# Supplementary material for: Eutrophication shifts microbial communities and life-history strategies in the Yangtze River Estuary
Source: Front Microbiol. 2025 Sep 15;16:1650511. doi: 10.3389/fmicb.2025.1650511 (PMC12493985; doi:10.3389/fmicb.2025.1650511)
Supplement: Supplementary file 1 [file Data_Sheet_1.xlsx]

## Sheet: Dataset_1A
	Location	longitude (E)	latitude (N)	Water depth/m	temperature(℃)	Salinity(%)	Ammonium(µmol/L)	Nitrite(µmol/L)	Nitrate(µmol/L)	Phosphate(µmol/L)	Silicate(µmol/L)	Chlorophyll a(mg/L)	Dissolved Oxygen mg/L	TRIX
Yangtze River	YRE1	121.1	31.73	17	30.554	10.5186	14.29	0.43	121.36	1.77	118.29	0.711	4.335	6.12
	YRE2	121.34	31.56	63.1	30.9742	10.4696	15.21	0.36	129.21	1.83	113.27	0.854	4.1946	6.23
	YRE3	121.89	31.37	75	31.0112	11.0421	8.21	2.21	6.79	7.19	114.66	0.6494	2.9453	5.35
	YRE4	121.108	31.7504	16	31.0168	16.8039	8.57	1.86	14.57	5.34	60	0.6462	3.4546	5.42
	YRE5	122.23	31.96	17.5	26.4524	18.8515	8.79	0.5	15.79	10.07	18.08	0.948	2.972	5.74
	YRE6	122.494	32.0503	27	27.8311	25.9011	8.89	0.5	13.86	9.4	23.1	0.8848	1.905	5.56
	YRE7	122.739	32.11	33.5	22.2937	32.6891	9.36	0.64	2.71	12.21	39.61	0.6802	0.5884	4.84
	YRE8	122.974	32.175	33	22.131	30.1741	9.57	0.43	16.64	7.15	48.15	0.4092	1.73	5.08
	YRE9	122.52	31.75	37	28.8087	30.2091	9.64	0.71	12.57	7.83	67.76	0.6632	2.0488	5.29
	YRE10	122	31.75	40	22.6684	30.2113	8.01	0.29	16.71	7.51	28.4	0.4416	0.9061	5
	YRE11	122.75	31.78	12.3	20.4463	30.209	7.89	0.64	19.43	13.06	33.2	0.474	0.7003	5.09
	YRE12	123	31.4786	30	19.2596	30.79	7.93	0.64	5.5	8.75	14.27	0.4108	1.49	4.86
	YRE13	122.24	31.49	33	25.478	30.7895	9.07	0.57	7.14	9.36	68.97	0.474	1.88	5.03
	YRE14	122.52	31.4575	36	25.9512	30.7893	10.79	0.43	7.14	5.84	48.15	0.4432	1.4081	4.9
	YRE15	122.74	31.46	34	21.7698	30.7902	13.79	0.43	11.29	3.38	22.14	0.4432	1.7773	5.03
	YRE16	122.99	31.45	55	22.9559	30.7873	8.93	0.5	14.64	3.38	21.74	0.474	1.9839	5.08
	YRE17	122.407	31.2197	15	28.5449	30.7831	10.5	0.57	18.21	14.88	29.96	0.6121	1.5394	5.49
	YRE18	122.495	31.1869	24	23.4652	30.7921	7.57	0.5	14.79	8.19	21.32	0.5368	1.5317	5.18
	YRE19	122.765	31.1583	40	22.5981	31.3926	7.5	0.5	6.21	7.65	21.28	0.1211	1.79	4.32
	YRE20	122.991	31.0953	60	22.7003	31.3345	8.07	0.57	8.57	8.65	39.61	0.3747	1.6093	4.87
	YRE21	122.2	31	44.5	27.3923	31.8797	10.71	0.57	12.5	11.17	21.57	0.6821	1.7361	5.44
	YRE22	122.55	30.9	61.3	26.6361	32.3318	7.43	0.64	8.21	10.04	22.49	0.6494	1.4352	5.2
	YRE23	122.76	30.5	50.5	26.254	32.1581	7.86	0.93	7	7.94	23.13	0.2402	1.852	4.73
	YRE24	122.981	30.71	55	25.2852	32.1996	7.71	0.36	11.64	6.69	21.17	0.711	1.93	5.28
East China Sea	ECS1	124.5	32.5	44.6	26.7	33.4668	1.57064	0.412994	3.04815	0.0584974	12.06	0.4462	7.0576	3.98
	ECS2	125	32.5	49.7	27.1	34.3695	0.856714	0.369521	1.87082	0.0307881	1.32	0.4124	9.5319	3.91
	ECS3	124.5	32	38.7	26.4	34.3733	0.214179	0.369521	3.33845	0.0277093	1.6	0.2402	8.4093	3.65
	ECS4	124.5	31.5	40.1	25.9	34.368	0.356964	0.239102	1.61278	0.0615762	3.67	0.3924	9.8066	3.93
	ECS5	125	31.5	41.2	27.3	33.4701	0.9995	0.282575	4.30611	0.0800491	0.89	0.2551	9.505	3.89
	ECS6	125.5	31.5	54.5	26.2	34.3705	1.14229	0.326048	2.11274	0.0400245	1.74	0.4322	8.1619	3.88
	ECS7	126	31.5	65.4	25.7	33.9848	0.713929	0.347785	2.06435	0.15394	0.32	0.4432	13.474	4.05
	ECS8	126.5	31.5	80.6	26	34.3689	0.928107	0.369521	1.01605	0.113916	0.25	0.41	9.3115	3.83
	ECS9	124.5	30.5	58.9	24.8	34.3704	0.713929	0.369521	1.19345	0.0584974	0.78	0.2054	7.7073	3.55
	ECS10	125	30.5	49.9	25.5	34.3675	0.713929	0.391258	2.25789	0.126231	4.2	0.41	15.2831	4.03
	ECS11	125.5	30.5	60.2	26.9	34.0957	0.571143	0.412994	1.67729	0.0862067	1.42	0.2054	9.0707	3.7
	ECS12	126	30.5	67	27.5	34.3678	0.0713929	0.347785	2.87074	0.106682	1.28	0.41	7.3692	3.94
	ECS13	126.5	30.5	78.2	25.3	34.3681	0.642536	0.478204	1.82244	0.0746775	0.53	0.2062	10.1952	3.7
	ECS14	124.5	30	59.1	24.7	34.2257	0.142786	0.326048	1.46763	0.0373388	1.42	0.3322	7.778	3.73
	ECS15	125	29.5	73.7	26.1	34.3688	2.35596	0.282575	4.96735	0.128019	0.32	0.237	14.6116	4.08
	ECS16	125.5	29	101.3	25.8	34.3678	2.21318	0.217365	3.30619	0.0746775	0.28	0.2062	10.1698	3.03
	ECS17	126	28.5	30.8	24.9	34.3683	1.85621	0.195629	2.37078	0.0533411	0.32	0.4432	15.2831	3.37
	ECS18	126.5	28	77	25.4	34.3687	1.49925	0.217365	1.37086	0.105295	0.25	0.2046	16.6508	3.17

## Sheet: Dataset_1B
		TOC	TN	OI (Organic index)	ON (Organic nitrogen index)
Yangtze River	YRE1	2.84	0.326	0.879548	0.3097
	YRE2	2.87264	0.435	1.18712	0.41325
	YRE3	1.64	0.39	0.60762	0.3705
	YRE4	1.29353	0.23993	0.294839	0.227934
	YRE5	1.42	0.29	0.39121	0.2755
	YRE6	1.77	0.246	0.413649	0.2337
	YRE7	1.41	0.48731	0.652752	0.462944
	YRE8	1.17	0.236	0.262314	0.2242
	YRE9	0.87223	0.30314	0.251187	0.287983
	YRE10	1.08	0.288	0.295488	0.2736
	YRE11	2.12	0.24204	0.487469	0.229938
	YRE12	1.99	0.39	0.737295	0.3705
	YRE13	2.81052	0.291	0.776968	0.27645
	YRE14	2.6328	0.31714	0.793218	0.301283
	YRE15	2.3	0.343	0.749455	0.32585
	YRE16	1.23	0.314	0.366909	0.2983
	YRE17	1.54	0.146	0.213598	0.1387
	YRE18	1.90919	0.321	0.582207	0.30495
	YRE19	0.99	0.425	0.399713	0.40375
	YRE20	1.56	0.23178	0.343498	0.220191
	YRE21	2.37188	0.34	0.766117	0.323
	YRE22	1.06	0.309	0.311163	0.29355
	YRE23	0.7062	0.409	0.274394	0.38855
	YRE24	0.62553	0.21	0.124793	0.1995
East China Sea	ECS1	0.75994	0.08729	0.0630184	0.0829255
	ECS2	1.1	0.04861	0.0507975	0.0461795
	ECS3	0.93	0.05	0.044175	0.0475
	ECS4	0.84	0.055	0.04389	0.05225
	ECS5	1.09	0.07543	0.0781078	0.0716585
	ECS6	0.42158	0.05134	0.0205617	0.048773
	ECS7	0.76469	0.06535	0.0474739	0.0620825
	ECS8	0.75364	0.12	0.085915	0.114
	ECS9	0.63	0.06791	0.0406441	0.0645145
	ECS10	1.01	0.082	0.078679	0.0779
	ECS11	0.22	0.06642	0.0138818	0.063099
	ECS12	0.88792	0.07489	0.0631715	0.0711455
	ECS13	0.87264	0.0776	0.064331	0.07372
	ECS14	0.44798	0.077	0.0327697	0.07315
	ECS15	0.5594	0.07551	0.0401283	0.0717345
	ECS16	0.05986	0.047	0.00267275	0.04465
	ECS17	0.89	0.05118	0.0432727	0.048621
	ECS18	0.37354	0.082	0.0290988	0.0779
