# Supplementary material for: Eutrophication shifts microbial communities and life-history strategies in the Yangtze River Estuary
Source: Front Microbiol. 2025 Sep 15;16:1650511. doi: 10.3389/fmicb.2025.1650511 (PMC12493985; doi:10.3389/fmicb.2025.1650511)
Supplement: Supplementary file 2 [file Data_Sheet_2.xlsx]

## Sheet: Dataset_2A
	Sample	Number of high quality Illumina MiSeq reads	Number of observed OTUs (all seqs)	Ace richness	Chao1 richness	Shannon diversity index	Simpson diversity index	Microbial abundance/g
YRE	YRE1	187140	8050	11442.5	10992	6.19275	0.010551	220000000
	YRE2	260379	10636	14278.2	13907.9	6.6979	0.006014	170000000
	YRE3	169575	9016	12132	11586.4	6.49549	0.010035	900000000
	YRE4	223847	10196	13754.5	13345.8	6.79907	0.006125	50000000
	YRE5	231506	10144	13536.7	13074.5	6.74423	0.00828	13000000
	YRE6	188538	9898	13125.3	12670.9	6.76013	0.007112	1300000000
	YRE7	195332	13543	17077.1	16610.9	7.47727	0.003774	830000000
	YRE8	167174	8724	11322.6	11109.5	6.69108	0.006838	200000000
	YRE9	266026	14808	18806.5	18129.4	7.30205	0.00415	170000000
	YRE10	285016	14390	17893.4	17430.2	7.31143	0.006623	930000000
	YRE11	170129	11154	14932.2	14375.9	7.24193	0.004149	740000000
	YRE12	196576	11077	14759	14438.5	6.91944	0.011962	660000000
	YRE13	148885	8241	10007.7	9781.94	6.69391	0.00815	890000000
	YRE14	157320	9251	12690.6	12320.7	6.67258	0.00821	910000000
	YRE15	192121	9518	13105.4	12759.1	6.61003	0.006979	900000000
	YRE16	213723	10822	14789.1	14282.6	6.69822	0.007005	500000000
	YRE17	274658	11160	15279.7	14809.2	6.67244	0.006415	280000000
	YRE18	174127	9220	13044.6	12663.2	6.63231	0.007848	100000000
	YRE19	204609	11354	14876.8	14588.3	7.06736	0.005097	1000000000
	YRE20	133825	8239	11162	10949.1	6.78006	0.006598	870000000
	YRE21	241584	11410	15543.2	14876.9	6.70771	0.007533	150000000
	YRE22	236643	10519	14646.6	14126.7	6.5911	0.007933	730000000
	YRE23	212278	11184	13792.3	13329.5	7.22335	0.003437	120000000
	YRE24	97953	5871	6024.47	16016.9	7.47403	0.00263	230000000
ECS	ECS1	167144	7243	10001.7	9718	6.46565	0.007701	100000000
	ECS2	152717	7939	11087.2	10710.4	6.2546	0.01788	84000000
	ECS3	179064	9890	13212.6	12832.4	6.85876	0.006817	64000000
	ECS4	187466	8592	11947.7	11524	6.60729	0.00564	26000000
	ECS5	146521	9344	11746.5	11606.1	7.07126	0.005481	21000000
	ECS6	183612	9682	13238.3	12856.2	6.68201	0.008803	8000000
	ECS7	166587	9075	12018.2	11863.5	6.58754	0.011429	180000000
	ECS8	224210	11720	14652.9	14309.9	7.00966	0.007229	550000000
	ECS9	202853	11181	15295.9	14902.6	6.88924	0.006451	620000000
	ECS10	163555	9265	12634.6	12176.3	6.71031	0.007963	60000000
	ECS11	187056	7583	11008	10580.4	6.05765	0.012393	320000000
	ECS12	102569	7436	10688.2	10417.5	6.55746	0.009954	190000000
	ECS13	174535	9687	13382.2	12989.1	6.69783	0.008504	120000000
	ECS14	179405	10496	13032.6	12834.5	6.9413	0.007835	70000000
	ECS15	161400	10072	13456.4	13145.4	6.89496	0.007168	130000000
	ECS16	191680	11149	14940.5	14302.2	6.15581	0.003476	100000000
	ECS17	176248	11161	14568.4	14029.8	6.12777	0.004959	230000000
	ECS18	103675	7892	9532.05	9365.59	6.0633	0.004968	710000000

## Sheet: Dataset_2B OTUs
OUT	Species	YRE1	YRE2	YRE3	YRE4	YRE5	YRE6	YRE7	YRE8	YRE9	YRE10	YRE11	YRE12	YRE13	YRE14	YRE15	YRE16	YRE17	YRE18	YRE19	YRE20	YRE21	YRE22	YRE23	YRE24	ECS1	ECS2	ECS3	ECS4	ECS5	ECS6	ECS7	ECS8	ECS9	ECS10	ECS11	ECS12	ECS13	ECS14	ECS15	ECS16	ECS17	ECS18
OTU1	p_unclassified_Bacteria;c_unclassified_Bacteria;o_unclassified_Bacteria;f_unclassified_Bacteria;g_unclassified_Bacteria;s_unclassified_Bacteria	0	0	0	0	0	0	0	0	0	0	0	0	0	0	0	0	0	0	0	0	0	3	2	1	0	0	0	0	0	2	4	2	0	0	0	6	0	1	5	0	0	3
OTU10	p_Proteobacteria;c_Gammaproteobacteria;o_PLTA13;f_norank_PLTA13;g_norank_PLTA13;s_PLTA13_sp.	0	0	0	0	0	0	0	0	3	0	0	0	0	0	5	4	0	0	0	0	0	0	0	0	0	0	0	0	0	0	0	0	0	0	0	0	0	0	0	0	0	0
OTU100	p_unclassified_Bacteria;c_unclassified_Bacteria;o_unclassified_Bacteria;f_unclassified_Bacteria;g_unclassified_Bacteria;s_unclassified_Bacteria	0	0	0	0	0	0	0	0	0	0	2	0	0	0	0	0	0	4	0	1	0	0	0	0	0	0	0	0	0	0	0	0	0	0	0	0	0	0	0	0	0	0
OTU1000	p_Proteobacteria;c_Gammaproteobacteria;o_unclassified_Gammaproteobacteria;f_unclassified_Gammaproteobacteria;g_unclassified_Gammaproteobacteria;s_unclassified_Gammaproteobacteria	0	1	0	0	0	0	0	0	0	0	0	0	0	0	0	0	0	1	0	0	0	0	0	0	0	0	0	0	0	0	0	0	0	0	0	0	0	0	0	0	2	0
OTU10000	p_Chloroflexi;c_Anaerolineae;o_norank_Anaerolineae;f_norank_Anaerolineae;g_norank_Anaerolineae;s_Anaerolineae_sp.	1	7	2	0	109	53	0	0	67	22	1	3	5	26	0	2	0	5	0	0	2	22	4	4	4	12	3	1	8	0	0	2	1	1	1	0	4	3	0	0	0	0
OTU10001	p_Planctomycetota;c_Pla4_lineage;o_norank_Pla4_lineage;f_norank_Pla4_lineage;g_norank_Pla4_lineage;s_Pla4_lineage_sp.	0	0	0	2	1	0	11	10	0	0	0	0	0	0	0	0	2	0	0	0	0	0	0	0	0	0	0	0	0	0	0	0	0	0	0	0	0	0	0	0	0	0
OTU10002	p_Bacteroidota;c_Bacteroidia;o_Cytophagales;f_Cyclobacteriaceae;g_Ekhidna;s_unclassified_Ekhidna	0	0	0	1	6	0	6	18	0	0	0	0	0	0	0	0	2	1	0	16	0	0	0	0	0	0	0	0	0	0	1	0	0	0	0	0	0	0	1	0	2	0
OTU10003	p_Chloroflexi;c_Anaerolineae;o_SBR1031;f_norank_SBR1031;g_norank_SBR1031;s_SBR1031_sp.	0	0	1	0	0	0	0	0	5	0	0	0	0	0	0	0	0	0	0	0	0	0	0	0	1	20	0	0	0	0	0	0	0	0	0	0	0	0	0	0	0	0
OTU10004	p_Chloroflexi;c_Anaerolineae;o_Anaerolineales;f_Anaerolineaceae;g_norank_Anaerolineaceae;s_Anaerolineaceae_sp.	0	0	0	0	1	0	0	0	0	0	0	0	0	0	0	3	0	0	0	0	0	0	0	0	1	2	0	0	0	0	0	0	0	0	0	0	0	0	0	0	0	0
OTU10005	p_Spirochaetota;c_Spirochaetia;o_Spirochaetales;f_Spirochaetaceae;g_Spirochaeta;s_Spirochaeta_sp.	0	2	5	1	2	1	1	1	3	1	0	3	0	4	0	0	0	1	0	0	0	2	0	0	0	0	0	0	0	0	0	0	0	0	0	0	0	0	0	0	0	0
OTU10006	p_Acidobacteriota;c_Acidobacteriae;o_Subgroup_2;f_norank_Subgroup_2;g_norank_Subgroup_2;s_Subgroup_2_sp.	0	0	0	0	6	0	0	0	2	0	0	0	0	1	14	6	0	0	2	0	0	4	0	0	0	2	1	0	5	0	0	0	0	0	0	0	0	0	0	0	6	0
OTU10007	p_Myxococcota;c_Myxococcia;o_Myxococcales;f_Myxococcaceae;g_P3OB-42;s_P3OB-42_sp.	0	0	0	0	0	0	0	0	0	0	0	0	0	0	0	0	0	0	2	1	0	0	1	0	0	0	0	0	0	0	0	1	0	0	0	0	0	0	0	0	0	0
OTU10008	p_unclassified_Bacteria;c_unclassified_Bacteria;o_unclassified_Bacteria;f_unclassified_Bacteria;g_unclassified_Bacteria;s_unclassified_Bacteria	0	0	0	0	0	0	0	0	0	0	0	0	0	0	0	0	0	0	0	0	0	0	0	0	0	0	0	0	0	0	0	1	0	0	0	0	0	1	1	0	0	0
OTU10009	p_Chloroflexi;c_Dehalococcoidia;o_unclassified_Dehalococcoidia;f_unclassified_Dehalococcoidia;g_unclassified_Dehalococcoidia;s_unclassified_Dehalococcoidia	0	0	0	0	1	0	1	0	0	0	0	0	0	2	0	0	0	0	0	0	0	1	0	0	0	0	0	0	0	2	0	0	0	0	2	0	2	0	1	0	4	0
OTU1001	p_unclassified_Bacteria;c_unclassified_Bacteria;o_unclassified_Bacteria;f_unclassified_Bacteria;g_unclassified_Bacteria;s_unclassified_Bacteria	0	0	0	0	0	0	0	0	0	0	0	0	0	0	0	0	0	0	0	0	0	0	0	0	0	0	0	0	0	0	0	0	0	0	0	0	0	0	0	2	0	0
OTU10010	p_Patescibacteria;c_Microgenomatia;o_Candidatus_Woesebacteria;f_norank_Candidatus_Woesebacteria;g_norank_Candidatus_Woesebacteria;s_Candidatus_Woesebacteria_sp.	0	1	0	0	1	0	0	0	0	0	1	0	2	1	0	0	0	0	0	0	0	0	1	0	0	0	0	0	0	0	0	0	0	0	0	1	0	0	0	0	0	0
OTU10011	p_Verrucomicrobiota;c_Chlamydiae;o_Chlamydiales;f_Parachlamydiaceae;g_unclassified_Parachlamydiaceae;s_unclassified_Parachlamydiaceae	0	0	0	0	0	0	0	0	5	0	0	0	0	0	0	2	0	0	0	0	0	0	0	0	0	0	0	0	0	0	0	0	0	0	0	0	0	0	0	0	0	0
OTU10012	p_unclassified_Bacteria;c_unclassified_Bacteria;o_unclassified_Bacteria;f_unclassified_Bacteria;g_unclassified_Bacteria;s_unclassified_Bacteria	0	0	0	0	0	0	0	0	0	1	0	0	0	0	0	0	0	0	0	0	0	0	0	0	0	1	0	0	0	0	0	0	0	0	0	0	1	0	2	0	0	0
OTU10013	p_unclassified_Bacteria;c_unclassified_Bacteria;o_unclassified_Bacteria;f_unclassified_Bacteria;g_unclassified_Bacteria;s_unclassified_Bacteria	0	0	0	0	0	0	2	0	0	0	0	0	0	0	0	0	0	0	0	0	0	0	7	4	0	0	0	0	0	0	0	0	0	0	0	0	0	0	0	1	0	0
OTU10014	p_Proteobacteria;c_Gammaproteobacteria;o_norank_Gammaproteobacteria;f_norank_Gammaproteobacteria;g_norank_Gammaproteobacteria;s_unclassified_Gammaproteobacteria	0	0	0	0	0	0	0	0	0	0	0	0	0	0	0	0	0	0	0	0	0	1	0	0	0	0	0	0	0	0	0	0	0	0	0	0	0	0	0	3	0	0
OTU10015	p_Chloroflexi;c_Anaerolineae;o_ADurb.Bin180;f_norank_ADurb.Bin180;g_norank_ADurb.Bin180;s_ADurb.Bin180_sp.	0	2	3	0	12	0	2	0	32	13	1	3	3	2	0	22	0	2	0	0	4	27	8	0	15	5	3	1	10	6	0	0	7	3	8	0	1	13	5	0	27	7
OTU10016	p_Bacteroidota;c_Bacteroidia;o_Sphingobacteriales;f_AKYH767;g_norank_AKYH767;s_AKYH767_sp.	0	0	0	0	0	0	0	0	0	0	0	0	0	0	14	0	0	0	0	0	0	0	0	0	0	0	0	0	0	0	0	0	0	0	0	0	0	0	0	0	0	0
OTU10017	p_Chloroflexi;c_Anaerolineae;o_SBR1031;f_A4b;g_norank_A4b;s_A4b_sp.	1	1	0	0	0	0	0	0	0	0	0	0	0	0	0	0	0	0	0	0	0	0	0	1	1	2	0	0	0	0	0	0	0	0	0	0	0	0	0	0	0	0
OTU10018	p_Acidobacteriota;c_Acidobacteriae;o_Subgroup_15;f_norank_Subgroup_15;g_norank_Subgroup_15;s_Subgroup_15_sp.	0	0	0	0	0	0	0	0	0	0	0	0	0	0	29	2	0	0	0	0	0	0	0	0	0	0	0	0	0	0	0	0	0	0	0	0	0	0	0	0	0	0
OTU10019	p_Proteobacteria;c_Gammaproteobacteria;o_unclassified_Gammaproteobacteria;f_unclassified_Gammaproteobacteria;g_unclassified_Gammaproteobacteria;s_unclassified_Gammaproteobacteria	0	0	0	0	0	0	0	0	0	0	0	0	0	0	0	0	0	0	0	2	0	0	0	0	0	0	0	0	0	0	0	0	0	0	0	0	0	0	0	0	0	0
OTU1002	p_Proteobacteria;c_Gammaproteobacteria;o_norank_Gammaproteobacteria;f_norank_Gammaproteobacteria;g_norank_Gammaproteobacteria;s_unclassified_Gammaproteobacteria	2	3	0	0	2	0	1	3	1	2	3	9	1	0	0	0	0	2	0	1	2	1	12	15	0	0	3	2	1	3	2	2	8	4	5	1	6	3	3	0	0	1
OTU10020	p_unclassified_Bacteria;c_unclassified_Bacteria;o_unclassified_Bacteria;f_unclassified_Bacteria;g_unclassified_Bacteria;s_unclassified_Bacteria	0	0	0	0	0	0	0	0	0	0	0	0	0	0	0	0	0	0	0	0	0	0	0	0	0	0	2	0	0	0	0	0	0	0	0	0	0	0	0	0	0	0
OTU10021	p_Patescibacteria;c_Gracilibacteria;o_JGI_0000069-P22;f_norank_JGI_0000069-P22;g_norank_JGI_0000069-P22;s_JGI_0000069-P22_sp.	0	0	0	0	0	0	0	0	0	0	0	0	0	2	0	0	0	2	0	0	0	0	0	0	0	0	0	0	0	0	0	0	0	0	0	0	0	0	0	0	0	0
OTU10022	p_Patescibacteria;c_Gracilibacteria;o_Candidatus_Peregrinibacteria;f_norank_Candidatus_Peregrinibacteria;g_norank_Candidatus_Peregrinibacteria;s_Candidatus_Peregrinibacteria_sp.	2	2	1	0	0	0	0	0	0	0	1	0	0	0	10	7	0	1	1	0	0	0	0	0	0	1	0	0	0	0	0	0	0	0	0	0	0	0	0	0	0	0
OTU10023	p_unclassified_Bacteria;c_unclassified_Bacteria;o_unclassified_Bacteria;f_unclassified_Bacteria;g_unclassified_Bacteria;s_unclassified_Bacteria	0	0	0	7	0	0	6	6	0	0	0	0	0	0	0	0	0	0	0	0	0	0	0	0	0	0	0	0	0	0	0	0	0	0	0	0	1	0	0	0	0	0
OTU10024	p_Planctomycetota;c_Phycisphaerae;o_Phycisphaerales;f_Phycisphaeraceae;g_Urania-1B-19_marine_sediment_group;s_Urania-1B-19_marine_sediment_group_sp.	0	0	0	18	0	0	0	9	0	0	0	0	0	0	0	0	15	0	3	9	0	1	5	2	0	0	1	1	1	3	1	3	0	8	3	2	5	2	4	10	9	0
OTU10025	p_Bacteroidota;c_Bacteroidia;o_unclassified_Bacteroidia;f_unclassified_Bacteroidia;g_unclassified_Bacteroidia;s_unclassified_Bacteroidia	0	0	0	0	0	0	0	1	0	0	0	0	0	0	0	0	1	0	1	1	0	0	0	0	0	0	0	0	0	0	0	1	0	0	0	2	3	0	0	0	0	0
OTU10026	p_unclassified_Root;c_unclassified_Root;o_unclassified_Root;f_unclassified_Root;g_unclassified_Root;s_unclassified_Root	0	0	0	0	0	0	0	0	3	0	0	0	0	0	0	0	0	0	0	0	0	0	0	0	0	0	0	0	0	0	0	1	0	0	0	0	2	0	0	1	0	0
OTU10027	p_Acidobacteriota;c_Thermoanaerobaculia;o_Thermoanaerobaculales;f_Thermoanaerobaculaceae;g_Subgroup_10;s_Subgroup_10_sp.	1	0	0	0	1	1	7	3	0	0	1	1	1	0	0	0	4	1	4	4	3	5	5	5	0	0	5	21	6	2	3	6	3	0	0	8	4	27	4	0	1	0
OTU10028	p_WS2;c_norank_WS2;o_norank_WS2;f_norank_WS2;g_norank_WS2;s_WS2_sp.	0	0	0	0	0	0	0	0	0	0	0	0	0	0	0	0	0	0	0	0	0	0	0	0	0	0	0	0	2	0	0	0	0	0	0	0	0	0	0	0	3	0
OTU10029	p_Proteobacteria;c_Gammaproteobacteria;o_unclassified_Gammaproteobacteria;f_unclassified_Gammaproteobacteria;g_unclassified_Gammaproteobacteria;s_unclassified_Gammaproteobacteria	0	0	0	1	0	0	7	0	0	0	0	1	0	0	0	0	0	0	8	3	0	0	0	0	0	0	0	0	0	0	0	0	1	0	0	0	0	0	0	0	0	0
OTU1003	p_NB1-j;c_norank_NB1-j;o_norank_NB1-j;f_norank_NB1-j;g_norank_NB1-j;s_NB1-j_sp.	0	0	0	0	0	0	0	0	0	0	0	0	0	0	0	0	0	0	0	2	0	0	0	0	0	0	0	0	0	0	0	0	0	0	0	0	0	0	0	5	0	0
OTU10030	p_unclassified_Bacteria;c_unclassified_Bacteria;o_unclassified_Bacteria;f_unclassified_Bacteria;g_unclassified_Bacteria;s_unclassified_Bacteria	0	0	0	0	0	0	0	0	0	0	0	0	0	0	0	0	0	0	0	0	0	0	0	0	0	0	0	0	0	0	0	0	0	0	0	0	0	0	3	0	0	0
OTU10031	p_Spirochaetota;c_Spirochaetia;o_Spirochaetales;f_Spirochaetaceae;g_Spirochaeta;s_Spirochaeta_sp.	0	0	2	0	3	0	0	0	10	5	0	1	0	2	0	0	0	3	4	0	1	2	0	2	0	0	1	0	0	1	0	2	0	0	1	0	3	1	0	0	0	0
OTU10032	p_Myxococcota;c_Polyangia;o_Polyangiales;f_Sandaracinaceae;g_Sandaracinus;s_Sandaracinus_sp.	0	0	0	6	10	1	12	10	0	0	2	0	1	0	0	1	8	1	1	5	0	0	0	2	0	2	0	0	0	0	0	0	0	0	0	0	0	0	0	0	0	0
OTU10033	p_Acidobacteriota;c_Subgroup_21;o_norank_Subgroup_21;f_norank_Subgroup_21;g_norank_Subgroup_21;s_Subgroup_21_sp.	3	2	18	40	3	0	53	18	0	1	1	0	4	0	0	0	37	0	9	7	1	1	0	0	0	1	0	1	0	0	2	0	1	0	1	4	4	0	0	0	0	0
OTU10034	p_Bdellovibrionota;c_Oligoflexia;o_Oligoflexales;f_Oligoflexaceae;g_norank_Oligoflexaceae;s_Oligoflexaceae_sp.	0	0	0	0	0	0	0	1	0	0	0	0	0	0	0	0	0	0	0	0	1	0	13	0	0	0	0	0	0	0	0	0	0	0	0	0	0	0	0	2	0	0
OTU10035	p_Dependentiae;c_Babeliae;o_Babeliales;f_Vermiphilaceae;g_norank_Vermiphilaceae;s_Vermiphilaceae_sp.	1	0	0	0	0	0	0	0	0	0	0	0	0	0	0	1	0	1	0	2	0	0	0	0	0	0	1	0	0	0	0	155	0	0	0	8	5	1	0	1	1	0
OTU10036	p_unclassified_Bacteria;c_unclassified_Bacteria;o_unclassified_Bacteria;f_unclassified_Bacteria;g_unclassified_Bacteria;s_unclassified_Bacteria	0	0	0	0	0	0	0	0	0	0	0	0	0	0	0	2	0	0	0	0	0	0	0	0	0	0	0	0	0	0	0	0	0	0	0	0	0	0	0	0	0	0
OTU10037	p_MBNT15;c_norank_MBNT15;o_norank_MBNT15;f_norank_MBNT15;g_norank_MBNT15;s_MBNT15_sp.	0	0	0	0	1	0	0	0	14	0	0	0	0	0	0	0	0	0	1	0	0	0	0	0	0	0	0	0	0	0	0	0	0	0	0	0	0	0	0	0	0	0
OTU10038	p_Verrucomicrobiota;c_Omnitrophia;o_Omnitrophales;f_norank_Omnitrophales;g_norank_Omnitrophales;s_unclassified_Omnitrophales	0	0	0	0	0	0	0	0	0	0	0	0	0	0	11	0	0	0	0	0	0	0	0	0	0	0	0	0	0	0	0	0	0	0	0	0	0	0	0	0	0	0
OTU10039	p_Bacteroidota;c_Bacteroidia;o_Flavobacteriales;f_Crocinitomicaceae;g_Fluviicola;s_Fluviicola_sp.	0	0	0	0	0	0	4	27	0	0	0	0	0	0	0	0	0	0	3	8	0	0	0	1	0	0	0	0	0	0	0	0	0	0	1	0	0	0	0	0	0	0
OTU1004	p_unclassified_Bacteria;c_unclassified_Bacteria;o_unclassified_Bacteria;f_unclassified_Bacteria;g_unclassified_Bacteria;s_unclassified_Bacteria	0	0	0	0	0	0	0	0	0	0	0	0	0	0	0	0	0	0	3	0	0	0	0	0	0	0	0	0	0	0	0	0	0	0	0	0	0	0	0	0	0	0
OTU10040	p_unclassified_Bacteria;c_unclassified_Bacteria;o_unclassified_Bacteria;f_unclassified_Bacteria;g_unclassified_Bacteria;s_unclassified_Bacteria	0	0	2	0	0	3	1	1	6	2	1	8	3	14	0	2	0	1	1	0	0	22	9	2	2	0	4	2	7	10	7	22	6	3	4	1	30	1	8	1	21	11
OTU10041	p_Proteobacteria;c_Alphaproteobacteria;o_Rickettsiales;f_Mitochondria;g_norank_Mitochondria;s_Mitochondria_sp.	0	0	0	0	0	0	0	0	0	0	0	0	0	0	17	0	0	0	0	0	0	0	0	0	0	0	0	0	0	0	0	0	0	0	0	0	0	0	0	0	0	0
OTU10042	p_Nanoarchaeota;c_Nanoarchaeia;o_Woesearchaeales;f_SCGC_AAA011-D5;g_norank_SCGC_AAA011-D5;s_SCGC_AAA011-D5_sp.	0	1	0	0	0	1	1	0	0	0	0	0	0	0	0	0	0	0	2	0	0	1	0	0	0	0	0	0	0	0	0	0	0	0	0	0	0	0	0	1	0	2
OTU10043	p_Chloroflexi;c_Anaerolineae;o_Anaerolineales;f_Anaerolineaceae;g_norank_Anaerolineaceae;s_Anaerolineaceae_sp.	0	0	0	0	1	0	1	0	0	2	0	0	0	0	11	1	0	0	2	0	0	0	0	0	0	0	0	0	0	0	0	0	0	0	0	0	0	0	0	0	0	0
OTU10044	p_Proteobacteria;c_Alphaproteobacteria;o_Rickettsiales;f_Mitochondria;g_norank_Mitochondria;s_Mitochondria_sp.	6	4	0	2	0	5	3	16	11	8	7	0	2	0	26	22	19	1	22	12	3	0	3	3	1	6	2	10	6	0	0	11	0	0	0	7	0	6	2	3	0	0
OTU10045	p_Acidobacteriota;c_Acidobacteriae;o_Subgroup_2;f_norank_Subgroup_2;g_norank_Subgroup_2;s_Subgroup_2_sp.	0	0	0	0	0	0	0	0	0	0	0	0	0	0	12	2	0	0	0	0	0	0	0	0	0	0	0	0	0	0	0	0	0	0	0	0	0	0	0	0	0	0
OTU10046	p_Proteobacteria;c_Gammaproteobacteria;o_Diplorickettsiales;f_Diplorickettsiaceae;g_norank_Diplorickettsiaceae;s_Diplorickettsiaceae_sp.	0	4	0	0	0	0	1	1	0	0	0	0	0	0	0	0	0	0	0	0	1	0	1	0	0	0	0	0	0	0	0	0	0	0	0	0	0	2	0	0	0	0
OTU10047	p_Nitrospirota;c_Nitrospiria;o_Nitrospirales;f_Nitrospiraceae;g_Nitrospira;s_unclassified_Nitrospira	0	0	0	0	0	0	0	1	0	0	0	0	0	0	0	0	0	0	0	0	0	0	0	0	0	0	0	0	0	0	0	0	0	0	0	0	0	0	0	1	2	0
OTU10048	p_Acidobacteriota;c_AT-s3-28;o_norank_AT-s3-28;f_norank_AT-s3-28;g_norank_AT-s3-28;s_AT-s3-28_sp.	0	0	0	0	0	0	0	0	0	0	0	0	0	0	8	0	0	0	0	0	0	0	0	0	0	0	0	0	0	0	0	0	0	0	0	0	0	0	0	0	0	0
OTU10049	p_unclassified_Bacteria;c_unclassified_Bacteria;o_unclassified_Bacteria;f_unclassified_Bacteria;g_unclassified_Bacteria;s_unclassified_Bacteria	0	0	0	0	0	0	0	0	0	0	0	0	0	0	14	0	0	0	0	0	0	0	0	0	0	0	0	0	0	0	0	0	0	0	0	0	0	0	0	0	0	0
OTU1005	p_Proteobacteria;c_Gammaproteobacteria;o_unclassified_Gammaproteobacteria;f_unclassified_Gammaproteobacteria;g_unclassified_Gammaproteobacteria;s_unclassified_Gammaproteobacteria	0	0	0	0	0	0	0	0	0	0	0	0	0	0	0	0	0	0	0	0	0	0	0	0	0	0	0	0	0	0	0	0	0	0	0	0	0	0	0	2	0	0
OTU10050	p_Verrucomicrobiota;c_Chlamydiae;o_Chlamydiales;f_unclassified_Chlamydiales;g_unclassified_Chlamydiales;s_unclassified_Chlamydiales	0	0	0	0	0	0	0	0	0	0	0	0	0	0	0	0	0	0	0	0	0	0	0	0	0	0	1	0	0	0	0	1	0	0	1	0	4	0	1	1	0	0
OTU10051	p_unclassified_Bacteria;c_unclassified_Bacteria;o_unclassified_Bacteria;f_unclassified_Bacteria;g_unclassified_Bacteria;s_unclassified_Bacteria	0	0	0	0	0	0	0	0	0	0	0	0	0	0	0	0	0	0	0	0	0	0	4	0	0	0	0	0	0	0	0	0	0	0	0	0	0	0	0	0	0	0
OTU10052	p_Verrucomicrobiota;c_Kiritimatiellae;o_WCHB1-41;f_norank_WCHB1-41;g_norank_WCHB1-41;s_WCHB1-41_sp.	0	0	0	0	0	0	0	0	0	0	0	0	0	0	0	0	0	0	0	0	0	0	0	0	0	0	0	0	3	0	0	1	0	0	0	0	0	0	0	0	0	0
OTU10053	p_unclassified_Bacteria;c_unclassified_Bacteria;o_unclassified_Bacteria;f_unclassified_Bacteria;g_unclassified_Bacteria;s_unclassified_Bacteria	0	0	0	0	0	0	0	0	1	0	0	0	0	0	0	0	0	0	0	0	0	0	0	0	1	2	0	0	0	0	0	0	0	0	0	0	0	0	0	0	0	0
OTU10054	p_unclassified_Bacteria;c_unclassified_Bacteria;o_unclassified_Bacteria;f_unclassified_Bacteria;g_unclassified_Bacteria;s_unclassified_Bacteria	0	0	0	0	0	0	0	0	0	0	0	0	0	2	0	0	0	0	0	0	0	0	0	0	0	0	0	0	0	0	4	0	0	0	0	0	5	0	0	0	0	0
OTU10055	p_unclassified_Bacteria;c_unclassified_Bacteria;o_unclassified_Bacteria;f_unclassified_Bacteria;g_unclassified_Bacteria;s_unclassified_Bacteria	0	2	0	0	0	0	0	0	0	0	0	0	1	0	0	0	0	0	0	0	1	4	0	0	0	0	0	2	42	0	0	0	0	0	0	0	0	0	0	0	0	0
OTU10056	p_Actinobacteriota;c_Coriobacteriia;o_unclassified_Coriobacteriia;f_unclassified_Coriobacteriia;g_unclassified_Coriobacteriia;s_unclassified_Coriobacteriia	0	0	0	0	2	1	0	0	6	6	0	0	0	0	0	0	0	0	0	0	0	0	0	0	1	0	0	2	0	0	1	0	0	0	0	0	0	0	0	0	2	0
OTU10057	p_Acidobacteriota;c_Subgroup_22;o_norank_Subgroup_22;f_norank_Subgroup_22;g_norank_Subgroup_22;s_Subgroup_22_sp.	6	1	0	5	4	2	0	4	0	12	10	5	6	2	0	0	8	0	2	2	3	0	0	2	1	9	0	0	0	0	0	0	0	1	0	0	0	0	1	1	0	0
OTU10058	p_Planctomycetota;c_unclassified_Planctomycetota;o_unclassified_Planctomycetota;f_unclassified_Planctomycetota;g_unclassified_Planctomycetota;s_unclassified_Planctomycetota	0	0	0	0	0	0	0	0	0	0	0	0	0	0	0	0	0	0	0	0	0	0	0	2	0	0	0	0	0	0	0	0	0	0	0	0	0	0	0	0	0	0
OTU10059	p_Proteobacteria;c_Gammaproteobacteria;o_unclassified_Gammaproteobacteria;f_unclassified_Gammaproteobacteria;g_unclassified_Gammaproteobacteria;s_unclassified_Gammaproteobacteria	0	0	0	0	0	1	0	0	0	0	0	0	0	0	0	0	0	0	0	0	0	0	2	0	0	0	0	0	0	0	0	0	0	0	1	0	0	0	0	1	0	0
OTU1006	p_unclassified_Bacteria;c_unclassified_Bacteria;o_unclassified_Bacteria;f_unclassified_Bacteria;g_unclassified_Bacteria;s_unclassified_Bacteria	0	0	0	0	0	0	1	0	0	0	0	0	1	0	0	0	0	0	0	0	0	0	0	0	0	0	0	0	0	0	0	0	0	0	0	0	0	0	0	0	0	0
OTU10060	p_Planctomycetota;c_Planctomycetes;o_Pirellulales;f_Pirellulaceae;g_Rhodopirellula;s_Rhodopirellula_sp.	0	0	0	0	0	1	0	0	0	0	2	0	1	0	0	0	0	2	0	2	1	0	0	0	0	1	0	0	0	0	0	0	0	0	0	0	0	0	0	0	0	0
OTU10061	p_unclassified_Bacteria;c_unclassified_Bacteria;o_unclassified_Bacteria;f_unclassified_Bacteria;g_unclassified_Bacteria;s_unclassified_Bacteria	0	0	0	0	0	0	0	0	0	0	0	0	0	0	0	0	0	1	0	0	0	0	1	0	0	0	0	0	0	0	0	0	2	0	0	0	0	0	0	0	0	0
OTU10062	p_Patescibacteria;c_Gracilibacteria;o_JGI_0000069-P22;f_norank_JGI_0000069-P22;g_norank_JGI_0000069-P22;s_JGI_0000069-P22_sp.	0	0	0	0	0	0	1	0	0	0	0	1	1	0	0	0	0	0	0	0	0	0	0	0	0	0	0	0	0	0	0	0	0	0	0	0	0	0	4	0	0	0
OTU10063	p_Chloroflexi;c_Dehalococcoidia;o_S085;f_norank_S085;g_norank_S085;s_S085_sp.	0	0	2	0	5	1	0	0	17	0	0	0	1	0	0	5	0	0	0	0	0	0	0	0	1	16	1	2	5	0	0	0	0	0	0	0	0	0	0	0	0	0
OTU10064	p_Patescibacteria;c_Gracilibacteria;o_Candidatus_Peregrinibacteria;f_norank_Candidatus_Peregrinibacteria;g_norank_Candidatus_Peregrinibacteria;s_Candidatus_Peregrinibacteria_sp.	0	0	0	0	0	0	0	0	0	0	0	0	1	0	0	0	0	0	0	0	0	0	0	1	0	0	2	0	0	1	0	0	0	0	1	0	0	1	0	0	0	0
OTU10065	p_Latescibacterota;c_Latescibacteria;o_Latescibacterales;f_Latescibacteraceae;g_norank_Latescibacteraceae;s_Latescibacteraceae_sp.	20	4	12	1	1	9	18	4	4	14	7	23	7	22	0	0	1	16	13	1	4	93	12	8	0	2	53	4	66	45	17	2	10	14	19	4	0	25	6	6	22	3
OTU10066	p_Dependentiae;c_Babeliae;o_Babeliales;f_unclassified_Babeliales;g_unclassified_Babeliales;s_unclassified_Babeliales	0	0	0	0	0	0	0	0	0	0	0	0	0	0	0	0	0	0	0	0	0	0	0	0	0	0	4	0	0	0	0	0	0	0	0	0	0	0	0	0	0	0
OTU10067	p_Actinobacteriota;c_Acidimicrobiia;o_Actinomarinales;f_norank_Actinomarinales;g_norank_Actinomarinales;s_Actinomarinales_sp.	0	0	0	0	2	0	1	0	5	23	0	0	0	0	0	12	0	0	0	0	0	0	0	0	1	3	0	0	0	0	0	0	0	0	0	0	0	0	0	0	0	0
OTU10068	p_Patescibacteria;c_ABY1;o_Candidatus_Kerfeldbacteria;f_norank_Candidatus_Kerfeldbacteria;g_norank_Candidatus_Kerfeldbacteria;s_Candidatus_Kerfeldbacteria_sp.	0	0	1	0	0	0	0	0	0	0	0	2	2	0	0	0	0	0	0	0	1	1	4	3	0	0	0	0	1	0	0	0	0	0	0	0	0	0	1	0	0	1
OTU10069	p_unclassified_Bacteria;c_unclassified_Bacteria;o_unclassified_Bacteria;f_unclassified_Bacteria;g_unclassified_Bacteria;s_unclassified_Bacteria	2	2	5	4	3	0	3	6	5	0	4	4	1	1	0	11	3	0	4	2	0	5	2	0	6	2	5	4	1	4	3	3	7	0	2	3	1	8	0	3	17	9
OTU1007	p_Planctomycetota;c_Planctomycetes;o_Gemmatales;f_Gemmataceae;g_norank_Gemmataceae;s_unclassified_Gemmataceae	0	0	0	0	0	0	0	0	4	0	0	0	0	0	0	4	0	0	0	0	0	0	0	0	0	0	0	0	0	0	0	0	0	0	0	0	0	0	0	0	0	0
OTU10070	p_Firmicutes;c_Clostridia;o_Lachnospirales;f_norank_Lachnospirales;g_norank_Lachnospirales;s_unclassified_Lachnospirales	24	43	12	6	0	9	19	12	1	0	10	3	16	1	0	0	0	4	3	0	0	0	0	1	0	0	0	5	0	0	0	0	0	0	1	0	0	4	0	1	0	0
OTU10071	p_Proteobacteria;c_Gammaproteobacteria;o_unclassified_Gammaproteobacteria;f_unclassified_Gammaproteobacteria;g_unclassified_Gammaproteobacteria;s_unclassified_Gammaproteobacteria	0	0	0	0	0	0	0	0	0	0	0	0	0	0	0	2	0	0	0	0	0	0	0	0	0	0	0	0	0	0	0	0	0	0	0	0	0	0	0	0	0	0
OTU10072	p_Verrucomicrobiota;c_Omnitrophia;o_Omnitrophales;f_unclassified_Omnitrophales;g_unclassified_Omnitrophales;s_unclassified_Omnitrophales	0	0	0	0	0	0	0	0	0	0	0	0	0	0	9	0	0	0	0	0	0	0	0	0	0	0	0	0	0	0	0	0	0	0	0	0	0	0	0	0	0	0
OTU10073	p_Dependentiae;c_Babeliae;o_Babeliales;f_unclassified_Babeliales;g_unclassified_Babeliales;s_unclassified_Babeliales	0	0	0	0	0	0	0	0	0	1	0	0	0	0	8	0	0	0	0	0	0	0	0	0	0	0	0	0	0	0	0	0	0	0	0	0	0	0	0	0	0	0
OTU10074	p_Proteobacteria;c_Gammaproteobacteria;o_Burkholderiales;f_Rhodocyclaceae;g_Dechloromonas;s_Dechloromonas_sp.	0	0	0	0	0	0	0	0	0	0	0	0	0	0	10	1	0	0	0	0	0	0	0	0	0	0	0	0	0	0	0	0	0	0	0	0	0	0	0	0	0	0
OTU10075	p_Nanoarchaeota;c_Nanoarchaeia;o_Woesearchaeales;f_GW2011_GWC1_47_15;g_norank_GW2011_GWC1_47_15;s_GW2011_GWC1_47_15_sp.	0	0	0	0	0	0	0	0	0	0	0	0	0	0	0	0	0	0	0	0	0	0	4	0	0	0	0	0	0	0	0	0	0	0	0	0	0	0	0	0	0	0
OTU10076	p_unclassified_Bacteria;c_unclassified_Bacteria;o_unclassified_Bacteria;f_unclassified_Bacteria;g_unclassified_Bacteria;s_unclassified_Bacteria	0	0	0	9	2	1	20	6	0	7	0	0	0	0	0	2	4	1	7	2	0	0	1	1	3	3	0	2	0	0	7	17	0	0	1	2	10	0	8	15	2	69
OTU10077	p_Actinobacteriota;c_Coriobacteriia;o_CG2-30-50-142;f_norank_CG2-30-50-142;g_norank_CG2-30-50-142;s_CG2-30-50-142_sp.	0	0	0	0	0	0	0	1	0	0	0	0	3	0	0	0	0	0	0	0	1	6	10	17	0	0	0	1	0	2	5	18	2	7	5	7	3	10	25	14	1	4
OTU10078	p_Zixibacteria;c_norank_Zixibacteria;o_norank_Zixibacteria;f_norank_Zixibacteria;g_norank_Zixibacteria;s_Zixibacteria_sp.	23	17	2	13	9	40	31	18	0	15	26	20	32	1	0	0	2	13	10	7	31	18	28	31	1	3	20	21	3	20	0	31	10	11	7	3	26	11	2	10	2	1
OTU10079	p_Bacteroidota;c_Bacteroidia;o_Cytophagales;f_Amoebophilaceae;g_norank_Amoebophilaceae;s_Amoebophilaceae_sp.	0	0	0	0	0	0	0	0	0	0	0	0	0	0	0	0	0	0	0	0	0	1	0	2	0	0	0	0	0	2	0	1	0	0	0	4	0	0	1	4	6	0
OTU1008	p_unclassified_Bacteria;c_unclassified_Bacteria;o_unclassified_Bacteria;f_unclassified_Bacteria;g_unclassified_Bacteria;s_unclassified_Bacteria	0	2	0	0	0	0	0	0	0	0	0	0	0	0	0	0	0	0	0	0	0	0	0	0	0	0	0	0	0	0	0	0	0	0	0	0	0	0	0	0	0	0
OTU10080	p_Dependentiae;c_Babeliae;o_Babeliales;f_Vermiphilaceae;g_norank_Vermiphilaceae;s_Vermiphilaceae_sp.	0	0	0	0	0	0	0	0	0	0	0	0	0	0	0	0	0	0	0	0	0	0	2	0	0	0	0	0	0	0	0	0	0	1	0	0	0	1	0	0	0	0
OTU10081	p_Acidobacteriota;c_Thermoanaerobaculia;o_Thermoanaerobaculales;f_Thermoanaerobaculaceae;g_Subgroup_10;s_Subgroup_10_sp.	0	0	0	0	0	0	0	1	0	0	0	0	0	0	0	0	0	0	0	0	0	0	0	0	0	0	0	0	0	0	6	18	0	0	0	4	1	0	1	0	0	0
OTU10082	p_Proteobacteria;c_Gammaproteobacteria;o_unclassified_Gammaproteobacteria;f_unclassified_Gammaproteobacteria;g_unclassified_Gammaproteobacteria;s_unclassified_Gammaproteobacteria	1	0	0	0	3	2	6	5	0	0	7	3	3	0	0	0	0	4	1	2	4	0	9	6	0	0	0	0	0	0	0	0	0	1	0	1	0	0	0	0	0	0
OTU10083	p_Proteobacteria;c_Gammaproteobacteria;o_unclassified_Gammaproteobacteria;f_unclassified_Gammaproteobacteria;g_unclassified_Gammaproteobacteria;s_unclassified_Gammaproteobacteria	0	0	0	0	0	0	2	0	0	0	0	0	0	0	0	0	0	0	0	0	0	0	0	0	0	0	0	0	0	0	0	0	0	0	0	0	0	0	0	0	0	0
OTU10084	p_Nanoarchaeota;c_Nanoarchaeia;o_Woesearchaeales;f_SCGC_AAA011-D5;g_norank_SCGC_AAA011-D5;s_SCGC_AAA011-D5_sp.	0	0	0	0	0	0	2	0	0	0	0	0	0	0	0	0	0	0	0	0	0	0	0	0	0	0	0	0	0	0	0	0	0	0	0	0	0	0	0	0	0	0
OTU10085	p_unclassified_Bacteria;c_unclassified_Bacteria;o_unclassified_Bacteria;f_unclassified_Bacteria;g_unclassified_Bacteria;s_unclassified_Bacteria	0	0	0	0	0	0	2	0	0	0	0	0	0	0	0	0	0	0	0	0	0	0	0	0	0	0	0	0	0	0	0	0	0	0	0	0	0	0	0	0	0	0
OTU10086	p_Bacteroidota;c_Bacteroidia;o_Bacteroidales;f_unclassified_Bacteroidales;g_unclassified_Bacteroidales;s_unclassified_Bacteroidales	0	0	0	0	0	0	0	0	0	0	0	0	0	0	0	2	0	0	0	0	0	0	0	0	0	0	0	0	0	0	0	0	0	0	0	0	0	0	0	0	0	0
OTU10087	p_Bacteroidota;c_Bacteroidia;o_unclassified_Bacteroidia;f_unclassified_Bacteroidia;g_unclassified_Bacteroidia;s_unclassified_Bacteroidia	1	0	0	0	6	0	5	12	0	0	0	0	0	0	0	0	2	2	2	5	1	0	2	0	0	0	0	0	0	0	0	1	0	0	0	0	0	0	0	0	0	0
OTU10088	p_LCP-89;c_norank_LCP-89;o_norank_LCP-89;f_norank_LCP-89;g_norank_LCP-89;s_LCP-89_sp.	0	0	0	0	0	1	4	1	0	1	2	3	0	1	0	0	0	1	3	2	0	3	1	0	0	0	1	1	0	0	0	0	0	0	1	0	0	0	0	0	0	0
OTU10089	p_unclassified_Bacteria;c_unclassified_Bacteria;o_unclassified_Bacteria;f_unclassified_Bacteria;g_unclassified_Bacteria;s_unclassified_Bacteria	0	0	0	0	0	0	0	0	0	0	0	0	0	0	0	0	0	0	0	0	0	0	0	0	0	0	0	0	0	0	0	0	0	0	0	0	0	0	0	0	0	2
OTU1009	p_Desulfobacterota;c_Desulfobacteria;o_Desulfobacterales;f_Desulfosarcinaceae;g_unclassified_Desulfosarcinaceae;s_unclassified_Desulfosarcinaceae	1	0	2	1	14	4	0	1	5	35	7	1	2	32	0	1	0	0	0	0	0	2	0	0	0	1	0	0	11	0	0	0	0	0	0	1	0	0	0	0	0	0
OTU10090	p_Verrucomicrobiota;c_Chlamydiae;o_Chlamydiales;f_unclassified_Chlamydiales;g_unclassified_Chlamydiales;s_unclassified_Chlamydiales	0	0	0	0	0	0	0	0	0	0	0	1	1	0	0	0	0	0	0	6	0	0	0	2	0	0	0	0	0	0	0	0	0	0	0	0	0	0	0	0	1	0
OTU10091	p_Planctomycetota;c_Pla4_lineage;o_norank_Pla4_lineage;f_norank_Pla4_lineage;g_norank_Pla4_lineage;s_Pla4_lineage_sp.	0	0	0	0	0	0	0	0	0	0	0	1	0	0	0	0	0	0	0	0	0	0	0	0	0	0	0	0	1	0	0	0	0	0	0	0	0	0	0	0	0	0
OTU10092	p_Proteobacteria;c_Alphaproteobacteria;o_Rhodobacterales;f_Rhodobacteraceae;g_unclassified_Rhodobacteraceae;s_unclassified_Rhodobacteraceae	29	34	7	5	5	37	24	14	0	2	8	10	11	0	0	1	2	2	8	2	4	2	14	6	0	2	0	12	1	2	3	0	1	1	0	2	2	4	3	0	1	1
OTU10093	p_Verrucomicrobiota;c_Chlamydiae;o_Chlamydiales;f_unclassified_Chlamydiales;g_unclassified_Chlamydiales;s_unclassified_Chlamydiales	0	0	0	0	0	0	5	0	0	0	0	0	0	0	0	0	0	0	0	0	0	0	0	0	0	0	0	0	0	0	0	0	0	0	0	0	0	0	0	0	0	0
OTU10094	p_unclassified_Bacteria;c_unclassified_Bacteria;o_unclassified_Bacteria;f_unclassified_Bacteria;g_unclassified_Bacteria;s_unclassified_Bacteria	0	0	0	2	0	0	0	0	0	0	0	0	0	0	0	0	0	0	0	0	0	1	0	0	0	0	0	0	0	0	0	0	0	0	0	0	0	1	0	0	0	0
OTU10095	p_unclassified_Bacteria;c_unclassified_Bacteria;o_unclassified_Bacteria;f_unclassified_Bacteria;g_unclassified_Bacteria;s_unclassified_Bacteria	0	0	0	1	2	0	2	1	0	0	0	0	0	0	14	0	1	0	0	0	0	0	0	0	0	0	0	0	0	0	0	0	1	0	0	0	0	0	0	0	0	0
OTU10096	p_Nanoarchaeota;c_Nanoarchaeia;o_Woesearchaeales;f_GW2011_GWC1_47_15;g_norank_GW2011_GWC1_47_15;s_GW2011_GWC1_47_15_sp.	0	0	0	0	0	0	0	0	0	0	0	0	0	0	0	4	0	0	0	0	0	0	0	0	0	0	0	0	0	0	0	0	0	0	0	0	0	0	0	0	0	0
OTU10097	p_unclassified_Bacteria;c_unclassified_Bacteria;o_unclassified_Bacteria;f_unclassified_Bacteria;g_unclassified_Bacteria;s_unclassified_Bacteria	0	0	0	0	0	0	0	0	0	0	0	0	0	0	14	0	0	0	0	0	0	0	0	0	0	0	0	0	0	0	0	0	0	0	0	0	0	0	0	0	0	0
OTU10098	p_Bacteroidota;c_Bacteroidia;o_Bacteroidales;f_unclassified_Bacteroidales;g_unclassified_Bacteroidales;s_unclassified_Bacteroidales	0	0	0	0	0	0	1	0	0	0	0	0	0	0	0	2	0	0	0	0	0	0	0	0	0	0	0	0	0	0	0	0	0	0	0	0	0	0	0	0	0	0
OTU10099	p_Elusimicrobiota;c_Endomicrobia;o_Endomicrobiales;f_Endomicrobiaceae;g_Endomicrobium;s_unclassified_Endomicrobium	2	0	1	0	0	0	0	0	0	1	0	0	0	0	0	0	0	0	0	0	0	0	0	0	0	0	0	0	0	0	0	0	0	0	0	0	0	0	0	0	0	0
OTU101	p_Proteobacteria;c_Gammaproteobacteria;o_unclassified_Gammaproteobacteria;f_unclassified_Gammaproteobacteria;g_unclassified_Gammaproteobacteria;s_unclassified_Gammaproteobacteria	0	0	0	0	0	0	0	0	0	0	0	0	0	0	0	0	0	0	0	0	0	0	0	0	0	0	0	0	0	0	0	0	0	0	0	0	0	0	0	2	0	0
OTU1010	p_unclassified_Bacteria;c_unclassified_Bacteria;o_unclassified_Bacteria;f_unclassified_Bacteria;g_unclassified_Bacteria;s_unclassified_Bacteria	0	0	2	0	18	0	9	10	0	0	1	6	1	0	0	0	2	0	2	2	0	0	2	1	0	0	0	1	0	0	0	0	0	0	0	0	0	2	0	0	0	2
OTU10100	p_Verrucomicrobiota;c_Chlamydiae;o_Chlamydiales;f_unclassified_Chlamydiales;g_unclassified_Chlamydiales;s_unclassified_Chlamydiales	0	0	0	0	0	0	4	1	0	0	1	0	0	0	0	0	0	0	0	0	1	1	0	0	0	0	0	0	0	0	0	0	1	0	0	0	0	0	0	0	0	3
OTU10101	p_unclassified_Bacteria;c_unclassified_Bacteria;o_unclassified_Bacteria;f_unclassified_Bacteria;g_unclassified_Bacteria;s_unclassified_Bacteria	0	1	0	1	0	0	0	0	0	0	0	0	0	0	0	0	0	0	0	0	0	2	0	1	0	0	0	0	0	0	1	2	4	0	0	2	3	0	2	0	2	4
OTU10102	p_Proteobacteria;c_Gammaproteobacteria;o_Pseudomonadales;f_Nitrincolaceae;g_unclassified_Nitrincolaceae;s_unclassified_Nitrincolaceae	0	0	0	0	0	0	0	1	0	0	0	0	0	0	0	0	0	0	0	0	0	0	0	0	0	26	0	0	0	0	0	0	0	0	0	0	0	0	0	0	0	0
OTU10103	p_Planctomycetota;c_Phycisphaerae;o_unclassified_Phycisphaerae;f_unclassified_Phycisphaerae;g_unclassified_Phycisphaerae;s_unclassified_Phycisphaerae	0	0	0	0	1	0	0	0	0	0	0	0	0	0	0	2	0	0	0	0	0	0	0	0	1	0	0	0	0	0	0	0	0	0	0	0	0	0	0	0	0	0
OTU10104	p_Desulfobacterota;c_Desulfobacteria;o_Desulfatiglandales;f_Desulfatiglandaceae;g_Desulfatiglans;s_Desulfatiglans_sp.	1	5	0	0	7	2	2	0	32	1	1	1	7	0	39	167	0	0	0	0	0	0	0	0	5	3	0	0	4	0	0	0	0	0	0	0	0	0	3	0	1	0
OTU10105	p_Firmicutes;c_Clostridia;o_Lachnospirales;f_Lachnospiraceae;g_Cellulosilyticum;s_Cellulosilyticum_sp.	0	0	0	0	2	0	0	0	0	0	0	0	0	0	0	0	0	0	0	0	0	0	0	0	0	0	0	0	0	0	0	0	0	0	0	0	0	0	0	0	0	0
OTU10106	p_Desulfobacterota;c_Desulfuromonadia;o_Desulfuromonadales;f_unclassified_Desulfuromonadales;g_unclassified_Desulfuromonadales;s_unclassified_Desulfuromonadales	0	0	0	1	0	0	0	1	0	0	0	0	0	0	21	7	0	0	0	0	0	0	0	0	0	0	0	0	0	0	0	0	0	0	0	0	0	0	0	0	0	0
OTU10107	p_Acidobacteriota;c_Blastocatellia;o_Blastocatellales;f_Blastocatellaceae;g_unclassified_Blastocatellaceae;s_unclassified_Blastocatellaceae	0	0	0	0	0	0	0	0	0	0	0	0	0	0	11	13	0	0	0	0	0	0	0	0	0	0	0	0	0	0	0	0	0	0	0	0	0	0	0	0	0	0
OTU10108	p_Firmicutes;c_Bacilli;o_Izemoplasmatales;f_Izemoplasmataceae;g_Izimaplasma;s_Izimaplasma_sp.	0	0	0	0	0	0	0	0	0	1	0	0	1	1	0	0	0	4	0	0	0	0	2	0	0	0	0	0	0	8	0	0	1	0	0	0	0	0	0	2	3	0
OTU10109	p_Planctomycetota;c_unclassified_Planctomycetota;o_unclassified_Planctomycetota;f_unclassified_Planctomycetota;g_unclassified_Planctomycetota;s_unclassified_Planctomycetota	0	0	0	0	1	3	0	1	0	0	0	0	1	0	0	0	0	0	0	0	0	0	0	0	0	0	0	0	0	0	0	0	0	0	0	0	0	0	0	0	0	0
OTU1011	p_Proteobacteria;c_Gammaproteobacteria;o_unclassified_Gammaproteobacteria;f_unclassified_Gammaproteobacteria;g_unclassified_Gammaproteobacteria;s_unclassified_Gammaproteobacteria	0	1	0	0	1	0	5	6	0	1	7	5	4	0	0	0	0	2	0	0	3	0	7	2	0	0	1	3	0	0	0	2	0	2	0	0	0	0	0	0	0	0
OTU10110	p_Chloroflexi;c_Anaerolineae;o_Caldilineales;f_Caldilineaceae;g_norank_Caldilineaceae;s_Caldilineaceae_sp.	0	0	0	3	2	0	0	1	0	1	0	0	0	0	0	0	4	0	2	0	0	0	0	0	0	0	0	0	0	0	0	0	0	0	0	0	0	0	0	0	0	0
OTU10111	p_Proteobacteria;c_Gammaproteobacteria;o_Beggiatoales;f_Beggiatoaceae;g_unclassified_Beggiatoaceae;s_unclassified_Beggiatoaceae	0	0	0	0	0	0	0	0	0	0	0	0	0	0	0	0	0	0	0	0	2	1	10	5	0	0	0	0	0	0	1	0	3	0	3	0	0	1	0	0	1	0
OTU10112	p_Proteobacteria;c_Gammaproteobacteria;o_unclassified_Gammaproteobacteria;f_unclassified_Gammaproteobacteria;g_unclassified_Gammaproteobacteria;s_unclassified_Gammaproteobacteria	0	0	0	0	1	0	0	1	0	0	0	0	0	0	0	0	0	0	0	0	0	0	0	0	0	0	0	0	0	0	0	0	0	0	0	0	0	0	0	0	0	0
OTU10113	p_Bacteroidota;c_Bacteroidia;o_Chitinophagales;f_Saprospiraceae;g_Phaeodactylibacter;s_Phaeodactylibacter_sp.	0	0	0	0	0	0	0	0	0	0	0	0	0	0	8	0	0	0	0	0	0	0	0	0	0	0	0	0	0	0	0	0	0	0	0	0	0	0	0	0	0	0
OTU10114	p_Proteobacteria;c_Gammaproteobacteria;o_unclassified_Gammaproteobacteria;f_unclassified_Gammaproteobacteria;g_unclassified_Gammaproteobacteria;s_unclassified_Gammaproteobacteria	0	0	0	0	0	0	0	0	0	0	0	0	0	0	0	0	0	0	0	4	0	0	0	0	0	0	0	0	0	0	1	0	0	0	0	0	0	0	0	0	0	0
OTU10115	p_Latescibacterota;c_norank_Latescibacterota;o_norank_Latescibacterota;f_norank_Latescibacterota;g_norank_Latescibacterota;s_Latescibacterota_sp.	0	0	0	0	0	0	0	0	0	0	0	0	0	0	28	2	0	0	0	0	0	0	0	0	0	0	0	0	0	0	0	0	0	0	0	0	0	0	0	0	0	0
OTU10116	p_unclassified_Bacteria;c_unclassified_Bacteria;o_unclassified_Bacteria;f_unclassified_Bacteria;g_unclassified_Bacteria;s_unclassified_Bacteria	0	0	0	0	0	0	0	0	0	0	0	0	0	0	0	0	0	0	0	0	0	0	0	0	0	0	0	0	0	0	2	0	0	0	0	0	2	0	0	1	1	0
OTU10117	p_Verrucomicrobiota;c_Kiritimatiellae;o_WCHB1-41;f_norank_WCHB1-41;g_norank_WCHB1-41;s_WCHB1-41_sp.	0	0	0	0	0	0	0	0	0	0	0	0	0	0	0	4	0	0	0	0	0	0	0	0	1	0	0	0	0	0	0	0	0	0	0	0	0	0	0	0	0	0
OTU10118	p_Patescibacteria;c_Parcubacteria;o_Candidatus_Yanofskybacteria;f_norank_Candidatus_Yanofskybacteria;g_norank_Candidatus_Yanofskybacteria;s_Candidatus_Yanofskybacteria_sp.	0	0	0	0	1	0	0	0	0	0	0	0	0	0	19	4	0	0	0	0	0	0	0	0	0	0	0	0	0	0	0	0	0	0	0	0	0	0	0	0	0	0
OTU10119	p_Bacteroidota;c_Bacteroidia;o_unclassified_Bacteroidia;f_unclassified_Bacteroidia;g_unclassified_Bacteroidia;s_unclassified_Bacteroidia	0	0	0	0	0	0	0	0	0	0	0	0	0	0	0	0	0	0	1	1	0	0	4	0	0	0	0	0	0	0	0	0	0	0	0	0	0	0	0	0	0	0
OTU1012	p_unclassified_Bacteria;c_unclassified_Bacteria;o_unclassified_Bacteria;f_unclassified_Bacteria;g_unclassified_Bacteria;s_unclassified_Bacteria	0	0	0	0	0	1	0	0	4	2	0	0	0	0	0	0	0	0	0	0	0	0	0	0	0	0	0	0	0	0	0	0	0	0	0	0	0	0	0	0	0	0
OTU10120	p_Nanoarchaeota;c_Nanoarchaeia;o_Woesearchaeales;f_norank_Woesearchaeales;g_norank_Woesearchaeales;s_Woesearchaeales_sp.	0	0	0	0	0	0	1	2	0	0	0	0	0	0	0	0	0	0	0	1	0	0	0	0	0	0	0	0	0	0	0	0	0	0	0	0	0	0	0	0	0	0
OTU10121	p_Crenarchaeota;c_Bathyarchaeia;o_norank_Bathyarchaeia;f_norank_Bathyarchaeia;g_norank_Bathyarchaeia;s_Bathyarchaeia_sp.	0	0	0	0	10	0	1	0	6	0	0	2	2	2	0	0	0	2	0	0	0	20	3	0	0	3	2	0	11	3	0	3	1	1	4	0	7	1	1	0	31	2
OTU10122	p_Chloroflexi;c_Dehalococcoidia;o_vadinBA26;f_norank_vadinBA26;g_norank_vadinBA26;s_vadinBA26_sp.	0	0	0	0	1	4	0	0	5	0	3	0	0	1	0	0	0	0	0	0	2	1	0	0	1	2	2	1	5	0	0	0	0	0	0	0	2	1	0	1	14	0
OTU10123	p_Nanoarchaeota;c_Nanoarchaeia;o_Woesearchaeales;f_norank_Woesearchaeales;g_norank_Woesearchaeales;s_Woesearchaeales_sp.	0	1	0	0	0	0	3	1	0	0	0	0	0	0	0	0	0	0	0	0	0	0	0	0	0	0	0	0	0	0	0	0	0	0	0	0	0	0	0	0	0	0
OTU10124	p_Proteobacteria;c_Gammaproteobacteria;o_unclassified_Gammaproteobacteria;f_unclassified_Gammaproteobacteria;g_unclassified_Gammaproteobacteria;s_unclassified_Gammaproteobacteria	0	0	0	0	0	0	1	4	0	0	0	0	0	0	0	0	0	0	2	0	0	0	0	0	0	0	0	0	0	0	0	0	0	0	0	0	0	0	0	0	0	0
OTU10125	p_Myxococcota;c_Polyangia;o_unclassified_Polyangia;f_unclassified_Polyangia;g_unclassified_Polyangia;s_unclassified_Polyangia	0	0	0	0	0	0	0	4	0	0	0	0	0	0	0	0	3	0	1	0	0	0	0	0	0	0	0	0	0	0	0	0	0	0	0	0	0	0	0	0	0	0
OTU10126	p_Myxococcota;c_Polyangia;o_Polyangiales;f_Polyangiaceae;g_Pajaroellobacter;s_Pajaroellobacter_sp.	0	0	0	0	0	0	0	0	1	0	0	0	0	0	0	5	0	0	0	0	0	0	0	0	0	0	0	0	0	0	1	0	1	0	0	0	0	0	0	0	0	0
OTU10127	p_Proteobacteria;c_unclassified_Proteobacteria;o_unclassified_Proteobacteria;f_unclassified_Proteobacteria;g_unclassified_Proteobacteria;s_unclassified_Proteobacteria	0	0	0	0	0	0	2	0	0	0	0	0	0	0	0	0	0	0	0	0	0	0	0	0	0	0	0	0	0	0	0	0	0	0	0	0	0	0	0	0	0	0
OTU10128	p_Bacteroidota;c_Kryptonia;o_Kryptoniales;f_BSV26;g_norank_BSV26;s_BSV26_sp.	6	8	2	9	2	3	13	5	1	20	24	25	27	1	3	143	5	26	12	4	15	17	18	17	176	62	28	4	2	18	1	9	14	46	5	27	1	18	2	22	1	4
OTU10129	p_Planctomycetota;c_Phycisphaerae;o_MSBL9;f_SG8-4;g_norank_SG8-4;s_SG8-4_sp.	0	0	0	0	2	0	0	0	2	0	0	2	0	0	0	0	0	0	0	1	0	1	0	0	16	3	7	1	2	0	2	1	0	0	3	0	0	0	0	0	0	0
OTU1013	p_Nanoarchaeota;c_Nanoarchaeia;o_Woesearchaeales;f_unclassified_Woesearchaeales;g_unclassified_Woesearchaeales;s_unclassified_Woesearchaeales	0	0	0	0	0	0	0	0	4	0	0	0	0	0	0	0	0	0	0	0	0	0	0	0	0	0	0	0	0	0	0	0	0	0	0	0	0	0	0	0	0	0
OTU10130	p_Planctomycetota;c_vadinHA49;o_norank_vadinHA49;f_norank_vadinHA49;g_norank_vadinHA49;s_vadinHA49_sp.	0	0	0	3	0	0	3	4	0	0	0	0	0	0	0	0	0	0	1	5	0	0	0	0	0	0	0	0	0	0	0	0	0	0	0	0	0	0	0	0	0	0
OTU10131	p_Nanoarchaeota;c_Nanoarchaeia;o_Woesearchaeales;f_SCGC_AAA011-D5;g_norank_SCGC_AAA011-D5;s_SCGC_AAA011-D5_sp.	0	0	0	0	0	0	0	0	0	0	0	0	0	0	0	0	0	0	2	0	0	0	0	0	0	0	0	0	0	0	0	0	0	0	0	0	0	0	0	0	0	0
OTU10132	p_unclassified_Bacteria;c_unclassified_Bacteria;o_unclassified_Bacteria;f_unclassified_Bacteria;g_unclassified_Bacteria;s_unclassified_Bacteria	0	0	0	0	0	0	0	0	0	0	0	0	0	0	0	2	0	0	0	0	0	0	0	0	0	0	0	0	0	0	0	0	0	0	0	0	0	0	0	0	0	0
OTU10133	p_Desulfobacterota;c_Desulfobacteria;o_Desulfatiglandales;f_Desulfatiglandaceae;g_Desulfatiglans;s_Desulfatiglans_sp.	0	0	1	0	3	1	3	0	1	0	0	0	0	5	0	0	1	2	2	0	0	0	0	0	0	0	0	0	0	0	0	0	1	0	0	0	1	0	0	1	1	0
OTU10134	p_Euryarchaeota;c_Methanobacteria;o_Methanobacteriales;f_Methanobacteriaceae;g_norank_Methanobacteriaceae;s_unclassified_Methanobacteriaceae	1	0	0	0	0	2	0	0	2	0	0	0	0	0	0	2	0	0	0	0	0	0	0	0	0	0	0	0	0	0	0	0	0	0	0	0	0	0	0	0	0	0
OTU10135	p_unclassified_Bacteria;c_unclassified_Bacteria;o_unclassified_Bacteria;f_unclassified_Bacteria;g_unclassified_Bacteria;s_unclassified_Bacteria	0	0	0	0	0	0	1	2	0	0	0	0	0	0	0	0	0	0	0	0	0	0	0	0	0	0	0	0	0	0	0	0	0	0	0	0	0	0	0	0	0	0
OTU10136	p_Verrucomicrobiota;c_Kiritimatiellae;o_WCHB1-41;f_norank_WCHB1-41;g_norank_WCHB1-41;s_WCHB1-41_sp.	0	0	0	0	0	0	1	0	0	0	0	1	2	14	0	0	0	0	0	0	0	18	2	0	0	0	1	1	25	1	1	0	1	0	4	0	2	6	3	1	21	2
OTU10137	p_Desulfobacterota;c_Desulfobacteria;o_Desulfatiglandales;f_Desulfatiglandaceae;g_Desulfatiglans;s_Desulfatiglans_sp.	1	3	8	0	54	15	6	3	30	7	1	19	5	14	0	5	4	1	2	0	1	11	3	4	3	5	1	1	7	6	2	12	0	2	1	0	1	1	0	1	6	0
OTU10138	p_Proteobacteria;c_Alphaproteobacteria;o_Rickettsiales;f_Mitochondria;g_norank_Mitochondria;s_Mitochondria_sp.	0	0	0	0	0	0	0	0	0	0	0	0	0	0	0	0	0	0	0	0	0	0	0	0	0	0	0	2	0	0	0	0	0	0	0	0	0	0	0	0	0	0
OTU10139	p_unclassified_Bacteria;c_unclassified_Bacteria;o_unclassified_Bacteria;f_unclassified_Bacteria;g_unclassified_Bacteria;s_unclassified_Bacteria	0	0	0	0	0	0	0	0	0	0	0	0	0	2	0	0	0	0	0	1	0	0	0	0	0	0	0	0	5	0	0	0	0	0	1	0	0	0	0	1	0	0
OTU1014	p_Gemmatimonadota;c_PAUC43f_marine_benthic_group;o_norank_PAUC43f_marine_benthic_group;f_norank_PAUC43f_marine_benthic_group;g_norank_PAUC43f_marine_benthic_group;s_PAUC43f_marine_benthic_group_sp.	0	3	0	0	1	0	5	0	0	3	0	0	0	0	0	0	0	0	0	0	0	0	0	0	0	0	0	0	0	0	0	0	0	0	0	0	0	0	0	0	0	2
OTU10140	p_Planctomycetota;c_Pla3_lineage;o_norank_Pla3_lineage;f_norank_Pla3_lineage;g_norank_Pla3_lineage;s_Pla3_lineage_sp.	0	0	0	2	0	0	0	0	0	0	0	0	0	0	0	0	2	0	1	0	0	0	0	0	0	0	0	0	0	0	0	0	1	0	0	0	0	0	0	1	0	0
OTU10141	p_unclassified_Bacteria;c_unclassified_Bacteria;o_unclassified_Bacteria;f_unclassified_Bacteria;g_unclassified_Bacteria;s_unclassified_Bacteria	0	0	0	0	0	0	0	0	0	0	0	0	0	0	0	7	0	0	0	0	0	0	0	0	0	0	0	0	0	0	0	0	0	0	0	0	0	0	0	0	0	0
OTU10142	p_Spirochaetota;c_Spirochaetia;o_Spirochaetales;f_Spirochaetaceae;g_unclassified_Spirochaetaceae;s_unclassified_Spirochaetaceae	0	0	0	0	0	1	0	0	0	0	0	0	0	2	0	0	0	0	0	0	0	0	0	0	0	0	0	0	0	0	0	0	0	0	0	0	0	0	0	0	0	0
OTU10143	p_unclassified_Bacteria;c_unclassified_Bacteria;o_unclassified_Bacteria;f_unclassified_Bacteria;g_unclassified_Bacteria;s_unclassified_Bacteria	2	6	7	0	3	10	4	0	1	4	11	19	31	14	0	0	0	2	1	0	2	4	5	2	0	0	1	0	0	0	0	0	0	0	0	1	0	0	0	0	0	0
OTU10144	p_unclassified_Bacteria;c_unclassified_Bacteria;o_unclassified_Bacteria;f_unclassified_Bacteria;g_unclassified_Bacteria;s_unclassified_Bacteria	0	0	0	0	0	0	0	0	0	0	0	1	0	0	0	0	1	0	0	0	0	0	1	0	0	0	0	0	0	0	0	0	0	0	0	0	0	0	0	0	1	1
OTU10145	p_Proteobacteria;c_Alphaproteobacteria;o_Caulobacterales;f_Hyphomonadaceae;g_Algimonas;s_Algimonas_sp.	0	0	0	0	2	0	0	0	0	0	0	0	0	0	0	0	1	0	0	0	0	0	0	0	0	0	0	0	0	0	0	0	0	0	0	0	0	0	0	0	0	0
OTU10146	p_WS1;c_norank_WS1;o_norank_WS1;f_norank_WS1;g_norank_WS1;s_WS1_sp.	0	0	0	0	2	0	0	0	0	0	0	0	0	0	0	0	0	0	0	0	0	0	0	0	0	1	0	0	0	0	0	0	0	0	0	0	1	0	0	0	0	0
OTU10147	p_Firmicutes;c_Clostridia;o_unclassified_Clostridia;f_unclassified_Clostridia;g_unclassified_Clostridia;s_unclassified_Clostridia	0	0	0	0	0	0	0	0	0	0	0	0	0	0	0	0	0	7	0	0	0	0	0	0	0	0	0	1	0	0	1	0	0	4	1	0	0	3	5	3	0	0
OTU10148	p_Planctomycetota;c_Phycisphaerae;o_MSBL9;f_SG8-4;g_norank_SG8-4;s_SG8-4_sp.	0	0	0	0	0	0	0	0	0	0	0	0	0	0	0	0	0	0	0	0	0	2	0	1	0	0	0	0	2	0	0	1	0	0	0	0	9	1	0	0	2	0
OTU10149	p_Planctomycetota;c_Phycisphaerae;o_Phycisphaerales;f_Phycisphaeraceae;g_Urania-1B-19_marine_sediment_group;s_Urania-1B-19_marine_sediment_group_sp.	0	0	0	0	1	0	0	5	0	0	0	0	0	0	0	0	1	0	0	3	0	0	0	0	0	0	0	0	0	0	0	0	0	0	0	0	0	0	0	0	0	0
OTU1015	p_Planctomycetota;c_Phycisphaerae;o_MSBL9;f_SM23-30;g_norank_SM23-30;s_SM23-30_sp.	0	0	0	0	0	0	0	0	0	0	0	1	0	0	0	0	0	2	0	0	0	0	0	0	4	0	4	0	6	0	4	3	0	0	0	1	0	0	0	1	0	0
OTU10150	p_Verrucomicrobiota;c_Chlamydiae;o_Chlamydiales;f_unclassified_Chlamydiales;g_unclassified_Chlamydiales;s_unclassified_Chlamydiales	0	0	0	0	0	0	0	2	0	0	0	0	0	0	0	0	1	0	0	0	0	0	0	0	0	0	0	0	0	0	0	0	0	0	0	0	0	0	0	0	0	0
OTU10151	p_Proteobacteria;c_Gammaproteobacteria;o_Gammaproteobacteria_Incertae_Sedis;f_norank_Gammaproteobacteria_Incertae_Sedis;g_norank_Gammaproteobacteria_Incertae_Sedis;s_Gammaproteobacteria_Incertae_Sedis_sp.	119	278	76	135	228	244	842	981	30	125	342	249	404	23	10	51	322	132	406	459	386	120	1024	994	18	40	84	126	61	91	38	151	81	111	45	291	89	548	147	311	110	78
OTU10152	p_Planctomycetota;c_unclassified_Planctomycetota;o_unclassified_Planctomycetota;f_unclassified_Planctomycetota;g_unclassified_Planctomycetota;s_unclassified_Planctomycetota	0	0	0	0	0	0	0	0	0	0	0	0	0	0	0	0	0	0	0	0	0	0	0	0	0	0	0	0	0	0	2	0	0	0	0	2	0	0	0	0	0	0
OTU10153	p_Planctomycetota;c_OM190;o_norank_OM190;f_norank_OM190;g_norank_OM190;s_OM190_sp.	0	0	0	0	0	0	0	0	0	0	0	0	0	0	0	12	0	0	0	0	1	0	0	0	0	3	0	0	0	0	0	0	0	0	0	0	0	0	0	0	0	0
OTU10154	p_Nitrospirota;c_Nitrospiria;o_Nitrospirales;f_Nitrospiraceae;g_Nitrospira;s_Nitrospira_defluvii	0	0	0	0	0	0	0	0	0	0	0	0	0	0	10	39	0	0	0	0	0	0	0	0	0	2	0	0	0	0	0	0	0	0	0	0	0	0	0	0	0	0
OTU10155	p_Patescibacteria;c_Microgenomatia;o_norank_Microgenomatia;f_norank_Microgenomatia;g_norank_Microgenomatia;s_Microgenomatia_sp.	0	0	0	0	0	0	0	0	0	0	0	0	0	0	0	0	0	0	0	0	0	0	0	0	0	0	0	0	0	0	3	3	0	0	0	0	1	0	0	0	0	0
OTU10156	p_unclassified_Bacteria;c_unclassified_Bacteria;o_unclassified_Bacteria;f_unclassified_Bacteria;g_unclassified_Bacteria;s_unclassified_Bacteria	0	0	0	0	0	0	0	0	0	0	0	0	0	0	0	0	0	0	0	0	2	0	0	0	0	0	0	0	0	0	0	0	0	0	0	0	0	0	0	0	0	0
OTU10157	p_Zixibacteria;c_norank_Zixibacteria;o_norank_Zixibacteria;f_norank_Zixibacteria;g_norank_Zixibacteria;s_Zixibacteria_sp.	0	0	0	0	0	0	0	0	0	0	0	0	0	2	0	0	0	0	0	0	3	0	0	0	0	0	0	0	0	0	1	0	0	0	0	0	0	0	1	0	1	3
OTU10158	p_Acidobacteriota;c_Subgroup_22;o_norank_Subgroup_22;f_norank_Subgroup_22;g_norank_Subgroup_22;s_Subgroup_22_sp.	0	0	2	1	0	0	0	6	0	0	0	1	0	0	0	0	5	0	6	5	1	1	0	0	0	0	0	0	0	0	0	1	0	0	0	2	0	0	0	6	0	0
OTU10159	p_unclassified_Bacteria;c_unclassified_Bacteria;o_unclassified_Bacteria;f_unclassified_Bacteria;g_unclassified_Bacteria;s_unclassified_Bacteria	0	0	0	0	0	0	0	0	0	0	0	0	0	0	0	0	0	0	1	0	0	0	0	0	0	0	0	0	0	2	0	0	0	0	0	0	0	0	0	0	0	0
OTU1016	p_Myxococcota;c_Myxococcia;o_Myxococcales;f_Myxococcaceae;g_unclassified_Myxococcaceae;s_unclassified_Myxococcaceae	0	0	0	0	0	0	6	13	0	0	0	0	0	0	0	0	3	0	2	1	0	0	0	0	0	1	0	0	0	0	0	0	2	0	0	0	2	1	0	0	0	0
OTU10160	p_Proteobacteria;c_Gammaproteobacteria;o_norank_Gammaproteobacteria;f_norank_Gammaproteobacteria;g_norank_Gammaproteobacteria;s_unclassified_Gammaproteobacteria	0	0	0	0	0	0	0	2	0	0	0	0	2	0	0	0	0	0	0	0	0	0	3	0	0	0	0	0	0	0	0	0	0	0	0	0	0	0	0	0	0	0
OTU10161	p_Patescibacteria;c_ABY1;o_Candidatus_Falkowbacteria;f_norank_Candidatus_Falkowbacteria;g_norank_Candidatus_Falkowbacteria;s_Candidatus_Falkowbacteria_sp.	1	5	0	0	1	1	0	0	0	0	3	5	4	0	0	0	0	2	0	0	0	2	0	0	0	0	1	0	0	4	1	0	2	0	0	0	0	0	0	0	0	0
OTU10162	p_Proteobacteria;c_Gammaproteobacteria;o_unclassified_Gammaproteobacteria;f_unclassified_Gammaproteobacteria;g_unclassified_Gammaproteobacteria;s_unclassified_Gammaproteobacteria	0	0	0	0	2	0	0	0	0	0	0	0	0	0	0	0	0	0	0	0	0	1	0	0	0	0	0	0	0	0	0	0	0	0	0	0	0	0	0	0	0	0
OTU10163	p_Chloroflexi;c_Dehalococcoidia;o_S085;f_norank_S085;g_norank_S085;s_S085_sp.	0	0	1	0	0	0	0	0	0	0	0	0	0	0	9	5	0	0	0	0	0	0	0	0	0	0	0	0	0	4	1	1	0	0	0	1	0	0	0	0	0	0
OTU10164	p_Crenarchaeota;c_Bathyarchaeia;o_norank_Bathyarchaeia;f_norank_Bathyarchaeia;g_norank_Bathyarchaeia;s_Bathyarchaeia_sp.	0	0	0	0	0	0	0	0	0	0	0	0	0	0	0	0	0	0	0	0	0	0	0	0	0	0	0	0	2	0	0	0	0	0	0	0	0	0	0	0	0	0
OTU10165	p_Zixibacteria;c_norank_Zixibacteria;o_norank_Zixibacteria;f_norank_Zixibacteria;g_norank_Zixibacteria;s_Zixibacteria_sp.	0	0	0	0	2	0	2	0	2	6	1	0	0	2	0	0	0	0	0	0	0	2	1	0	0	2	0	0	12	2	0	0	0	0	0	0	0	1	0	0	1	0
OTU10166	p_Nitrospirota;c_Nitrospiria;o_Nitrospirales;f_Nitrospiraceae;g_Nitrospira;s_Nitrospira_sp.	0	0	0	0	0	0	0	0	0	0	0	0	0	0	0	4	0	0	0	0	0	0	0	0	0	0	0	0	0	1	0	0	0	0	0	0	0	0	0	0	0	0
OTU10167	p_Chloroflexi;c_Anaerolineae;o_Ardenticatenales;f_norank_Ardenticatenales;g_norank_Ardenticatenales;s_Ardenticatenales_sp.	0	0	0	0	0	0	5	1	0	0	0	0	0	0	0	2	0	0	0	0	0	0	0	0	0	0	0	0	0	0	0	0	0	0	0	0	0	0	0	0	0	0
OTU10168	p_Nanoarchaeota;c_Nanoarchaeia;o_Woesearchaeales;f_norank_Woesearchaeales;g_norank_Woesearchaeales;s_Woesearchaeales_sp.	0	0	0	2	0	0	2	1	0	0	1	0	0	0	0	0	0	0	0	1	0	0	0	0	0	0	0	0	0	0	0	0	0	0	0	0	0	0	0	0	0	0
OTU10169	p_Verrucomicrobiota;c_Omnitrophia;o_Omnitrophales;f_norank_Omnitrophales;g_norank_Omnitrophales;s_unclassified_Omnitrophales	0	0	0	0	0	0	0	1	0	0	0	0	0	0	0	0	0	0	0	0	0	0	0	0	0	0	0	0	0	0	0	0	0	0	0	0	0	5	0	0	0	0
OTU1017	p_unclassified_Bacteria;c_unclassified_Bacteria;o_unclassified_Bacteria;f_unclassified_Bacteria;g_unclassified_Bacteria;s_unclassified_Bacteria	0	0	0	0	0	0	0	0	0	0	0	0	0	0	0	0	0	0	0	0	0	0	0	0	0	0	2	0	0	0	0	0	0	0	0	0	0	0	0	0	0	0
OTU10170	p_Proteobacteria;c_Gammaproteobacteria;o_unclassified_Gammaproteobacteria;f_unclassified_Gammaproteobacteria;g_unclassified_Gammaproteobacteria;s_unclassified_Gammaproteobacteria	0	0	0	0	0	0	0	2	0	0	2	1	3	0	0	0	0	0	1	1	2	1	2	5	0	1	2	21	18	1	0	0	2	2	0	0	0	3	0	6	0	0
OTU10171	p_unclassified_Bacteria;c_unclassified_Bacteria;o_unclassified_Bacteria;f_unclassified_Bacteria;g_unclassified_Bacteria;s_unclassified_Bacteria	0	1	0	3	0	0	2	0	0	0	0	0	0	0	0	0	0	0	0	0	0	0	0	0	0	0	0	2	0	0	0	0	0	0	0	0	0	0	0	0	0	0
OTU10172	p_Planctomycetota;c_Phycisphaerae;o_MSBL9;f_SG8-4;g_norank_SG8-4;s_SG8-4_sp.	0	0	0	0	18	2	0	0	92	5	0	0	0	0	0	3	0	0	0	0	0	0	0	1	3	28	0	0	0	0	0	0	0	0	0	0	0	0	0	0	0	0
OTU10173	p_unclassified_Archaea;c_unclassified_Archaea;o_unclassified_Archaea;f_unclassified_Archaea;g_unclassified_Archaea;s_unclassified_Archaea	0	0	0	0	1	2	2	0	0	0	0	0	2	18	0	0	0	3	0	0	0	4	0	0	0	0	6	0	38	0	0	0	0	0	0	2	2	0	2	1	36	7
OTU10174	p_Latescibacterota;c_norank_Latescibacterota;o_norank_Latescibacterota;f_norank_Latescibacterota;g_norank_Latescibacterota;s_unclassified_Latescibacterota	0	0	0	0	0	0	0	0	0	0	0	0	0	0	0	0	0	0	0	0	0	0	0	0	0	0	0	0	0	0	1	1	0	0	0	1	4	0	0	0	1	0
OTU10175	p_Planctomycetota;c_unclassified_Planctomycetota;o_unclassified_Planctomycetota;f_unclassified_Planctomycetota;g_unclassified_Planctomycetota;s_unclassified_Planctomycetota	0	0	0	0	0	0	0	1	0	0	0	0	0	0	0	0	0	0	0	0	0	0	0	0	0	0	0	1	3	0	0	0	0	0	0	0	0	0	0	0	0	0
OTU10176	p_Chloroflexi;c_Dehalococcoidia;o_norank_Dehalococcoidia;f_norank_Dehalococcoidia;g_norank_Dehalococcoidia;s_unclassified_Dehalococcoidia	0	0	0	0	0	0	0	0	0	0	0	0	0	0	0	0	0	0	0	0	0	0	0	0	0	0	1	0	2	0	0	0	0	0	0	0	0	0	0	0	0	0
OTU10177	p_Chloroflexi;c_Dehalococcoidia;o_DscP2;f_norank_DscP2;g_norank_DscP2;s_DscP2_sp.	0	0	0	1	0	0	0	0	2	0	0	0	0	2	0	0	0	0	0	0	0	3	0	0	0	0	1	0	2	0	1	0	0	0	0	0	0	0	1	0	2	0
OTU10178	p_Elusimicrobiota;c_Elusimicrobia;o_MD2894-B20;f_norank_MD2894-B20;g_norank_MD2894-B20;s_MD2894-B20_sp.	0	0	0	0	0	0	0	0	0	0	0	0	0	0	0	0	0	0	2	0	0	0	0	0	0	0	1	0	0	0	0	0	0	0	0	0	0	0	0	0	0	0
OTU10179	p_unclassified_Bacteria;c_unclassified_Bacteria;o_unclassified_Bacteria;f_unclassified_Bacteria;g_unclassified_Bacteria;s_unclassified_Bacteria	0	0	0	0	0	0	2	1	0	0	0	0	0	0	0	0	0	0	0	0	0	0	0	0	0	0	0	0	0	0	0	0	0	0	0	0	0	0	0	0	0	0
OTU1018	p_Nanoarchaeota;c_Nanoarchaeia;o_Woesearchaeales;f_GW2011_GWC1_47_15;g_norank_GW2011_GWC1_47_15;s_GW2011_GWC1_47_15_sp.	0	0	0	4	0	0	6	0	0	0	0	0	2	0	0	0	3	0	1	0	2	0	0	0	0	0	0	0	0	0	0	0	0	0	0	0	0	0	2	3	0	0
OTU10180	p_Chloroflexi;c_Anaerolineae;o_unclassified_Anaerolineae;f_unclassified_Anaerolineae;g_unclassified_Anaerolineae;s_unclassified_Anaerolineae	0	0	1	0	0	0	0	1	0	0	0	0	0	0	0	0	0	0	2	2	0	1	0	1	0	0	0	0	2	0	0	0	0	0	0	0	0	0	0	0	0	0
OTU10181	p_Patescibacteria;c_WWE3;o_norank_WWE3;f_norank_WWE3;g_norank_WWE3;s_WWE3_sp.	0	1	0	0	0	0	0	0	0	0	2	0	2	0	0	1	0	3	0	0	0	0	0	0	0	0	0	0	1	0	0	0	0	0	0	0	0	0	0	0	0	0
OTU10182	p_Myxococcota;c_Polyangia;o_Blfdi19;f_norank_Blfdi19;g_norank_Blfdi19;s_Blfdi19_sp.	0	1	0	1	1	0	0	4	4	0	0	1	0	0	0	1	1	2	0	0	0	2	2	1	4	1	0	0	0	0	0	4	0	0	0	4	1	0	5	4	0	1
OTU10183	p_Acidobacteriota;c_unclassified_Acidobacteriota;o_unclassified_Acidobacteriota;f_unclassified_Acidobacteriota;g_unclassified_Acidobacteriota;s_unclassified_Acidobacteriota	1	2	0	0	0	0	0	0	0	0	0	1	0	0	0	0	0	0	0	0	1	0	0	0	0	0	2	0	0	0	0	0	0	0	0	0	0	0	0	0	1	0
OTU10184	p_Nanoarchaeota;c_Nanoarchaeia;o_Woesearchaeales;f_SCGC_AAA011-D5;g_norank_SCGC_AAA011-D5;s_SCGC_AAA011-D5_sp.	0	0	0	0	0	0	0	0	0	0	0	0	0	0	0	0	0	3	0	0	0	0	0	0	0	0	0	0	2	0	0	0	0	0	0	0	0	0	0	0	0	0
OTU10185	p_Proteobacteria;c_Gammaproteobacteria;o_Acidiferrobacterales;f_Acidiferrobacteraceae;g_Sulfurifustis;s_Sulfurifustis_sp.	0	0	0	0	0	0	0	0	0	0	0	0	0	0	9	11	0	0	0	0	0	0	0	0	0	0	0	0	0	1	0	0	1	0	0	0	0	0	0	0	0	0
OTU10186	p_Verrucomicrobiota;c_Chlamydiae;o_Chlamydiales;f_unclassified_Chlamydiales;g_unclassified_Chlamydiales;s_unclassified_Chlamydiales	0	0	1	0	0	0	0	0	0	0	0	1	0	0	0	0	0	1	2	0	0	0	0	0	0	0	0	0	0	0	0	0	1	0	0	0	0	0	0	1	0	0
OTU10187	p_Acidobacteriota;c_Subgroup_22;o_norank_Subgroup_22;f_norank_Subgroup_22;g_norank_Subgroup_22;s_Subgroup_22_sp.	14	37	11	165	112	23	103	171	9	40	22	32	46	31	2	28	154	20	61	147	37	18	10	14	72	35	22	12	9	50	55	49	19	15	21	45	24	29	24	97	33	17
OTU10188	p_unclassified_Bacteria;c_unclassified_Bacteria;o_unclassified_Bacteria;f_unclassified_Bacteria;g_unclassified_Bacteria;s_unclassified_Bacteria	0	0	0	0	0	0	0	0	0	0	0	0	0	0	0	11	0	0	0	0	0	0	0	0	0	0	0	0	0	0	0	0	0	0	0	0	0	0	0	0	0	0
OTU10189	p_Patescibacteria;c_Saccharimonadia;o_Saccharimonadales;f_norank_Saccharimonadales;g_norank_Saccharimonadales;s_Saccharimonadales_sp.	0	0	0	0	0	0	0	0	0	0	0	0	0	0	0	0	0	0	0	0	0	0	0	0	0	0	0	0	0	0	0	0	0	0	0	0	0	0	0	1	3	0
OTU1019	p_unclassified_Bacteria;c_unclassified_Bacteria;o_unclassified_Bacteria;f_unclassified_Bacteria;g_unclassified_Bacteria;s_unclassified_Bacteria	0	2	1	0	0	0	0	0	0	0	0	0	0	0	0	0	0	1	0	0	0	0	0	0	0	0	1	0	0	1	0	0	1	0	3	1	0	0	1	1	1	1
OTU10190	p_Sumerlaeota;c_Sumerlaeia;o_norank_Sumerlaeia;f_norank_Sumerlaeia;g_norank_Sumerlaeia;s_Sumerlaeia_sp.	0	0	0	0	0	0	0	0	0	0	0	0	0	0	0	10	0	0	0	0	0	0	0	0	0	0	0	0	0	0	0	0	0	0	0	0	0	0	0	0	0	0
OTU10191	p_Bdellovibrionota;c_Oligoflexia;o_Oligoflexales;f_Oligoflexaceae;g_norank_Oligoflexaceae;s_Oligoflexaceae_sp.	0	0	0	0	0	0	0	0	0	0	0	0	0	0	0	7	0	0	0	0	0	0	0	0	0	0	0	0	0	0	0	0	0	0	0	0	0	0	0	0	0	0
OTU10192	p_Proteobacteria;c_Gammaproteobacteria;o_unclassified_Gammaproteobacteria;f_unclassified_Gammaproteobacteria;g_unclassified_Gammaproteobacteria;s_unclassified_Gammaproteobacteria	17	30	4	3	13	14	4	23	0	10	41	1	6	0	1	207	3	14	5	6	5	0	6	6	3	14	4	0	1	0	0	13	4	6	2	5	0	3	2	27	2	11
OTU10193	p_Proteobacteria;c_Gammaproteobacteria;o_EC3;f_norank_EC3;g_norank_EC3;s_EC3_sp.	1	1	0	0	0	3	0	0	0	0	0	0	0	1	0	0	1	0	0	0	0	0	1	0	0	0	0	0	0	1	6	1	1	0	0	0	7	0	1	1	1	10
OTU10194	p_unclassified_Bacteria;c_unclassified_Bacteria;o_unclassified_Bacteria;f_unclassified_Bacteria;g_unclassified_Bacteria;s_unclassified_Bacteria	0	0	0	0	0	0	0	0	0	0	0	0	0	0	0	0	0	0	0	4	0	0	0	0	0	0	0	0	0	0	0	0	0	0	0	0	0	0	0	0	0	0
OTU10195	p_unclassified_Bacteria;c_unclassified_Bacteria;o_unclassified_Bacteria;f_unclassified_Bacteria;g_unclassified_Bacteria;s_unclassified_Bacteria	0	3	0	0	0	0	0	0	0	0	0	0	0	0	0	0	0	0	0	0	0	0	0	0	0	0	0	0	0	0	0	0	0	0	0	0	0	0	0	0	0	0
OTU10196	p_Patescibacteria;c_Microgenomatia;o_Candidatus_Chisholmbacteria;f_norank_Candidatus_Chisholmbacteria;g_norank_Candidatus_Chisholmbacteria;s_Candidatus_Chisholmbacteria_sp.	0	0	3	0	0	0	1	0	0	0	0	1	0	6	0	0	0	0	0	0	0	0	4	0	0	0	0	0	10	0	0	0	0	0	0	0	0	0	0	0	0	0
OTU10197	p_unclassified_Bacteria;c_unclassified_Bacteria;o_unclassified_Bacteria;f_unclassified_Bacteria;g_unclassified_Bacteria;s_unclassified_Bacteria	7	26	21	8	17	6	9	10	10	29	8	27	5	12	0	2	3	29	8	11	4	41	17	11	23	1	29	7	19	23	28	43	18	4	21	21	14	8	16	6	8	6
OTU10198	p_Verrucomicrobiota;c_Chlamydiae;o_Chlamydiales;f_Parachlamydiaceae;g_unclassified_Parachlamydiaceae;s_unclassified_Parachlamydiaceae	0	0	0	0	0	0	0	0	0	0	0	0	0	0	0	8	0	0	0	0	0	0	0	0	2	0	0	0	0	0	0	0	0	0	0	0	0	0	0	0	0	0
OTU10199	p_Crenarchaeota;c_Nitrososphaeria;o_Nitrosopumilales;f_Nitrosopumilaceae;g_norank_Nitrosopumilaceae;s_unclassified_Nitrosopumilaceae	0	0	0	0	0	0	0	0	0	0	0	0	0	0	0	0	0	1	0	4	0	0	0	0	0	0	0	0	0	0	0	0	0	0	0	0	0	0	0	26	13	0
OTU102	p_Dependentiae;c_Babeliae;o_Babeliales;f_Vermiphilaceae;g_norank_Vermiphilaceae;s_Vermiphilaceae_sp.	0	0	0	0	0	0	0	0	6	0	0	0	0	0	0	1	0	0	0	0	0	0	0	0	1	0	0	0	0	0	0	0	0	0	0	0	0	0	0	0	0	0
OTU1020	p_Planctomycetota;c_Planctomycetes;o_Pirellulales;f_Pirellulaceae;g_Pir4_lineage;s_Pir4_lineage_sp.	1	6	2	0	0	2	0	0	0	0	1	3	5	0	0	0	2	9	1	0	3	0	6	5	0	0	1	7	2	9	2	1	16	33	2	0	0	2	0	1	1	0
OTU10200	p_Planctomycetota;c_Phycisphaerae;o_Phycisphaerales;f_Phycisphaeraceae;g_Urania-1B-19_marine_sediment_group;s_Urania-1B-19_marine_sediment_group_sp.	0	0	0	5	1	0	1	4	0	0	0	0	0	0	0	0	2	0	2	5	0	0	0	0	0	0	1	1	0	0	0	0	0	0	0	0	0	0	0	0	0	0
OTU10201	p_Proteobacteria;c_Alphaproteobacteria;o_unclassified_Alphaproteobacteria;f_unclassified_Alphaproteobacteria;g_unclassified_Alphaproteobacteria;s_unclassified_Alphaproteobacteria	0	0	0	0	0	0	0	0	0	0	0	0	0	0	0	0	0	0	0	1	0	0	0	0	0	0	0	0	0	0	0	0	0	0	0	0	0	0	4	5	1	6
OTU10202	p_Bdellovibrionota;c_Oligoflexia;o_Oligoflexales;f_Oligoflexaceae;g_norank_Oligoflexaceae;s_Oligoflexaceae_sp.	0	0	0	0	0	0	2	1	0	0	0	0	0	0	0	0	0	0	0	1	0	0	0	0	0	0	0	0	0	0	0	0	0	0	0	0	0	0	0	0	0	0
OTU10203	p_unclassified_Root;c_unclassified_Root;o_unclassified_Root;f_unclassified_Root;g_unclassified_Root;s_unclassified_Root	0	0	0	0	0	0	0	0	0	0	0	0	0	0	0	0	1	0	2	0	0	0	0	0	0	0	0	0	0	0	0	0	0	1	0	0	0	0	0	0	0	0
OTU10204	p_Myxococcota;c_Polyangia;o_unclassified_Polyangia;f_unclassified_Polyangia;g_unclassified_Polyangia;s_unclassified_Polyangia	0	0	0	0	0	0	12	0	0	0	0	0	0	0	0	0	1	0	1	0	0	0	0	0	0	0	0	0	0	0	0	2	0	0	0	0	3	0	0	0	0	0
OTU10205	p_Proteobacteria;c_Alphaproteobacteria;o_unclassified_Alphaproteobacteria;f_unclassified_Alphaproteobacteria;g_unclassified_Alphaproteobacteria;s_unclassified_Alphaproteobacteria	0	0	0	0	0	0	0	0	0	0	0	0	0	0	0	2	0	0	0	0	0	0	0	1	0	0	0	0	0	0	0	0	0	0	0	0	0	0	0	12	0	0
OTU10206	p_Chloroflexi;c_Anaerolineae;o_SJA-15;f_norank_SJA-15;g_norank_SJA-15;s_SJA-15_sp.	0	0	0	0	1	0	0	0	0	0	0	0	0	0	12	9	0	0	0	0	0	0	0	0	0	0	0	0	0	0	0	0	0	0	0	0	0	2	0	0	0	0
OTU10207	p_Crenarchaeota;c_Bathyarchaeia;o_norank_Bathyarchaeia;f_norank_Bathyarchaeia;g_norank_Bathyarchaeia;s_Bathyarchaeia_sp.	0	0	0	0	3	0	0	0	1	0	0	0	0	0	0	0	0	0	0	0	0	0	0	0	0	0	0	0	0	0	0	0	0	0	0	0	0	0	0	0	0	0
OTU10208	p_Patescibacteria;c_Parcubacteria;o_unclassified_Parcubacteria;f_unclassified_Parcubacteria;g_unclassified_Parcubacteria;s_unclassified_Parcubacteria	0	0	0	0	1	0	0	0	0	0	0	0	0	0	0	0	0	0	0	0	0	0	0	1	0	0	0	0	0	0	0	0	0	0	0	0	0	0	0	0	0	0
OTU10209	p_unclassified_Bacteria;c_unclassified_Bacteria;o_unclassified_Bacteria;f_unclassified_Bacteria;g_unclassified_Bacteria;s_unclassified_Bacteria	0	0	0	5	0	0	0	1	0	0	0	0	0	0	0	0	2	0	1	0	0	0	0	0	1	0	1	0	0	0	0	0	0	0	0	0	0	0	0	0	0	0
OTU1021	p_Verrucomicrobiota;c_Omnitrophia;o_Omnitrophales;f_Omnitrophaceae;g_Candidatus_Omnitrophus;s_Candidatus_Omnitrophus_sp.	0	0	0	0	1	0	0	0	13	0	0	0	0	0	0	0	0	0	0	0	0	0	0	0	0	0	0	0	0	0	0	0	1	0	0	0	0	0	0	0	0	0
OTU10210	p_Acidobacteriota;c_Vicinamibacteria;o_Subgroup_17;f_norank_Subgroup_17;g_norank_Subgroup_17;s_Subgroup_17_sp.	0	0	0	0	0	0	0	0	0	0	0	0	0	0	2	4	0	0	0	0	0	0	0	0	0	0	0	0	0	0	0	0	0	0	0	0	0	0	0	0	0	0
OTU10211	p_Nanoarchaeota;c_Nanoarchaeia;o_Woesearchaeales;f_norank_Woesearchaeales;g_norank_Woesearchaeales;s_Woesearchaeales_sp.	0	0	0	0	0	0	0	3	0	0	0	0	0	0	0	0	2	0	0	4	0	0	0	0	0	0	0	0	0	0	0	0	1	0	0	0	0	0	0	0	0	0
OTU10212	p_Firmicutes;c_Clostridia;o_Peptostreptococcales-Tissierellales;f_Anaerovoracaceae;g_norank_Anaerovoracaceae;s_Anaerovoracaceae_sp.	2	11	13	4	0	12	4	2	0	0	3	13	11	29	0	0	1	15	0	2	2	49	6	5	25	30	45	1	2	14	9	5	1	0	9	4	18	5	77	4	16	0
OTU10213	p_Elusimicrobiota;c_Lineage_IIb;o_norank_Lineage_IIb;f_norank_Lineage_IIb;g_norank_Lineage_IIb;s_Lineage_IIb_sp.	0	0	0	12	7	0	2	12	0	0	0	1	0	1	0	1	5	0	7	9	0	0	0	0	0	0	1	0	0	0	0	0	0	0	0	0	0	0	3	0	1	0
OTU10214	p_Planctomycetota;c_Planctomycetes;o_Pirellulales;f_Pirellulaceae;g_norank_Pirellulaceae;s_unclassified_Pirellulaceae	0	1	0	2	2	2	7	10	2	0	2	1	1	0	0	1	0	1	5	5	1	0	6	4	0	3	0	8	0	0	2	7	0	0	0	0	2	3	1	6	2	1
OTU10215	p_Planctomycetota;c_Phycisphaerae;o_mle1-8;f_norank_mle1-8;g_norank_mle1-8;s_mle1-8_sp.	0	0	0	0	0	0	0	0	0	0	0	0	0	0	0	0	0	0	0	0	0	0	0	0	0	0	0	0	0	0	0	0	0	0	0	0	0	1	2	0	0	2
OTU10216	p_PAUC34f;c_norank_PAUC34f;o_norank_PAUC34f;f_norank_PAUC34f;g_norank_PAUC34f;s_PAUC34f_sp.	6	15	18	12	10	1	10	13	0	5	5	5	4	3	0	0	5	2	9	9	5	7	7	2	2	0	1	5	0	3	3	1	7	5	4	7	3	4	0	1	1	2
OTU10217	p_Proteobacteria;c_Gammaproteobacteria;o_unclassified_Gammaproteobacteria;f_unclassified_Gammaproteobacteria;g_unclassified_Gammaproteobacteria;s_unclassified_Gammaproteobacteria	0	0	0	0	0	0	0	0	0	0	0	0	0	0	0	0	0	0	0	0	0	0	0	0	0	0	0	0	0	0	0	0	0	0	0	2	0	0	0	0	0	0
OTU10218	p_Proteobacteria;c_Gammaproteobacteria;o_unclassified_Gammaproteobacteria;f_unclassified_Gammaproteobacteria;g_unclassified_Gammaproteobacteria;s_unclassified_Gammaproteobacteria	0	0	0	0	0	0	0	0	0	0	0	0	0	0	0	0	0	0	0	0	1	0	1	7	0	0	0	0	0	0	0	1	0	0	2	2	0	0	2	1	0	0
OTU10219	p_unclassified_Bacteria;c_unclassified_Bacteria;o_unclassified_Bacteria;f_unclassified_Bacteria;g_unclassified_Bacteria;s_unclassified_Bacteria	0	0	0	0	0	0	0	0	0	0	0	0	0	0	0	0	0	0	0	0	0	0	0	0	0	0	0	0	0	0	0	0	0	0	0	2	0	0	0	0	0	0
OTU1022	p_Proteobacteria;c_Gammaproteobacteria;o_unclassified_Gammaproteobacteria;f_unclassified_Gammaproteobacteria;g_unclassified_Gammaproteobacteria;s_unclassified_Gammaproteobacteria	0	0	0	0	0	0	0	0	0	0	0	0	0	0	0	0	0	0	0	0	0	0	0	0	0	0	0	0	0	0	0	0	0	0	0	0	0	0	0	0	0	2
OTU10220	p_Crenarchaeota;c_Bathyarchaeia;o_norank_Bathyarchaeia;f_norank_Bathyarchaeia;g_norank_Bathyarchaeia;s_Bathyarchaeia_sp.	0	0	0	0	0	0	0	0	0	0	0	0	0	0	0	0	0	0	0	0	0	1	0	0	0	0	1	0	1	0	0	0	0	0	0	0	2	1	0	1	2	0
OTU10221	p_unclassified_Bacteria;c_unclassified_Bacteria;o_unclassified_Bacteria;f_unclassified_Bacteria;g_unclassified_Bacteria;s_unclassified_Bacteria	3	7	2	1	0	2	0	2	0	2	12	2	16	0	0	0	0	6	1	4	4	0	6	15	0	2	4	1	0	1	0	1	1	0	0	2	3	0	0	0	0	0
OTU10222	p_Firmicutes;c_Clostridia;o_Lachnospirales;f_unclassified_Lachnospirales;g_unclassified_Lachnospirales;s_unclassified_Lachnospirales	1	0	0	1	0	2	0	1	0	2	1	0	0	0	0	0	0	0	0	0	0	0	0	0	0	30	0	0	0	0	0	0	0	0	0	0	0	0	0	0	0	0
OTU10223	p_unclassified_Bacteria;c_unclassified_Bacteria;o_unclassified_Bacteria;f_unclassified_Bacteria;g_unclassified_Bacteria;s_unclassified_Bacteria	0	0	0	0	3	0	0	0	0	0	0	0	0	0	0	0	0	0	0	0	0	0	0	0	0	0	0	0	0	0	0	0	0	0	0	0	0	0	0	0	0	0
OTU10224	p_Bdellovibrionota;c_Oligoflexia;o_Oligoflexales;f_Oligoflexaceae;g_norank_Oligoflexaceae;s_Oligoflexaceae_sp.	0	0	0	0	0	0	0	0	0	0	0	0	0	0	0	0	0	0	0	0	0	0	2	0	0	0	0	0	0	0	0	0	0	0	0	0	0	0	0	0	0	0
OTU10225	p_NKB15;c_norank_NKB15;o_norank_NKB15;f_norank_NKB15;g_norank_NKB15;s_NKB15_sp.	85	80	278	70	70	79	214	141	46	88	64	124	79	140	15	19	43	102	71	75	53	156	77	95	206	15	254	31	118	154	159	234	50	185	71	116	113	75	89	32	78	131
OTU10226	p_Planctomycetota;c_Phycisphaerae;o_CCM11a;f_norank_CCM11a;g_norank_CCM11a;s_CCM11a_sp.	0	0	0	0	0	0	0	1	0	0	0	0	0	0	0	0	0	0	0	0	0	0	0	0	0	0	0	0	0	0	0	0	0	2	1	2	0	0	0	0	0	0
OTU10227	p_Proteobacteria;c_Gammaproteobacteria;o_unclassified_Gammaproteobacteria;f_unclassified_Gammaproteobacteria;g_unclassified_Gammaproteobacteria;s_unclassified_Gammaproteobacteria	0	0	0	0	0	0	0	0	0	0	0	0	0	0	0	0	0	0	0	4	1	0	0	2	0	0	0	0	0	0	1	0	0	0	0	0	4	0	0	0	0	0
OTU10228	p_Gemmatimonadota;c_BD2-11_terrestrial_group;o_norank_BD2-11_terrestrial_group;f_norank_BD2-11_terrestrial_group;g_norank_BD2-11_terrestrial_group;s_BD2-11_terrestrial_group_sp.	0	5	15	9	26	2	18	12	0	1	0	3	4	5	0	0	15	20	13	7	25	1	34	9	0	0	3	16	4	0	2	1	6	0	4	0	0	14	0	10	2	8
OTU10229	p_Sva0485;c_norank_Sva0485;o_norank_Sva0485;f_norank_Sva0485;g_norank_Sva0485;s_Sva0485_sp.	0	0	0	0	0	0	0	0	0	0	0	0	0	0	0	1	0	0	0	0	0	0	0	0	3	6	0	0	0	0	0	0	0	0	0	0	0	0	0	0	0	0
OTU1023	p_Planctomycetota;c_Phycisphaerae;o_MSBL9;f_SG8-4;g_norank_SG8-4;s_SG8-4_sp.	0	0	0	0	0	0	0	0	0	0	0	0	0	0	0	2	0	0	0	0	0	0	0	0	0	0	0	0	0	0	0	0	0	0	0	0	0	0	0	0	0	0
OTU10230	p_Planctomycetota;c_Phycisphaerae;o_MSBL9;f_SG8-4;g_norank_SG8-4;s_SG8-4_sp.	0	0	0	0	0	0	0	0	0	0	0	0	1	1	0	0	0	0	0	1	0	5	0	0	0	0	0	0	0	0	0	0	0	0	0	1	4	1	0	1	5	0
OTU10231	p_unclassified_Bacteria;c_unclassified_Bacteria;o_unclassified_Bacteria;f_unclassified_Bacteria;g_unclassified_Bacteria;s_unclassified_Bacteria	0	0	0	0	0	0	0	0	0	0	0	0	0	0	0	0	0	0	0	0	0	0	0	0	0	0	0	0	0	0	0	0	0	0	0	0	0	0	4	0	0	0
OTU10232	p_Proteobacteria;c_Alphaproteobacteria;o_Rickettsiales;f_Rickettsiaceae;g_norank_Rickettsiaceae;s_unclassified_Rickettsiaceae	0	0	0	0	0	0	0	0	0	0	0	0	0	0	0	0	0	0	0	0	0	0	0	0	0	0	0	0	0	0	0	0	0	0	0	0	0	0	4	0	0	0
OTU10233	p_Proteobacteria;c_Alphaproteobacteria;o_Rickettsiales;f_Mitochondria;g_norank_Mitochondria;s_Mitochondria_sp.	0	0	0	0	1	0	2	0	0	0	0	0	0	0	0	0	0	0	0	0	0	0	0	0	0	0	0	0	0	0	0	0	0	0	0	0	0	0	0	0	0	0
OTU10234	p_Proteobacteria;c_Gammaproteobacteria;o_Coxiellales;f_Coxiellaceae;g_Coxiella;s_Coxiella_sp.	0	0	1	0	0	0	3	0	0	0	0	1	2	0	0	0	0	18	6	0	0	17	9	0	0	0	63	7	23	4	14	4	16	9	4	1	1	7	6	1	11	13
OTU10235	p_Bdellovibrionota;c_Bdellovibrionia;o_Bdellovibrionales;f_Bdellovibrionaceae;g_Bdellovibrio;s_Bdellovibrio_sp.	2	2	2	1	1	10	2	0	8	2	0	3	0	0	38	2	0	3	0	0	1	0	0	2	2	0	2	1	4	0	2	7	1	0	0	2	3	1	1	1	0	5
OTU10236	p_Chloroflexi;c_Anaerolineae;o_SBR1031;f_norank_SBR1031;g_norank_SBR1031;s_SBR1031_sp.	0	0	0	0	0	0	0	0	0	0	0	0	0	0	0	8	0	0	0	0	0	0	0	0	0	1	0	0	0	0	0	0	0	0	0	0	0	0	0	0	0	0
OTU10237	p_Dependentiae;c_Babeliae;o_Babeliales;f_norank_Babeliales;g_norank_Babeliales;s_Babeliales_sp.	0	0	0	1	3	0	7	4	0	0	0	0	0	0	0	1	0	0	0	0	0	0	0	0	0	0	0	0	0	0	4	3	0	1	2	4	6	0	4	0	0	0
OTU10238	p_Proteobacteria;c_Gammaproteobacteria;o_unclassified_Gammaproteobacteria;f_unclassified_Gammaproteobacteria;g_unclassified_Gammaproteobacteria;s_unclassified_Gammaproteobacteria	0	0	0	0	0	0	0	0	0	0	0	0	0	0	0	0	0	0	0	0	0	0	1	0	0	0	0	0	2	0	0	0	0	0	0	0	1	0	0	0	0	0
OTU10239	p_Planctomycetota;c_Phycisphaerae;o_MSBL9;f_4572-13;g_norank_4572-13;s_4572-13_sp.	8	16	3	1	2	19	16	6	1	7	20	19	17	8	0	1	4	7	8	6	8	20	22	28	1	1	33	12	5	33	18	53	15	10	13	20	17	9	10	17	7	7
OTU1024	p_SAR324_clade(Marine_group_B);c_norank_SAR324_clade(Marine_group_B);o_norank_SAR324_clade(Marine_group_B);f_norank_SAR324_clade(Marine_group_B);g_norank_SAR324_clade(Marine_group_B);s_SAR324_clade(Marine_group_B)_sp.	4	7	0	2	3	3	4	1	1	2	0	1	0	0	2	2	1	0	3	1	2	0	0	0	4	24	0	0	0	0	1	0	0	0	1	6	1	3	4	9	0	1
OTU10240	p_Proteobacteria;c_Gammaproteobacteria;o_EC3;f_norank_EC3;g_norank_EC3;s_EC3_sp.	0	0	2	0	0	0	0	0	0	0	0	2	1	0	0	0	0	0	0	0	0	1	0	0	2	0	0	0	2	1	1	0	6	0	1	2	3	1	0	1	4	2
OTU10241	p_Bacteroidota;c_Bacteroidia;o_Cytophagales;f_Cyclobacteriaceae;g_norank_Cyclobacteriaceae;s_Cyclobacteriaceae_sp.	0	0	0	0	0	0	2	7	3	0	0	0	1	0	0	0	1	2	0	9	0	2	0	1	0	0	0	0	0	0	0	4	1	0	0	1	0	2	0	0	0	0
OTU10242	p_Cyanobacteria;c_Cyanobacteriia;o_Chloroplast;f_norank_Chloroplast;g_norank_Chloroplast;s_Chloroplast_sp.	0	0	0	0	0	0	5	0	0	0	0	0	0	0	0	0	0	0	0	0	0	3	0	0	0	0	4	1	0	0	0	0	0	0	0	0	0	10	0	0	0	0
OTU10243	p_Planctomycetota;c_OM190;o_norank_OM190;f_norank_OM190;g_norank_OM190;s_OM190_sp.	1	9	0	1	2	7	0	1	0	6	8	2	4	2	0	5	1	2	0	0	2	4	0	3	9	0	0	2	2	10	3	2	0	10	2	17	5	2	5	12	0	2
OTU10244	p_Proteobacteria;c_Alphaproteobacteria;o_Rhizobiales;f_unclassified_Rhizobiales;g_unclassified_Rhizobiales;s_unclassified_Rhizobiales	2	0	0	1	0	0	4	3	0	0	0	0	1	0	9	25	0	0	0	1	0	0	1	3	17	13	1	0	0	13	6	33	7	2	7	48	3	1	16	14	0	12
OTU10245	p_Chloroflexi;c_JG30-KF-CM66;o_norank_JG30-KF-CM66;f_norank_JG30-KF-CM66;g_norank_JG30-KF-CM66;s_JG30-KF-CM66_sp.	3	0	0	12	5	0	4	5	0	0	0	0	0	0	0	0	17	0	11	13	0	0	0	0	0	0	0	0	0	0	0	1	3	0	0	0	1	1	2	9	4	0
OTU10246	p_Dependentiae;c_Babeliae;o_Babeliales;f_unclassified_Babeliales;g_unclassified_Babeliales;s_unclassified_Babeliales	0	1	0	0	0	0	0	0	0	0	0	0	0	0	0	1	0	0	0	0	0	2	0	0	0	1	0	0	0	0	4	5	1	0	1	1	4	0	0	0	2	0
OTU10247	p_Patescibacteria;c_Parcubacteria;o_Candidatus_Portnoybacteria;f_norank_Candidatus_Portnoybacteria;g_norank_Candidatus_Portnoybacteria;s_Candidatus_Portnoybacteria_sp.	0	0	1	0	0	0	0	0	0	0	0	0	0	0	0	0	0	0	0	0	1	1	0	2	0	0	0	0	0	0	0	2	0	0	0	0	0	0	0	0	0	0
OTU10248	p_unclassified_Bacteria;c_unclassified_Bacteria;o_unclassified_Bacteria;f_unclassified_Bacteria;g_unclassified_Bacteria;s_unclassified_Bacteria	0	0	0	0	0	0	0	0	0	0	0	4	0	0	0	0	0	0	0	0	0	4	0	0	1	0	4	0	0	0	0	2	0	0	2	0	7	0	0	0	0	1
OTU10249	p_Planctomycetota;c_Phycisphaerae;o_unclassified_Phycisphaerae;f_unclassified_Phycisphaerae;g_unclassified_Phycisphaerae;s_unclassified_Phycisphaerae	0	0	0	2	0	0	1	5	0	0	0	0	0	0	0	0	0	0	0	0	0	0	0	0	0	0	0	0	0	0	0	0	0	0	0	0	0	0	0	0	0	0
OTU1025	p_Crenarchaeota;c_Nitrososphaeria;o_Caldiarchaeales;f_Geothermarchaeaceae;g_norank_Geothermarchaeaceae;s_Geothermarchaeaceae_sp.	0	0	0	0	0	0	0	0	4	0	0	0	0	0	0	0	0	0	0	0	0	0	0	0	0	0	0	0	0	0	0	0	0	0	0	0	0	0	0	0	0	0
OTU10250	p_Patescibacteria;c_Microgenomatia;o_Candidatus_Woesebacteria;f_norank_Candidatus_Woesebacteria;g_norank_Candidatus_Woesebacteria;s_Candidatus_Woesebacteria_sp.	0	0	0	0	0	0	0	0	0	0	0	0	0	0	0	0	0	0	0	0	0	0	1	0	0	0	2	0	1	0	0	0	1	0	0	0	1	0	0	0	0	0
OTU10251	p_Proteobacteria;c_Gammaproteobacteria;o_Diplorickettsiales;f_Diplorickettsiaceae;g_Aquicella;s_Aquicella_sp.	0	0	0	0	0	0	0	0	3	1	0	0	0	0	0	0	0	0	0	0	0	0	0	0	0	0	0	0	0	0	0	0	0	0	0	0	0	0	0	0	0	0
OTU10252	p_Nanoarchaeota;c_Nanoarchaeia;o_Woesearchaeales;f_norank_Woesearchaeales;g_norank_Woesearchaeales;s_Woesearchaeales_sp.	0	1	0	0	0	0	7	4	0	0	1	1	0	1	0	0	1	2	0	2	0	1	5	0	0	0	0	0	0	0	0	0	0	0	0	0	0	0	0	0	0	0
OTU10253	p_Verrucomicrobiota;c_Omnitrophia;o_Omnitrophales;f_Omnitrophaceae;g_Candidatus_Omnitrophus;s_Candidatus_Omnitrophus_sp.	0	0	0	1	0	0	0	0	0	0	0	0	0	0	0	0	1	0	0	0	0	0	0	0	0	0	0	0	0	0	0	0	0	0	0	0	3	1	3	2	1	0
OTU10254	p_Nanoarchaeota;c_Nanoarchaeia;o_Woesearchaeales;f_norank_Woesearchaeales;g_norank_Woesearchaeales;s_Woesearchaeales_sp.	0	0	0	0	0	0	0	0	0	0	0	0	0	0	0	9	0	0	0	0	0	0	0	0	0	0	0	0	0	0	0	0	0	0	0	0	0	0	0	0	0	0
OTU10255	p_Patescibacteria;c_Microgenomatia;o_Candidatus_Woesebacteria;f_norank_Candidatus_Woesebacteria;g_norank_Candidatus_Woesebacteria;s_Candidatus_Woesebacteria_sp.	0	0	0	0	0	0	0	0	1	0	0	0	0	1	0	0	0	0	0	0	0	5	0	0	0	2	0	0	29	2	0	1	1	0	0	1	3	2	2	0	0	0
OTU10256	p_Proteobacteria;c_Gammaproteobacteria;o_EC3;f_norank_EC3;g_norank_EC3;s_EC3_sp.	0	0	2	0	0	0	0	0	0	0	0	0	0	0	0	1	0	0	2	0	1	1	1	0	0	0	0	0	1	0	0	0	0	0	0	0	0	0	0	0	0	1
OTU10257	p_Dependentiae;c_Babeliae;o_Babeliales;f_Vermiphilaceae;g_norank_Vermiphilaceae;s_Vermiphilaceae_sp.	0	0	0	0	0	0	0	0	0	0	0	0	0	0	0	0	0	0	0	0	0	0	1	1	0	0	0	0	0	0	0	0	0	0	0	0	0	1	0	0	0	0
OTU10258	p_Proteobacteria;c_Alphaproteobacteria;o_Parvibaculales;f_PS1_clade;g_norank_PS1_clade;s_PS1_clade_sp.	0	3	0	0	0	0	0	0	0	0	0	0	0	0	0	0	0	0	0	0	0	0	0	0	0	0	2	0	0	0	0	0	2	0	0	1	0	0	0	0	0	0
OTU10259	p_Verrucomicrobiota;c_Omnitrophia;o_Omnitrophales;f_unclassified_Omnitrophales;g_unclassified_Omnitrophales;s_unclassified_Omnitrophales	0	0	0	0	0	0	0	0	0	0	0	0	0	0	0	0	0	0	0	0	0	0	0	0	0	0	0	0	2	0	0	0	1	0	0	0	0	0	0	0	1	0
OTU1026	p_Planctomycetota;c_Pla3_lineage;o_norank_Pla3_lineage;f_norank_Pla3_lineage;g_norank_Pla3_lineage;s_Pla3_lineage_sp.	0	0	0	0	0	0	0	0	0	0	0	3	0	3	0	0	0	0	0	0	1	0	8	3	0	2	8	0	1	6	10	0	1	1	2	0	0	1	0	0	0	0
OTU10260	p_Proteobacteria;c_Gammaproteobacteria;o_unclassified_Gammaproteobacteria;f_unclassified_Gammaproteobacteria;g_unclassified_Gammaproteobacteria;s_unclassified_Gammaproteobacteria	0	1	0	0	1	0	0	0	0	0	0	0	1	0	0	1	0	0	0	0	0	3	1	0	0	0	0	0	1	0	0	0	0	1	0	0	0	0	0	0	0	1
OTU10261	p_Verrucomicrobiota;c_Kiritimatiellae;o_WCHB1-41;f_norank_WCHB1-41;g_norank_WCHB1-41;s_WCHB1-41_sp.	0	0	0	0	0	0	0	0	0	0	0	1	0	2	0	0	0	3	0	0	0	1	1	0	0	0	7	1	1	1	6	2	0	0	1	1	2	2	2	0	0	0
OTU10262	p_Verrucomicrobiota;c_Kiritimatiellae;o_WCHB1-41;f_norank_WCHB1-41;g_norank_WCHB1-41;s_WCHB1-41_sp.	0	1	0	0	0	0	0	0	2	0	0	0	0	0	0	0	0	1	0	0	0	2	0	0	0	0	3	0	0	1	0	2	0	0	0	1	0	0	1	10	7	0
OTU10263	p_Myxococcota;c_Polyangia;o_UASB-TL25;f_norank_UASB-TL25;g_norank_UASB-TL25;s_UASB-TL25_sp.	2	4	0	7	0	3	6	3	0	0	3	2	3	0	0	6	13	4	11	11	1	1	2	3	1	2	2	1	1	0	0	0	1	0	0	0	0	2	0	4	0	0
OTU10264	p_Latescibacterota;c_norank_Latescibacterota;o_norank_Latescibacterota;f_norank_Latescibacterota;g_norank_Latescibacterota;s_Latescibacterota_sp.	0	0	1	1	0	0	0	0	0	0	0	0	1	0	0	0	0	0	1	7	4	0	1	2	0	1	0	0	0	1	11	16	0	0	2	8	3	0	18	12	4	3
OTU10265	p_Planctomycetota;c_unclassified_Planctomycetota;o_unclassified_Planctomycetota;f_unclassified_Planctomycetota;g_unclassified_Planctomycetota;s_unclassified_Planctomycetota	0	0	0	0	3	0	0	0	0	0	0	0	0	0	0	0	0	0	0	0	0	1	0	0	0	0	0	0	0	0	0	0	0	0	0	0	2	0	0	0	1	0
OTU10266	p_Patescibacteria;c_Microgenomatia;o_Candidatus_Chisholmbacteria;f_norank_Candidatus_Chisholmbacteria;g_norank_Candidatus_Chisholmbacteria;s_Candidatus_Chisholmbacteria_sp.	0	1	0	1	0	5	1	0	0	1	1	0	0	0	0	0	0	1	0	1	1	0	1	1	0	0	0	0	0	0	0	0	0	0	0	0	0	0	0	0	0	0
OTU10267	p_Patescibacteria;c_Microgenomatia;o_Candidatus_Chisholmbacteria;f_norank_Candidatus_Chisholmbacteria;g_norank_Candidatus_Chisholmbacteria;s_Candidatus_Chisholmbacteria_sp.	0	0	0	0	0	0	0	0	0	0	0	1	0	0	0	1	0	0	0	0	0	1	0	0	0	0	0	0	0	0	0	1	0	0	0	0	4	0	0	12	2	1
OTU10268	p_Spirochaetota;c_Spirochaetia;o_Spirochaetales;f_Spirochaetaceae;g_norank_Spirochaetaceae;s_Spirochaetaceae_sp.	12	20	70	13	79	199	14	10	243	87	23	98	63	490	0	8	11	74	7	7	69	302	92	29	14	20	260	15	351	171	333	297	53	39	126	125	300	69	68	41	432	66
OTU10269	p_Myxococcota;c_Polyangia;o_UASB-TL25;f_norank_UASB-TL25;g_norank_UASB-TL25;s_UASB-TL25_sp.	0	0	0	2	0	0	0	1	0	0	0	0	0	0	0	2	0	0	0	1	1	2	0	0	0	0	0	0	0	0	0	0	0	0	0	0	0	0	0	0	0	0
OTU1027	p_Bdellovibrionota;c_Bdellovibrionia;o_Bdellovibrionales;f_Bdellovibrionaceae;g_OM27_clade;s_OM27_clade_sp.	0	0	0	0	2	3	4	4	0	0	5	4	0	0	0	0	3	1	2	1	0	0	0	0	0	0	0	0	0	0	0	0	0	0	0	0	0	0	0	0	0	0
OTU10270	p_unclassified_Bacteria;c_unclassified_Bacteria;o_unclassified_Bacteria;f_unclassified_Bacteria;g_unclassified_Bacteria;s_unclassified_Bacteria	0	0	0	0	0	0	1	4	0	0	1	0	0	0	0	0	2	0	1	1	1	0	0	0	0	0	0	0	0	0	0	0	0	0	0	0	0	0	0	2	0	0
OTU10271	p_Patescibacteria;c_Gracilibacteria;o_norank_Gracilibacteria;f_norank_Gracilibacteria;g_norank_Gracilibacteria;s_Gracilibacteria_sp.	0	0	0	0	0	0	0	0	0	0	0	0	0	0	0	0	0	1	0	0	0	0	0	0	0	0	0	0	0	0	0	0	1	0	0	0	0	0	0	0	0	0
OTU10272	p_Proteobacteria;c_Gammaproteobacteria;o_unclassified_Gammaproteobacteria;f_unclassified_Gammaproteobacteria;g_unclassified_Gammaproteobacteria;s_unclassified_Gammaproteobacteria	0	0	0	0	0	0	0	0	0	0	0	1	0	2	0	0	0	0	0	0	0	0	0	1	0	0	8	0	4	0	8	0	0	0	0	0	0	0	0	0	0	0
OTU10273	p_Proteobacteria;c_Gammaproteobacteria;o_Coxiellales;f_Coxiellaceae;g_Coxiella;s_unclassified_Coxiella	0	2	0	1	0	0	0	0	0	0	0	0	1	0	0	0	1	0	1	0	0	0	0	0	0	0	0	0	2	0	0	3	0	0	1	1	0	0	1	3	1	3
OTU10274	p_Patescibacteria;c_Microgenomatia;o_Candidatus_Woykebacteria;f_norank_Candidatus_Woykebacteria;g_norank_Candidatus_Woykebacteria;s_Candidatus_Woykebacteria_sp.	0	0	0	0	0	0	0	0	0	0	0	0	0	0	13	30	0	0	0	0	0	0	0	0	1	1	0	0	0	0	0	0	0	0	0	0	0	0	0	0	0	0
OTU10275	p_WS1;c_norank_WS1;o_norank_WS1;f_norank_WS1;g_norank_WS1;s_WS1_sp.	0	0	0	0	0	0	0	0	0	0	0	0	0	10	0	0	0	0	0	0	0	2	0	0	0	0	1	0	4	2	0	0	0	0	0	0	0	1	0	1	0	1
OTU10276	p_Chloroflexi;c_Anaerolineae;o_Anaerolineales;f_Anaerolineaceae;g_norank_Anaerolineaceae;s_Anaerolineaceae_sp.	3	2	6	0	14	0	0	0	0	11	0	0	0	0	0	0	0	0	0	0	0	0	0	0	1	1	0	0	0	0	0	0	0	0	0	0	0	0	0	0	0	0
OTU10277	p_Proteobacteria;c_Alphaproteobacteria;o_Paracaedibacterales;f_Paracaedibacteraceae;g_norank_Paracaedibacteraceae;s_Paracaedibacteraceae_sp.	0	1	0	0	0	0	0	0	0	0	0	0	0	0	0	0	0	0	0	0	0	0	0	0	0	0	0	5	0	0	0	0	0	0	0	0	0	1	0	0	0	0
OTU10278	p_Verrucomicrobiota;c_Verrucomicrobiae;o_Pedosphaerales;f_Pedosphaeraceae;g_norank_Pedosphaeraceae;s_unclassified_Pedosphaeraceae	0	0	0	0	0	0	0	0	0	0	0	0	0	0	0	7	0	0	0	0	0	0	0	0	0	0	0	0	0	0	0	0	0	0	0	0	0	0	0	0	0	0
OTU10279	p_Acidobacteriota;c_Aminicenantia;o_Aminicenantales;f_norank_Aminicenantales;g_norank_Aminicenantales;s_Aminicenantales_sp.	0	0	0	0	0	0	0	0	0	0	0	0	0	0	0	0	0	0	0	0	0	0	0	0	0	2	0	0	0	0	0	0	0	0	0	0	0	0	0	0	0	0
OTU1028	p_Patescibacteria;c_Microgenomatia;o_norank_Microgenomatia;f_norank_Microgenomatia;g_norank_Microgenomatia;s_Microgenomatia_sp.	0	1	0	0	0	0	0	0	0	0	0	0	1	7	0	0	0	0	0	0	0	1	0	0	0	1	1	0	0	0	1	3	0	0	0	0	8	0	2	0	2	0
OTU10280	p_unclassified_Bacteria;c_unclassified_Bacteria;o_unclassified_Bacteria;f_unclassified_Bacteria;g_unclassified_Bacteria;s_unclassified_Bacteria	0	0	0	0	0	0	0	0	2	1	0	0	0	0	0	0	0	0	0	0	0	0	0	0	0	0	0	0	1	0	0	0	0	0	0	0	0	0	0	0	0	0
OTU10281	p_Zixibacteria;c_norank_Zixibacteria;o_norank_Zixibacteria;f_norank_Zixibacteria;g_norank_Zixibacteria;s_Zixibacteria_sp.	0	0	0	0	0	0	0	0	0	0	0	0	0	0	12	0	0	0	0	0	0	0	0	0	0	0	0	0	0	0	0	0	0	0	0	0	0	0	0	0	0	0
OTU10282	p_Actinobacteriota;c_MB-A2-108;o_norank_MB-A2-108;f_norank_MB-A2-108;g_norank_MB-A2-108;s_MB-A2-108_sp.	0	0	0	0	0	0	0	0	0	0	0	0	0	0	26	2	0	0	0	0	0	0	0	0	0	0	0	0	0	0	0	0	0	0	0	0	0	0	0	0	0	0
OTU10283	p_unclassified_Bacteria;c_unclassified_Bacteria;o_unclassified_Bacteria;f_unclassified_Bacteria;g_unclassified_Bacteria;s_unclassified_Bacteria	0	0	0	0	0	0	0	0	0	0	0	0	0	0	0	0	0	0	0	0	0	0	0	0	0	0	0	0	0	0	0	1	0	0	0	0	2	0	0	0	0	0
OTU10284	p_Crenarchaeota;c_Bathyarchaeia;o_norank_Bathyarchaeia;f_norank_Bathyarchaeia;g_norank_Bathyarchaeia;s_Bathyarchaeia_sp.	0	0	3	0	0	0	0	1	0	0	0	0	0	24	0	2	0	3	0	0	0	23	1	0	0	0	7	0	26	0	1	1	0	0	0	0	4	1	3	0	14	1
OTU10285	p_Zixibacteria;c_norank_Zixibacteria;o_norank_Zixibacteria;f_norank_Zixibacteria;g_norank_Zixibacteria;s_Zixibacteria_sp.	10	4	0	0	2	21	6	3	1	8	16	13	29	0	0	0	0	0	2	0	8	3	16	14	0	1	1	1	0	0	0	3	1	0	0	4	0	1	0	3	1	0
OTU10286	p_Zixibacteria;c_norank_Zixibacteria;o_norank_Zixibacteria;f_norank_Zixibacteria;g_norank_Zixibacteria;s_Zixibacteria_sp.	0	0	0	0	0	0	0	0	0	0	0	0	0	1	0	0	1	0	0	0	0	0	0	0	0	0	0	0	2	0	0	0	0	0	0	0	1	0	0	0	0	0
OTU10287	p_Proteobacteria;c_Gammaproteobacteria;o_unclassified_Gammaproteobacteria;f_unclassified_Gammaproteobacteria;g_unclassified_Gammaproteobacteria;s_unclassified_Gammaproteobacteria	0	0	0	0	0	0	0	0	0	0	0	1	1	1	0	0	0	0	0	0	1	0	1	0	0	0	0	0	0	1	6	0	5	0	0	3	1	0	4	1	0	3
OTU10288	p_Acidobacteriota;c_Thermoanaerobaculia;o_Thermoanaerobaculales;f_Thermoanaerobaculaceae;g_Subgroup_10;s_Subgroup_10_sp.	46	31	37	4	3	23	16	6	4	12	18	28	16	19	0	1	3	18	10	4	16	53	20	13	7	3	13	14	18	17	10	0	42	8	6	5	7	31	2	2	23	0
OTU10289	p_Myxococcota;c_Polyangia;o_Polyangiales;f_Sandaracinaceae;g_norank_Sandaracinaceae;s_Sandaracinaceae_sp.	0	0	0	0	0	0	0	0	0	0	0	0	0	0	0	0	1	0	0	0	1	1	1	0	0	1	0	0	0	1	8	4	0	0	0	8	5	0	10	21	11	1
OTU1029	p_unclassified_Bacteria;c_unclassified_Bacteria;o_unclassified_Bacteria;f_unclassified_Bacteria;g_unclassified_Bacteria;s_unclassified_Bacteria	0	0	0	0	0	0	0	0	0	0	0	0	0	0	3	0	0	0	0	0	0	0	0	0	0	0	0	0	0	0	0	0	0	0	0	0	0	0	0	0	0	0
OTU10290	p_Nanoarchaeota;c_Nanoarchaeia;o_Woesearchaeales;f_SCGC_AAA011-D5;g_norank_SCGC_AAA011-D5;s_SCGC_AAA011-D5_sp.	0	1	0	0	27	39	0	0	67	7	2	0	1	0	0	0	0	0	0	0	0	2	0	0	0	10	0	0	0	0	0	0	0	0	0	0	0	0	0	0	0	0
OTU10291	p_unclassified_Bacteria;c_unclassified_Bacteria;o_unclassified_Bacteria;f_unclassified_Bacteria;g_unclassified_Bacteria;s_unclassified_Bacteria	0	0	0	0	0	0	0	0	0	0	0	0	0	0	20	0	0	0	0	0	0	0	0	0	0	0	0	0	0	0	0	0	0	0	0	0	0	0	0	0	0	0
OTU10292	p_Proteobacteria;c_Gammaproteobacteria;o_unclassified_Gammaproteobacteria;f_unclassified_Gammaproteobacteria;g_unclassified_Gammaproteobacteria;s_unclassified_Gammaproteobacteria	0	0	0	0	0	0	0	0	0	0	0	0	0	0	0	0	0	1	0	0	0	0	0	1	0	0	0	0	0	0	0	1	1	0	1	0	0	2	1	1	0	0
OTU10293	p_unclassified_Bacteria;c_unclassified_Bacteria;o_unclassified_Bacteria;f_unclassified_Bacteria;g_unclassified_Bacteria;s_unclassified_Bacteria	0	0	0	0	0	0	0	0	0	0	0	0	0	0	0	0	0	0	0	0	0	0	0	0	0	0	0	0	0	0	0	0	0	0	0	0	0	0	0	9	0	0
OTU10294	p_Proteobacteria;c_Alphaproteobacteria;o_Rhizobiales;f_Rhizobiaceae;g_Pseudahrensia;s_Pseudahrensia_sp.	29	57	14	8	3	40	39	26	3	17	49	29	61	10	0	9	11	99	25	12	46	23	40	38	1	8	34	157	31	22	19	35	45	59	7	30	19	31	34	42	14	9
OTU10295	p_Planctomycetota;c_OM190;o_norank_OM190;f_norank_OM190;g_norank_OM190;s_OM190_sp.	0	0	0	2	0	0	0	0	0	0	0	0	0	0	0	0	3	0	0	0	0	1	0	0	0	0	0	0	0	0	0	0	0	0	0	0	0	0	0	0	0	0
OTU10296	p_Proteobacteria;c_Alphaproteobacteria;o_Caulobacterales;f_Caulobacteraceae;g_norank_Caulobacteraceae;s_Caulobacteraceae_sp.	9	14	21	2	27	31	3	3	41	11	8	5	9	16	152	6	1	13	1	3	3	8	6	5	6	6	21	9	32	10	17	40	21	6	13	9	24	9	31	8	19	115
OTU10297	p_Planctomycetota;c_Phycisphaerae;o_Phycisphaerales;f_Phycisphaeraceae;g_SM1A02;s_SM1A02_sp.	0	2	0	0	1	0	0	0	2	0	0	0	0	0	0	0	2	0	1	1	0	2	0	0	0	0	0	2	0	1	0	0	0	0	0	1	0	1	0	0	0	0
OTU10298	p_Crenarchaeota;c_Bathyarchaeia;o_norank_Bathyarchaeia;f_norank_Bathyarchaeia;g_norank_Bathyarchaeia;s_Bathyarchaeia_sp.	0	0	0	0	0	0	0	0	0	0	0	0	0	0	0	0	0	0	0	0	0	0	0	0	0	0	0	0	2	0	0	0	0	0	0	0	1	0	0	0	0	0
OTU10299	p_Acidobacteriota;c_Thermoanaerobaculia;o_Thermoanaerobaculales;f_Thermoanaerobaculaceae;g_Subgroup_10;s_Subgroup_10_sp.	0	1	12	48	18	3	85	101	1	0	0	9	6	1	0	0	53	0	43	38	6	2	1	0	2	0	0	2	0	1	0	3	0	0	0	0	1	3	1	1	2	0
OTU103	p_Proteobacteria;c_Gammaproteobacteria;o_unclassified_Gammaproteobacteria;f_unclassified_Gammaproteobacteria;g_unclassified_Gammaproteobacteria;s_unclassified_Gammaproteobacteria	0	0	0	0	3	0	0	1	0	0	0	0	0	0	0	0	0	0	0	0	0	0	0	0	0	0	0	0	0	0	0	0	0	0	1	0	0	0	0	0	0	0
OTU1030	p_Bacteroidota;c_Bacteroidia;o_Bacteroidales;f_Bacteroidetes_vadinHA17;g_norank_Bacteroidetes_vadinHA17;s_Bacteroidetes_vadinHA17_sp.	0	0	0	0	0	0	0	0	0	0	0	0	0	0	1	3	0	0	0	0	0	0	0	0	0	0	0	0	0	0	0	0	0	0	0	0	0	0	0	0	0	0
OTU10300	p_Planctomycetota;c_Phycisphaerae;o_Pla1_lineage;f_norank_Pla1_lineage;g_norank_Pla1_lineage;s_Pla1_lineage_sp.	0	25	2	0	0	2	0	1	0	0	0	0	1	0	0	0	2	28	2	1	0	0	1	0	0	0	11	6	3	0	0	3	3	0	1	2	0	0	7	2	6	1
OTU10301	p_unclassified_Bacteria;c_unclassified_Bacteria;o_unclassified_Bacteria;f_unclassified_Bacteria;g_unclassified_Bacteria;s_unclassified_Bacteria	0	0	0	0	0	0	0	0	0	0	0	0	0	0	0	0	0	0	0	0	0	0	0	0	0	0	0	0	0	0	0	0	0	0	0	2	0	0	0	0	0	4
OTU10302	p_Desulfobacterota;c_Syntrophobacteria;o_Syntrophobacterales;f_Syntrophobacteraceae;g_unclassified_Syntrophobacteraceae;s_unclassified_Syntrophobacteraceae	0	1	0	0	0	0	0	0	0	0	0	0	0	0	1	23	0	0	0	0	0	0	0	0	0	1	0	0	0	0	0	0	0	0	0	0	0	0	0	0	0	0
OTU10303	p_Chloroflexi;c_Dehalococcoidia;o_norank_Dehalococcoidia;f_norank_Dehalococcoidia;g_norank_Dehalococcoidia;s_unclassified_Dehalococcoidia	0	0	0	0	0	1	0	0	0	0	0	0	0	0	0	0	0	0	0	0	0	0	0	0	0	0	0	0	5	0	0	0	0	0	0	0	0	0	0	0	1	0
OTU10304	p_Zixibacteria;c_norank_Zixibacteria;o_norank_Zixibacteria;f_norank_Zixibacteria;g_norank_Zixibacteria;s_Zixibacteria_sp.	0	0	0	0	3	0	1	1	2	2	0	0	0	2	0	2	0	0	0	0	0	1	1	1	0	0	2	0	17	0	1	3	1	0	0	3	3	1	3	0	12	1
OTU10305	p_Verrucomicrobiota;c_Verrucomicrobiae;o_Verrucomicrobiales;f_DEV007;g_norank_DEV007;s_DEV007_sp.	1	7	9	23	10	4	8	11	0	3	1	0	1	0	0	1	17	6	3	8	2	1	1	1	0	0	0	25	0	1	0	2	1	0	0	0	0	2	7	9	1	2
OTU10306	p_Proteobacteria;c_Alphaproteobacteria;o_Rhizobiales;f_Xanthobacteraceae;g_norank_Xanthobacteraceae;s_Xanthobacteraceae_sp.	1	0	0	0	0	1	0	0	8	2	0	0	0	0	41	38	0	0	0	0	0	0	0	0	0	1	0	0	0	0	0	0	0	0	0	0	0	0	0	0	0	0
OTU10307	p_Patescibacteria;c_Gracilibacteria;o_Candidatus_Peregrinibacteria;f_norank_Candidatus_Peregrinibacteria;g_norank_Candidatus_Peregrinibacteria;s_Candidatus_Peregrinibacteria_sp.	1	1	1	3	1	1	4	5	0	0	0	0	0	0	0	0	2	0	1	0	7	3	9	6	0	0	1	0	1	0	2	0	0	0	0	0	1	0	1	1	1	14
OTU10308	p_Acidobacteriota;c_Holophagae;o_Subgroup_7;f_norank_Subgroup_7;g_norank_Subgroup_7;s_Subgroup_7_sp.	0	0	0	0	0	0	0	0	0	0	0	0	0	0	2	7	0	0	0	0	0	0	0	0	0	0	0	0	0	0	0	0	0	0	0	0	0	0	0	0	0	0
OTU10309	p_Bacteroidota;c_Bacteroidia;o_Chitinophagales;f_Saprospiraceae;g_Phaeodactylibacter;s_Phaeodactylibacter_sp.	0	0	0	2	2	0	6	3	0	1	1	4	1	0	0	0	0	0	3	0	0	0	0	1	0	0	0	0	0	0	0	0	0	0	1	0	0	0	0	1	0	0
OTU1031	p_Chloroflexi;c_Dehalococcoidia;o_SAR202_clade;f_norank_SAR202_clade;g_norank_SAR202_clade;s_SAR202_clade_sp.	0	0	0	0	0	0	0	1	0	0	0	0	0	0	0	0	0	0	1	0	0	0	0	0	0	0	0	0	0	0	0	0	0	0	0	0	0	0	0	0	0	0
OTU10310	p_Proteobacteria;c_Gammaproteobacteria;o_unclassified_Gammaproteobacteria;f_unclassified_Gammaproteobacteria;g_unclassified_Gammaproteobacteria;s_unclassified_Gammaproteobacteria	0	0	0	0	0	0	0	0	0	0	0	0	0	0	0	0	0	0	0	0	0	0	0	0	0	0	0	0	5	0	0	0	0	0	0	0	0	0	0	0	0	0
OTU10311	p_Proteobacteria;c_Gammaproteobacteria;o_norank_Gammaproteobacteria;f_norank_Gammaproteobacteria;g_norank_Gammaproteobacteria;s_unclassified_Gammaproteobacteria	0	0	0	0	3	0	5	2	0	0	0	0	0	0	0	0	3	1	2	0	0	0	0	0	0	0	0	0	0	2	0	4	0	0	1	7	0	0	0	0	0	2
OTU10312	p_unclassified_Bacteria;c_unclassified_Bacteria;o_unclassified_Bacteria;f_unclassified_Bacteria;g_unclassified_Bacteria;s_unclassified_Bacteria	0	0	0	0	0	0	0	0	0	0	0	0	0	0	0	0	0	0	0	0	0	2	0	0	0	0	0	0	3	0	0	0	0	0	0	0	3	0	0	0	1	0
OTU10313	p_Calditrichota;c_Calditrichia;o_Calditrichales;f_Calditrichaceae;g_Calorithrix;s_Calorithrix_sp.	8	15	35	74	124	97	22	17	271	65	10	15	23	70	15	31	25	4	4	19	4	46	12	7	120	139	13	3	28	8	9	26	4	2	2	11	52	9	11	19	86	3
OTU10314	p_Nanoarchaeota;c_Nanoarchaeia;o_Woesearchaeales;f_GW2011_GWC1_47_15;g_norank_GW2011_GWC1_47_15;s_GW2011_GWC1_47_15_sp.	0	0	0	0	0	0	0	0	0	0	0	0	0	0	9	0	0	0	0	0	0	0	0	0	0	0	0	0	0	0	0	0	0	0	0	0	0	0	0	0	0	0
OTU10315	p_unclassified_Bacteria;c_unclassified_Bacteria;o_unclassified_Bacteria;f_unclassified_Bacteria;g_unclassified_Bacteria;s_unclassified_Bacteria	0	0	0	0	0	0	0	2	0	0	0	0	0	0	0	0	0	0	0	0	0	0	0	0	0	0	0	0	0	0	0	0	0	0	0	0	0	0	0	0	0	0
OTU10316	p_Planctomycetota;c_Phycisphaerae;o_Phycisphaerales;f_Phycisphaeraceae;g_norank_Phycisphaeraceae;s_Phycisphaeraceae_sp.	0	0	0	0	0	0	0	0	0	0	0	0	0	0	0	0	1	0	0	1	0	0	0	0	0	0	0	0	0	0	0	0	0	0	0	0	0	0	0	0	0	0
OTU10317	p_Nitrospirota;c_Thermodesulfovibrionia;o_norank_Thermodesulfovibrionia;f_norank_Thermodesulfovibrionia;g_norank_Thermodesulfovibrionia;s_Thermodesulfovibrionia_sp.	0	0	0	0	0	0	0	0	1	0	0	0	2	0	0	0	0	0	0	1	0	1	1	0	0	0	0	0	0	0	23	158	1	0	0	3	27	0	0	16	0	119
OTU10318	p_unclassified_Bacteria;c_unclassified_Bacteria;o_unclassified_Bacteria;f_unclassified_Bacteria;g_unclassified_Bacteria;s_unclassified_Bacteria	1	0	0	0	0	0	0	1	0	0	0	0	0	0	0	3	0	0	0	0	0	0	0	0	0	6	0	0	0	0	0	0	0	0	0	0	0	0	0	0	0	0
OTU10319	p_Verrucomicrobiota;c_Omnitrophia;o_Omnitrophales;f_Omnitrophaceae;g_Candidatus_Omnitrophus;s_Candidatus_Omnitrophus_sp.	3	0	0	0	0	0	0	5	0	0	0	2	0	0	0	0	0	0	0	0	0	0	2	0	0	0	0	0	0	0	0	0	0	0	0	0	0	0	0	0	0	0
OTU1032	p_Proteobacteria;c_Alphaproteobacteria;o_Rickettsiales;f_Mitochondria;g_norank_Mitochondria;s_Mitochondria_sp.	0	0	0	0	0	0	0	0	0	0	0	0	0	0	2	0	0	0	0	0	0	0	0	0	0	0	0	0	0	0	0	0	0	0	0	0	0	0	0	0	0	0
OTU10320	p_Acidobacteriota;c_Acidobacteriae;o_Bryobacterales;f_Bryobacteraceae;g_Bryobacter;s_Bryobacter_sp.	0	1	0	0	0	0	0	0	0	0	0	0	0	0	12	15	0	0	0	0	0	0	0	0	0	0	0	0	0	0	0	0	0	0	1	0	0	0	0	0	0	0
OTU10321	p_Crenarchaeota;c_Bathyarchaeia;o_norank_Bathyarchaeia;f_norank_Bathyarchaeia;g_norank_Bathyarchaeia;s_Bathyarchaeia_sp.	0	0	0	0	0	0	0	0	0	0	0	0	0	3	0	0	0	0	0	0	0	2	0	0	0	1	0	0	1	0	0	0	0	0	0	0	0	0	0	0	0	0
OTU10322	p_Bacteroidota;c_Bacteroidia;o_unclassified_Bacteroidia;f_unclassified_Bacteroidia;g_unclassified_Bacteroidia;s_unclassified_Bacteroidia	0	0	0	0	7	0	0	2	0	0	0	0	0	0	0	0	0	0	0	1	0	0	2	1	0	0	0	0	3	0	0	0	0	1	0	0	0	1	0	0	0	0
OTU10323	p_unclassified_Bacteria;c_unclassified_Bacteria;o_unclassified_Bacteria;f_unclassified_Bacteria;g_unclassified_Bacteria;s_unclassified_Bacteria	0	0	0	0	1	0	0	2	0	0	0	0	0	0	0	0	0	0	0	0	0	0	0	0	0	0	0	0	0	0	0	0	0	0	0	0	0	0	0	0	0	0
OTU10324	p_Patescibacteria;c_Microgenomatia;o_unclassified_Microgenomatia;f_unclassified_Microgenomatia;g_unclassified_Microgenomatia;s_unclassified_Microgenomatia	0	0	0	0	0	0	0	0	0	0	2	0	0	0	0	0	0	0	0	0	1	0	0	2	0	0	0	0	0	0	0	0	0	0	0	0	0	0	0	0	0	0
OTU10325	p_Acidobacteriota;c_Subgroup_21;o_norank_Subgroup_21;f_norank_Subgroup_21;g_norank_Subgroup_21;s_Subgroup_21_sp.	0	0	0	0	0	0	0	0	0	0	0	0	0	0	0	8	0	0	0	0	0	0	0	0	0	0	0	0	0	0	0	0	0	0	0	0	0	0	0	0	0	0
OTU10326	p_Bdellovibrionota;c_Bdellovibrionia;o_Bdellovibrionales;f_Bdellovibrionaceae;g_Bdellovibrio;s_Bdellovibrio_sp.	0	0	0	0	0	0	0	0	0	0	0	0	0	0	0	6	0	0	0	0	0	0	0	0	0	0	0	0	0	0	0	0	0	0	0	0	0	0	0	0	0	0
OTU10327	p_unclassified_Bacteria;c_unclassified_Bacteria;o_unclassified_Bacteria;f_unclassified_Bacteria;g_unclassified_Bacteria;s_unclassified_Bacteria	0	0	0	0	0	0	0	0	0	0	0	0	0	0	0	0	0	0	0	0	0	0	0	0	0	0	0	0	0	0	0	0	0	0	0	0	0	0	0	2	0	0
OTU10328	p_Elusimicrobiota;c_Endomicrobia;o_Endomicrobiales;f_Endomicrobiaceae;g_Endomicrobium;s_Endomicrobium_sp.	1	0	0	0	0	0	0	0	0	0	0	1	0	0	0	0	0	0	0	0	0	0	0	0	0	0	0	0	0	0	0	0	0	0	0	0	0	0	0	0	0	0
OTU10329	p_Planctomycetota;c_Pla3_lineage;o_norank_Pla3_lineage;f_norank_Pla3_lineage;g_norank_Pla3_lineage;s_Pla3_lineage_sp.	1	4	2	1	2	4	0	0	0	4	1	4	3	3	0	0	1	2	0	0	3	0	1	3	1	1	0	0	0	0	1	4	0	2	2	1	1	6	1	0	0	0
OTU1033	p_Actinobacteriota;c_Actinobacteria;o_Corynebacteriales;f_Mycobacteriaceae;g_Mycobacterium;s_unclassified_Mycobacterium	28	39	14	2	11	14	7	4	17	7	6	6	13	7	12	23	5	3	4	3	1	1	1	2	13	1	0	0	1	1	0	0	0	0	0	1	0	0	1	0	1	2
OTU10330	p_Planctomycetota;c_Phycisphaerae;o_S-70;f_norank_S-70;g_norank_S-70;s_S-70_sp.	0	0	0	0	0	0	1	0	0	0	0	0	0	0	0	0	0	0	0	0	0	0	0	0	5	10	0	0	0	0	0	0	0	0	0	0	0	0	0	0	0	0
OTU10331	p_Bdellovibrionota;c_Oligoflexia;o_Oligoflexales;f_Oligoflexaceae;g_norank_Oligoflexaceae;s_Oligoflexaceae_sp.	0	0	0	0	0	0	0	0	0	0	0	0	0	0	0	0	0	0	0	0	0	0	0	0	0	0	0	0	0	0	0	0	0	0	0	0	0	0	0	2	0	0
OTU10332	p_Aenigmarchaeota;c_Aenigmarchaeia;o_Aenigmarchaeales;f_norank_Aenigmarchaeales;g_norank_Aenigmarchaeales;s_unclassified_Aenigmarchaeales	0	0	0	1	2	0	0	0	0	0	0	0	0	0	0	0	0	0	0	0	0	6	1	0	0	0	1	0	12	3	0	0	0	0	0	0	9	6	0	2	63	7
OTU10333	p_Planctomycetota;c_Pla4_lineage;o_norank_Pla4_lineage;f_norank_Pla4_lineage;g_norank_Pla4_lineage;s_Pla4_lineage_sp.	0	0	0	0	0	0	0	0	1	0	0	0	0	0	0	0	0	0	0	0	0	1	0	0	0	9	0	0	0	0	0	0	0	0	0	0	0	0	0	0	0	0
OTU10334	p_Proteobacteria;c_Gammaproteobacteria;o_unclassified_Gammaproteobacteria;f_unclassified_Gammaproteobacteria;g_unclassified_Gammaproteobacteria;s_unclassified_Gammaproteobacteria	0	0	0	0	29	0	0	0	0	29	0	0	0	0	4	1	0	0	0	1	0	0	0	0	38	0	0	0	0	2	0	0	0	0	0	0	0	0	0	1	0	0
OTU10335	p_Proteobacteria;c_Gammaproteobacteria;o_unclassified_Gammaproteobacteria;f_unclassified_Gammaproteobacteria;g_unclassified_Gammaproteobacteria;s_unclassified_Gammaproteobacteria	0	0	0	0	0	0	0	0	0	0	0	0	0	0	0	0	0	0	0	0	0	0	0	0	0	0	0	0	0	0	0	0	0	0	0	2	0	0	0	0	0	0
OTU10336	p_Actinobacteriota;c_Coriobacteriia;o_unclassified_Coriobacteriia;f_unclassified_Coriobacteriia;g_unclassified_Coriobacteriia;s_unclassified_Coriobacteriia	0	0	0	0	0	0	0	0	0	0	0	0	0	0	0	0	0	0	0	0	0	0	0	0	0	0	0	0	0	0	0	0	0	0	0	1	0	0	0	0	3	0
OTU10337	p_Nanoarchaeota;c_Nanoarchaeia;o_Woesearchaeales;f_unclassified_Woesearchaeales;g_unclassified_Woesearchaeales;s_unclassified_Woesearchaeales	0	0	0	0	0	0	0	0	0	0	0	0	0	0	0	0	0	0	0	0	0	0	0	0	0	0	0	0	0	0	1	0	0	0	0	1	0	0	0	0	0	0
OTU10338	p_Planctomycetota;c_Phycisphaerae;o_Phycisphaerales;f_Phycisphaeraceae;g_SM1A02;s_SM1A02_sp.	5	6	0	1	3	7	8	0	0	3	11	4	13	1	0	0	1	0	3	2	1	1	2	2	0	0	0	0	0	0	0	1	0	0	0	0	1	3	0	2	0	0
OTU10339	p_Proteobacteria;c_Gammaproteobacteria;o_unclassified_Gammaproteobacteria;f_unclassified_Gammaproteobacteria;g_unclassified_Gammaproteobacteria;s_unclassified_Gammaproteobacteria	0	0	0	0	1	0	0	0	0	0	0	0	1	0	0	0	0	0	0	0	0	0	0	0	2	1	0	0	0	0	0	2	0	0	0	0	0	0	0	0	0	19
OTU1034	p_Nanoarchaeota;c_Nanoarchaeia;o_Woesearchaeales;f_norank_Woesearchaeales;g_norank_Woesearchaeales;s_Woesearchaeales_sp.	0	0	0	0	0	0	0	0	0	0	0	0	0	0	2	0	0	0	0	0	0	0	0	0	0	0	0	0	0	0	0	0	0	0	0	0	0	0	0	0	0	0
OTU10340	p_Actinobacteriota;c_Acidimicrobiia;o_Actinomarinales;f_norank_Actinomarinales;g_norank_Actinomarinales;s_Actinomarinales_sp.	0	0	0	2	1	1	4	3	0	0	1	1	0	0	0	0	3	0	1	1	0	0	0	0	0	0	0	3	0	3	0	2	1	0	2	2	1	0	0	6	0	0
OTU10341	p_Nanoarchaeota;c_Nanoarchaeia;o_Woesearchaeales;f_unclassified_Woesearchaeales;g_unclassified_Woesearchaeales;s_unclassified_Woesearchaeales	0	0	0	0	0	0	0	1	2	0	0	0	0	0	0	0	0	0	1	1	0	0	0	0	0	0	0	0	0	0	0	0	0	0	0	0	0	0	0	0	0	0
OTU10342	p_Planctomycetota;c_Phycisphaerae;o_MSBL9;f_SM23-30;g_norank_SM23-30;s_SM23-30_sp.	0	4	11	4	2	1	0	0	7	2	0	4	3	3	4	0	0	6	0	0	3	9	1	0	7	0	15	1	13	14	18	12	2	0	4	3	7	7	8	0	5	8
OTU10343	p_Nanoarchaeota;c_Nanoarchaeia;o_Woesearchaeales;f_GW2011;g_AR15;s_AR15_sp.	1	0	1	0	4	0	4	7	0	0	0	0	0	0	0	0	1	0	0	1	0	0	0	0	0	0	0	0	0	0	0	0	0	0	0	0	0	0	0	0	0	5
OTU10344	p_Acidobacteriota;c_Subgroup_22;o_norank_Subgroup_22;f_norank_Subgroup_22;g_norank_Subgroup_22;s_Subgroup_22_sp.	0	0	0	0	0	0	0	0	0	0	0	0	0	0	11	10	0	0	0	0	0	0	0	0	1	1	0	0	0	0	0	0	0	0	0	0	0	0	0	0	0	0
OTU10345	p_Chloroflexi;c_Anaerolineae;o_Anaerolineales;f_Anaerolineaceae;g_norank_Anaerolineaceae;s_Anaerolineaceae_sp.	0	0	0	0	0	0	0	0	0	0	0	0	0	0	11	22	0	0	0	0	0	0	0	0	0	0	0	0	0	1	0	0	0	0	0	0	0	0	0	0	0	0
OTU10346	p_Hydrothermarchaeota;c_Hydrothermarchaeia;o_Hydrothermarchaeales;f_norank_Hydrothermarchaeales;g_norank_Hydrothermarchaeales;s_Hydrothermarchaeales_sp.	0	1	0	0	28	0	1	0	2	87	0	0	0	0	5	8	0	0	0	0	0	0	0	0	41	17	0	0	0	0	0	0	0	0	0	1	0	0	0	0	0	0
OTU10347	p_Proteobacteria;c_Gammaproteobacteria;o_Pseudomonadales;f_Halieaceae;g_unclassified_Halieaceae;s_unclassified_Halieaceae	1	2	0	14	3	1	31	45	1	0	11	4	2	0	0	0	10	1	6	10	4	5	3	6	2	0	1	2	0	0	0	1	2	2	0	0	0	4	1	10	1	0
OTU10348	p_unclassified_Bacteria;c_unclassified_Bacteria;o_unclassified_Bacteria;f_unclassified_Bacteria;g_unclassified_Bacteria;s_unclassified_Bacteria	0	3	0	0	0	0	0	0	0	0	0	0	1	0	0	0	0	0	0	0	1	0	0	0	0	0	0	0	0	0	0	0	0	0	0	0	0	0	0	0	0	0
OTU10349	p_unclassified_Bacteria;c_unclassified_Bacteria;o_unclassified_Bacteria;f_unclassified_Bacteria;g_unclassified_Bacteria;s_unclassified_Bacteria	0	0	0	0	0	0	0	0	0	0	0	0	0	0	0	0	0	0	0	0	0	0	0	0	0	0	0	2	0	0	0	0	0	0	0	0	0	0	0	0	0	0
OTU1035	p_Proteobacteria;c_Gammaproteobacteria;o_Thiohalorhabdales;f_Thiohalorhabdaceae;g_norank_Thiohalorhabdaceae;s_Thiohalorhabdaceae_sp.	2	3	1	7	11	10	19	47	1	2	12	9	25	0	0	0	16	8	13	10	8	7	14	19	0	1	4	19	4	5	0	1	5	2	5	6	1	20	9	27	4	0
OTU10350	p_Acidobacteriota;c_Subgroup_22;o_norank_Subgroup_22;f_norank_Subgroup_22;g_norank_Subgroup_22;s_Subgroup_22_sp.	23	54	20	21	19	49	57	79	7	29	69	46	68	11	0	11	51	73	34	42	61	42	68	80	7	8	32	26	9	35	16	23	27	129	12	29	25	76	27	66	15	9
OTU10351	p_Bacteroidota;c_Bacteroidia;o_unclassified_Bacteroidia;f_unclassified_Bacteroidia;g_unclassified_Bacteroidia;s_unclassified_Bacteroidia	0	1	0	0	0	0	1	1	0	0	0	0	0	0	0	0	0	0	0	0	0	0	0	0	0	0	0	0	0	0	0	0	0	0	0	0	0	0	0	0	0	0
OTU10352	p_unclassified_Bacteria;c_unclassified_Bacteria;o_unclassified_Bacteria;f_unclassified_Bacteria;g_unclassified_Bacteria;s_unclassified_Bacteria	0	0	0	0	0	0	0	0	0	0	0	0	0	0	0	0	0	0	0	0	0	0	0	0	0	0	0	0	0	0	0	0	0	0	0	0	0	2	0	0	0	0
OTU10353	p_unclassified_Bacteria;c_unclassified_Bacteria;o_unclassified_Bacteria;f_unclassified_Bacteria;g_unclassified_Bacteria;s_unclassified_Bacteria	0	0	0	0	1	0	0	0	0	0	0	0	0	0	0	3	0	0	0	0	0	0	0	0	1	6	0	0	0	0	0	0	0	1	0	2	0	0	0	3	0	0
OTU10354	p_Proteobacteria;c_Gammaproteobacteria;o_norank_Gammaproteobacteria;f_norank_Gammaproteobacteria;g_norank_Gammaproteobacteria;s_unclassified_Gammaproteobacteria	0	0	0	0	0	0	0	0	0	0	0	0	0	0	0	0	0	1	0	0	1	0	1	0	0	0	0	0	0	0	0	3	0	0	0	0	0	0	0	0	0	4
OTU10355	p_Patescibacteria;c_Parcubacteria;o_Candidatus_Moranbacteria;f_norank_Candidatus_Moranbacteria;g_norank_Candidatus_Moranbacteria;s_Candidatus_Moranbacteria_sp.	0	0	0	0	0	0	0	0	0	0	0	1	0	0	0	0	0	0	0	0	0	0	0	1	0	0	0	0	0	0	0	0	1	1	0	0	0	2	0	0	0	0
OTU10356	p_Chloroflexi;c_Dehalococcoidia;o_unclassified_Dehalococcoidia;f_unclassified_Dehalococcoidia;g_unclassified_Dehalococcoidia;s_unclassified_Dehalococcoidia	0	0	0	0	0	0	0	0	0	0	0	1	0	3	0	0	0	0	0	0	0	5	0	0	0	0	0	0	2	0	2	2	0	0	0	0	4	3	0	0	3	4
OTU10357	p_Proteobacteria;c_Alphaproteobacteria;o_Rhodobacterales;f_Rhodobacteraceae;g_norank_Rhodobacteraceae;s_unclassified_Rhodobacteraceae	2	0	0	0	0	0	0	0	0	0	0	0	0	0	0	0	0	0	0	0	0	0	0	0	0	0	0	0	0	0	0	0	0	0	0	0	0	0	0	0	0	0
OTU10358	p_Proteobacteria;c_Gammaproteobacteria;o_norank_Gammaproteobacteria;f_norank_Gammaproteobacteria;g_norank_Gammaproteobacteria;s_unclassified_Gammaproteobacteria	0	0	0	0	0	0	0	0	0	0	0	0	0	0	0	0	0	0	0	0	1	4	0	0	0	0	0	0	0	1	0	0	0	0	0	0	0	0	0	0	1	0
OTU10359	p_Proteobacteria;c_Alphaproteobacteria;o_Rickettsiales;f_AB1;g_norank_AB1;s_AB1_sp.	2	2	0	0	0	2	0	0	0	0	4	3	3	0	0	1	0	0	2	0	8	11	8	1	0	0	5	2	0	0	0	0	0	0	0	0	0	1	0	0	0	0
OTU1036	p_Latescibacterota;c_norank_Latescibacterota;o_norank_Latescibacterota;f_norank_Latescibacterota;g_norank_Latescibacterota;s_Latescibacterota_sp.	0	0	0	0	0	0	0	0	0	0	0	0	0	0	16	0	0	0	0	0	0	0	0	0	0	0	0	0	0	0	0	0	0	0	0	0	0	0	0	0	0	0
OTU10360	p_Dependentiae;c_Babeliae;o_Babeliales;f_norank_Babeliales;g_norank_Babeliales;s_unclassified_Babeliales	0	0	0	0	0	0	0	0	0	0	0	0	0	0	0	0	0	0	0	0	0	0	0	0	0	0	0	0	0	0	0	0	0	0	0	0	2	0	0	0	0	0
OTU10361	p_Proteobacteria;c_Gammaproteobacteria;o_norank_Gammaproteobacteria;f_norank_Gammaproteobacteria;g_norank_Gammaproteobacteria;s_Gammaproteobacteria_sp.	2	4	11	1	0	9	3	3	0	2	0	3	5	22	0	4	3	23	3	3	1	6	8	5	1	1	26	1	70	13	15	16	14	8	17	7	25	7	11	7	7	3
OTU10362	p_unclassified_Bacteria;c_unclassified_Bacteria;o_unclassified_Bacteria;f_unclassified_Bacteria;g_unclassified_Bacteria;s_unclassified_Bacteria	0	0	0	0	0	0	0	3	0	0	0	0	0	0	0	0	0	0	0	1	0	0	0	0	0	0	0	0	0	0	0	0	0	0	0	0	0	0	0	0	0	0
OTU10363	p_Verrucomicrobiota;c_Kiritimatiellae;o_WCHB1-41;f_norank_WCHB1-41;g_norank_WCHB1-41;s_WCHB1-41_sp.	1	6	5	2	0	1	3	0	0	1	1	7	0	7	0	1	1	28	3	1	3	16	2	0	0	0	7	11	4	27	16	9	18	7	9	10	6	23	5	5	27	2
OTU10364	p_Dependentiae;c_Babeliae;o_Babeliales;f_unclassified_Babeliales;g_unclassified_Babeliales;s_unclassified_Babeliales	0	2	0	1	0	2	0	0	0	0	0	0	0	0	0	2	0	0	0	0	0	0	0	0	3	2	0	0	0	0	2	0	0	0	0	0	1	0	2	0	0	0
OTU10365	p_Nitrospirota;c_Thermodesulfovibrionia;o_norank_Thermodesulfovibrionia;f_norank_Thermodesulfovibrionia;g_norank_Thermodesulfovibrionia;s_unclassified_Thermodesulfovibrionia	0	0	0	0	0	0	0	0	0	0	0	0	0	0	0	0	0	0	0	0	0	0	0	0	0	0	0	0	0	0	0	0	0	0	0	0	0	0	0	2	0	0
OTU10366	p_unclassified_Bacteria;c_unclassified_Bacteria;o_unclassified_Bacteria;f_unclassified_Bacteria;g_unclassified_Bacteria;s_unclassified_Bacteria	0	0	0	0	0	0	0	0	0	0	0	0	0	0	0	0	0	0	0	0	0	0	0	0	0	0	0	0	0	0	0	0	0	0	0	0	0	0	0	2	0	0
OTU10367	p_Desulfobacterota;c_Desulfobulbia;o_Desulfobulbales;f_Desulfurivibrionaceae;g_MSBL7;s_MSBL7_sp.	0	0	1	4	4	2	21	16	0	8	0	0	0	0	0	0	2	3	1	1	0	2	0	0	0	0	0	0	0	1	0	0	0	0	0	0	0	0	0	1	1	0
OTU10368	p_Verrucomicrobiota;c_Omnitrophia;o_Omnitrophales;f_Omnitrophaceae;g_Candidatus_Omnitrophus;s_Candidatus_Omnitrophus_sp.	0	0	0	0	0	0	0	0	0	0	0	0	0	0	0	0	0	3	0	0	0	0	0	0	0	0	0	0	0	0	0	0	0	0	0	0	0	0	0	0	0	0
OTU10369	p_Proteobacteria;c_Alphaproteobacteria;o_Micavibrionales;f_Micavibrionaceae;g_norank_Micavibrionaceae;s_Micavibrionaceae_sp.	0	0	0	0	0	0	0	0	0	0	1	0	0	0	0	0	0	0	0	0	0	0	0	1	0	0	0	0	0	0	0	0	0	0	0	1	0	2	0	0	0	0
OTU1037	p_Dependentiae;c_Babeliae;o_Babeliales;f_UBA12409;g_norank_UBA12409;s_UBA12409_sp.	0	0	0	0	0	0	0	0	3	0	0	0	0	0	2	11	0	0	0	0	0	0	0	0	0	0	0	0	0	0	0	0	0	0	0	0	0	0	0	0	0	0
OTU10370	p_Desulfobacterota;c_Desulfobulbia;o_Desulfobulbales;f_Desulfocapsaceae;g_unclassified_Desulfocapsaceae;s_unclassified_Desulfocapsaceae	0	0	0	0	0	0	0	0	0	0	0	0	0	0	0	0	0	0	0	0	0	0	0	0	0	0	0	0	0	0	0	0	0	0	0	0	0	2	0	0	0	0
OTU10371	p_Proteobacteria;c_Gammaproteobacteria;o_Burkholderiales;f_SC-I-84;g_norank_SC-I-84;s_SC-I-84_sp.	1	0	0	0	1	0	0	0	0	0	0	1	0	0	22	114	0	0	0	0	0	0	0	0	1	7	0	0	0	0	0	0	0	0	0	0	0	3	0	0	0	0
OTU10372	p_Proteobacteria;c_Gammaproteobacteria;o_Diplorickettsiales;f_Diplorickettsiaceae;g_Aquicella;s_Aquicella_sp.	0	0	0	0	0	0	0	0	0	1	2	0	1	0	7	22	0	0	0	0	0	0	0	0	0	1	0	0	0	0	0	0	0	0	0	0	0	0	0	0	0	0
OTU10373	p_Dependentiae;c_Babeliae;o_Babeliales;f_Vermiphilaceae;g_norank_Vermiphilaceae;s_Vermiphilaceae_sp.	0	2	0	0	1	0	0	0	0	0	0	0	0	0	0	0	0	0	0	0	0	0	0	0	0	3	0	0	0	0	0	0	0	0	0	0	0	0	0	0	0	13
OTU10374	p_Verrucomicrobiota;c_Kiritimatiellae;o_WCHB1-41;f_norank_WCHB1-41;g_norank_WCHB1-41;s_WCHB1-41_sp.	0	0	0	0	0	0	0	0	0	0	0	1	0	0	0	0	0	0	0	0	1	1	0	0	0	0	0	0	0	0	0	4	0	0	0	0	0	0	0	2	2	0
OTU10375	p_Dependentiae;c_Babeliae;o_Babeliales;f_Vermiphilaceae;g_norank_Vermiphilaceae;s_Vermiphilaceae_sp.	1	0	3	0	0	2	0	0	0	0	1	0	1	0	0	0	1	0	0	0	0	3	2	0	0	0	1	0	0	3	0	0	1	2	1	0	0	5	0	0	2	0
OTU10376	p_Spirochaetota;c_Leptospirae;o_Leptospirales;f_Leptospiraceae;g_norank_Leptospiraceae;s_Leptospiraceae_sp.	0	0	1	0	0	0	0	0	2	0	0	0	0	0	0	0	0	0	0	0	0	0	0	0	0	0	0	0	0	0	0	0	0	0	0	0	0	0	0	0	0	0
OTU10377	p_unclassified_Bacteria;c_unclassified_Bacteria;o_unclassified_Bacteria;f_unclassified_Bacteria;g_unclassified_Bacteria;s_unclassified_Bacteria	0	0	0	0	0	0	0	0	0	0	0	0	0	0	0	0	2	0	0	0	0	0	0	0	0	0	0	0	0	0	0	0	0	0	0	0	0	0	0	0	0	0
OTU10378	p_unclassified_Bacteria;c_unclassified_Bacteria;o_unclassified_Bacteria;f_unclassified_Bacteria;g_unclassified_Bacteria;s_unclassified_Bacteria	0	3	25	1	2	0	0	0	2	0	0	6	2	22	0	0	2	1	1	0	0	23	3	1	0	0	0	0	13	3	0	3	2	2	0	0	4	3	2	0	4	1
OTU10379	p_Proteobacteria;c_Gammaproteobacteria;o_EC3;f_norank_EC3;g_norank_EC3;s_EC3_sp.	0	0	0	0	0	0	1	3	0	1	0	2	0	0	0	0	0	0	1	1	0	1	4	2	0	0	0	2	0	0	0	0	0	0	0	1	0	0	2	1	0	1
OTU1038	p_Acidobacteriota;c_Thermoanaerobaculia;o_Thermoanaerobaculales;f_Thermoanaerobaculaceae;g_Subgroup_10;s_Subgroup_10_sp.	0	4	0	6	4	0	12	9	0	0	1	5	7	0	0	0	4	1	4	1	3	2	9	9	0	0	1	4	1	3	3	6	1	0	0	6	0	4	1	1	1	0
OTU10380	p_Patescibacteria;c_Gracilibacteria;o_Candidatus_Peregrinibacteria;f_norank_Candidatus_Peregrinibacteria;g_norank_Candidatus_Peregrinibacteria;s_Candidatus_Peregrinibacteria_sp.	0	6	0	0	0	0	1	0	0	0	0	0	0	0	0	0	0	0	0	0	0	0	0	0	0	0	0	0	0	2	0	5	0	1	0	0	1	3	0	0	0	0
OTU10381	p_Nanoarchaeota;c_Nanoarchaeia;o_Woesearchaeales;f_norank_Woesearchaeales;g_norank_Woesearchaeales;s_Woesearchaeales_sp.	0	0	0	3	0	0	0	1	0	0	0	0	0	0	0	0	2	0	0	0	0	0	0	0	0	0	0	0	0	0	0	0	0	0	0	0	0	0	0	0	0	0
OTU10382	p_Planctomycetota;c_BD7-11;o_norank_BD7-11;f_norank_BD7-11;g_norank_BD7-11;s_BD7-11_sp.	0	0	0	1	0	0	3	10	2	1	2	0	0	0	0	1	6	0	0	0	0	0	0	0	1	3	0	0	0	0	0	0	0	0	0	1	0	0	0	0	0	0
OTU10383	p_Armatimonadota;c_norank_Armatimonadota;o_norank_Armatimonadota;f_norank_Armatimonadota;g_norank_Armatimonadota;s_Armatimonadota_sp.	0	0	0	0	0	0	0	0	1	0	0	0	0	0	0	0	0	0	0	0	0	1	1	0	0	0	0	0	0	0	0	0	0	0	0	0	0	0	0	0	5	1
OTU10384	p_unclassified_Bacteria;c_unclassified_Bacteria;o_unclassified_Bacteria;f_unclassified_Bacteria;g_unclassified_Bacteria;s_unclassified_Bacteria	1	1	0	0	2	0	3	9	0	0	0	0	0	0	0	0	0	0	0	1	0	0	1	0	0	0	0	0	0	0	0	0	0	0	0	0	0	0	0	0	0	0
OTU10385	p_Proteobacteria;c_Gammaproteobacteria;o_unclassified_Gammaproteobacteria;f_unclassified_Gammaproteobacteria;g_unclassified_Gammaproteobacteria;s_unclassified_Gammaproteobacteria	0	0	0	0	0	0	0	0	0	0	0	0	0	0	2	0	0	0	0	0	0	0	0	0	0	0	0	0	0	0	0	2	0	0	0	0	4	0	0	0	0	0
OTU10386	p_Proteobacteria;c_Gammaproteobacteria;o_unclassified_Gammaproteobacteria;f_unclassified_Gammaproteobacteria;g_unclassified_Gammaproteobacteria;s_unclassified_Gammaproteobacteria	0	0	0	0	0	0	0	0	0	0	0	0	0	0	0	0	0	0	0	0	0	0	0	0	0	0	0	2	0	0	0	0	0	0	0	0	0	0	1	2	0	0
OTU10387	p_Acidobacteriota;c_Thermoanaerobaculia;o_Thermoanaerobaculales;f_Thermoanaerobaculaceae;g_Subgroup_23;s_Subgroup_23_sp.	1	0	0	0	0	0	1	3	0	1	1	0	0	0	0	1	0	0	0	0	0	0	0	1	0	0	0	0	0	0	0	0	0	0	0	0	0	0	0	0	0	0
OTU10388	p_Verrucomicrobiota;c_Omnitrophia;o_Omnitrophales;f_Omnitrophaceae;g_Candidatus_Omnitrophus;s_Candidatus_Omnitrophus_sp.	0	0	0	0	0	0	0	2	0	0	0	0	0	0	0	0	0	0	0	0	0	0	0	0	0	0	0	0	0	0	0	0	0	0	0	0	0	0	0	0	0	0
OTU10389	p_Patescibacteria;c_Microgenomatia;o_Candidatus_Collierbacteria;f_norank_Candidatus_Collierbacteria;g_norank_Candidatus_Collierbacteria;s_Candidatus_Collierbacteria_sp.	0	0	0	0	0	0	0	0	0	0	0	0	0	0	0	0	0	4	0	0	0	0	0	0	0	0	0	0	0	0	0	0	0	0	0	0	0	0	0	0	0	0
OTU1039	p_Patescibacteria;c_ABY1;o_Candidatus_Buchananbacteria;f_norank_Candidatus_Buchananbacteria;g_norank_Candidatus_Buchananbacteria;s_Candidatus_Buchananbacteria_sp.	0	0	1	0	0	0	0	0	0	0	0	0	0	0	0	0	0	0	0	0	0	0	0	0	0	0	0	0	0	0	0	1	0	0	1	0	1	0	0	0	0	0
OTU10390	p_unclassified_Bacteria;c_unclassified_Bacteria;o_unclassified_Bacteria;f_unclassified_Bacteria;g_unclassified_Bacteria;s_unclassified_Bacteria	0	0	0	0	0	0	0	0	0	0	0	0	0	0	0	0	0	0	0	0	0	0	0	5	0	0	0	0	0	0	0	0	0	0	0	0	1	0	0	0	0	0
OTU10391	p_Sumerlaeota;c_Sumerlaeia;o_Sumerlaeales;f_Sumerlaeaceae;g_Sumerlaea;s_Sumerlaea_sp.	0	0	0	0	0	0	0	0	0	0	0	0	0	0	0	0	0	0	0	0	0	0	0	0	0	0	0	0	0	1	0	0	0	1	0	0	1	0	0	0	0	0
OTU10392	p_Planctomycetota;c_Phycisphaerae;o_Tepidisphaerales;f_unclassified_Tepidisphaerales;g_unclassified_Tepidisphaerales;s_unclassified_Tepidisphaerales	0	0	0	0	0	0	0	0	0	0	0	0	0	0	1	1	0	0	0	0	0	0	0	0	0	0	0	0	0	0	0	0	0	0	0	0	0	0	0	0	0	0
OTU10393	p_Planctomycetota;c_Planctomycetes;o_Pirellulales;f_Pirellulaceae;g_Pir4_lineage;s_Pir4_lineage_sp.	0	0	0	0	1	0	0	1	0	0	0	0	0	0	0	0	2	0	0	0	0	2	0	0	0	0	0	0	0	0	0	2	0	0	1	0	22	1	0	17	19	15
OTU10394	p_Proteobacteria;c_Gammaproteobacteria;o_Enterobacterales;f_Kangiellaceae;g_Kangiella;s_Kangiella_profundi	3	1	0	0	0	0	0	1	0	0	0	0	0	0	0	0	0	0	0	0	0	0	0	0	0	0	0	0	0	0	0	0	0	0	0	0	0	0	0	0	0	0
OTU10395	p_Proteobacteria;c_Gammaproteobacteria;o_Xanthomonadales;f_Xanthomonadaceae;g_Pseudoxanthomonas;s_Pseudoxanthomonas_yeongjuensis	0	0	0	0	0	0	0	0	0	0	0	0	2	0	0	0	0	0	0	0	0	0	0	0	0	0	0	0	0	0	0	0	0	0	0	0	0	0	0	0	0	0
OTU10396	p_Planctomycetota;c_Planctomycetes;o_Planctomycetales;f_Gimesiaceae;g_norank_Gimesiaceae;s_Gimesiaceae_sp.	8	18	7	1	18	12	76	107	1	4	17	10	13	0	3	40	11	38	4	59	28	6	236	24	31	6	1	2	0	0	0	3	3	4	0	1	2	2	0	3	2	0
OTU10397	p_Proteobacteria;c_Gammaproteobacteria;o_unclassified_Gammaproteobacteria;f_unclassified_Gammaproteobacteria;g_unclassified_Gammaproteobacteria;s_unclassified_Gammaproteobacteria	0	0	0	0	0	0	0	0	0	0	0	0	0	0	0	0	0	0	0	0	0	0	0	0	0	0	0	0	0	0	0	0	0	0	0	0	0	0	0	3	0	0
OTU10398	p_Aenigmarchaeota;c_Deep_Sea_Euryarchaeotic_Group(DSEG);o_norank_Deep_Sea_Euryarchaeotic_Group(DSEG);f_norank_Deep_Sea_Euryarchaeotic_Group(DSEG);g_norank_Deep_Sea_Euryarchaeotic_Group(DSEG);s_Deep_Sea_Euryarchaeotic_Group(DSEG)_sp.	0	0	0	0	0	0	0	0	0	0	0	0	0	0	0	0	0	0	0	0	0	0	0	0	0	0	0	0	1	0	0	0	0	0	0	0	0	1	0	0	2	0
OTU10399	p_Nanoarchaeota;c_Nanoarchaeia;o_Woesearchaeales;f_norank_Woesearchaeales;g_norank_Woesearchaeales;s_Woesearchaeales_sp.	0	0	0	0	0	0	7	1	0	0	0	0	0	0	0	0	1	0	0	0	0	0	0	0	0	0	0	0	0	0	0	0	0	0	0	0	0	0	0	0	0	0
OTU104	p_Patescibacteria;c_Parcubacteria;o_unclassified_Parcubacteria;f_unclassified_Parcubacteria;g_unclassified_Parcubacteria;s_unclassified_Parcubacteria	0	0	0	0	1	0	2	3	0	0	0	0	0	0	0	0	0	0	2	1	0	0	0	0	0	0	0	0	0	0	0	0	0	0	0	0	0	0	0	0	0	0
OTU1040	p_Bacteroidota;c_unclassified_Bacteroidota;o_unclassified_Bacteroidota;f_unclassified_Bacteroidota;g_unclassified_Bacteroidota;s_unclassified_Bacteroidota	0	0	0	0	0	0	0	0	0	0	0	0	0	0	0	28	0	0	0	0	0	0	0	0	1	1	0	0	0	0	0	0	0	0	0	0	0	0	0	0	0	0
OTU10400	p_Verrucomicrobiota;c_Kiritimatiellae;o_WCHB1-41;f_norank_WCHB1-41;g_norank_WCHB1-41;s_WCHB1-41_sp.	0	1	0	1	1	1	1	2	0	0	6	5	2	0	0	0	2	2	3	1	6	3	14	18	1	1	0	0	0	0	0	0	1	1	2	2	1	8	0	6	0	0
OTU10401	p_NB1-j;c_norank_NB1-j;o_norank_NB1-j;f_norank_NB1-j;g_norank_NB1-j;s_NB1-j_sp.	0	0	0	0	0	0	0	1	0	0	0	0	0	0	0	0	0	0	0	3	0	0	0	0	0	0	0	0	0	0	0	0	0	0	0	0	0	0	0	0	0	0
OTU10402	p_Chloroflexi;c_Anaerolineae;o_Anaerolineales;f_Anaerolineaceae;g_norank_Anaerolineaceae;s_Anaerolineaceae_sp.	0	0	0	0	0	1	0	0	0	0	0	0	0	0	0	0	0	0	0	0	0	0	0	3	0	0	0	0	0	0	0	0	0	0	0	0	0	3	0	0	0	0
OTU10403	p_Myxococcota;c_Polyangia;o_Polyangiales;f_Sandaracinaceae;g_norank_Sandaracinaceae;s_Sandaracinaceae_sp.	0	0	0	0	0	0	0	0	0	0	0	0	0	0	0	0	0	0	0	0	0	0	0	0	0	0	0	0	1	0	0	0	0	0	0	0	0	0	0	0	2	0
OTU10404	p_Chloroflexi;c_Anaerolineae;o_SBR1031;f_norank_SBR1031;g_norank_SBR1031;s_unclassified_SBR1031	0	0	0	0	0	0	0	0	0	0	0	0	0	0	0	0	0	0	0	0	0	0	0	0	0	0	0	0	0	0	0	0	0	0	0	0	0	0	0	0	2	0
OTU10405	p_unclassified_Bacteria;c_unclassified_Bacteria;o_unclassified_Bacteria;f_unclassified_Bacteria;g_unclassified_Bacteria;s_unclassified_Bacteria	0	2	0	0	0	0	0	2	0	0	0	2	0	0	0	0	0	1	2	0	0	1	0	0	1	0	4	0	0	1	3	0	0	6	0	1	0	1	2	8	0	0
OTU10406	p_Nitrospinota;c_Nitrospinia;o_Nitrospinales;f_Nitrospinaceae;g_Nitrospina;s_Nitrospina_sp.	0	0	0	0	0	0	0	0	0	0	0	0	0	0	0	0	0	0	0	2	0	0	0	0	0	0	0	0	0	0	0	0	0	0	0	0	0	0	0	2	0	0
OTU10407	p_unclassified_Bacteria;c_unclassified_Bacteria;o_unclassified_Bacteria;f_unclassified_Bacteria;g_unclassified_Bacteria;s_unclassified_Bacteria	0	0	1	0	0	0	0	0	0	0	0	1	0	0	0	0	0	0	0	0	0	2	0	0	0	0	0	0	0	1	0	0	0	0	0	0	3	0	0	0	0	0
OTU10408	p_Proteobacteria;c_Gammaproteobacteria;o_unclassified_Gammaproteobacteria;f_unclassified_Gammaproteobacteria;g_unclassified_Gammaproteobacteria;s_unclassified_Gammaproteobacteria	0	0	0	0	0	0	0	0	0	0	3	0	0	0	0	0	0	0	0	2	0	0	0	0	0	0	0	1	2	0	0	9	0	0	0	0	0	0	4	0	0	0
OTU10409	p_unclassified_Bacteria;c_unclassified_Bacteria;o_unclassified_Bacteria;f_unclassified_Bacteria;g_unclassified_Bacteria;s_unclassified_Bacteria	1	2	1	1	0	0	13	2	0	0	0	0	0	0	0	0	0	1	0	0	0	2	1	0	0	1	0	2	0	0	2	0	0	0	0	0	0	0	0	1	1	0
OTU1041	p_Planctomycetota;c_Planctomycetes;o_Pirellulales;f_Pirellulaceae;g_norank_Pirellulaceae;s_unclassified_Pirellulaceae	1	0	3	0	0	0	0	0	0	0	0	0	3	0	0	1	0	0	1	0	1	0	2	1	0	0	1	2	0	3	0	0	2	4	1	0	0	2	0	0	0	0
OTU10410	p_Bacteroidota;c_Bacteroidia;o_unclassified_Bacteroidia;f_unclassified_Bacteroidia;g_unclassified_Bacteroidia;s_unclassified_Bacteroidia	1	0	0	0	0	0	1	0	0	0	0	0	0	0	0	0	0	0	0	0	0	0	0	0	0	0	0	0	0	0	0	0	0	0	0	0	0	0	0	0	0	0
OTU10411	p_Desulfobacterota;c_Desulfuromonadia;o_PB19;f_norank_PB19;g_norank_PB19;s_PB19_sp.	0	0	0	1	2	0	2	9	0	0	0	0	0	0	0	1	3	0	2	2	0	0	0	1	0	0	0	0	0	0	0	0	1	1	0	0	0	0	0	0	0	0
OTU10412	p_Hydrogenedentes;c_Hydrogenedentia;o_Hydrogenedentiales;f_Hydrogenedensaceae;g_norank_Hydrogenedensaceae;s_Hydrogenedensaceae_sp.	0	0	0	0	0	1	0	0	0	0	0	0	0	1	0	0	0	0	0	0	0	0	0	0	0	2	0	0	0	0	0	0	0	0	0	0	0	0	0	0	1	0
OTU10413	p_Nanoarchaeota;c_Nanoarchaeia;o_Woesearchaeales;f_GW2011_GWC1_47_15;g_norank_GW2011_GWC1_47_15;s_GW2011_GWC1_47_15_sp.	0	2	0	0	0	0	0	0	0	0	2	0	0	0	0	0	0	0	0	0	0	0	0	0	0	0	0	0	0	0	0	0	0	0	0	0	0	0	0	0	0	0
OTU10414	p_Nanoarchaeota;c_Nanoarchaeia;o_Woesearchaeales;f_unclassified_Woesearchaeales;g_unclassified_Woesearchaeales;s_unclassified_Woesearchaeales	0	0	0	0	0	0	0	0	0	0	0	0	0	0	0	0	0	0	0	0	0	0	0	0	0	0	0	0	0	0	0	0	0	0	0	0	0	2	0	0	0	0
OTU10415	p_Desulfobacterota;c_Desulfobacteria;o_Desulfobacterales;f_Desulfosarcinaceae;g_unclassified_Desulfosarcinaceae;s_unclassified_Desulfosarcinaceae	4	21	19	4	23	11	12	14	19	13	16	18	20	23	4	2	1	11	6	1	9	19	12	16	7	3	8	1	5	8	13	10	9	19	3	5	13	9	5	2	11	5
OTU10416	p_unclassified_Bacteria;c_unclassified_Bacteria;o_unclassified_Bacteria;f_unclassified_Bacteria;g_unclassified_Bacteria;s_unclassified_Bacteria	0	0	0	0	0	0	1	1	0	0	0	0	0	0	0	0	1	0	0	0	0	0	0	0	0	0	0	0	0	0	0	0	0	0	0	0	0	0	0	0	0	0
OTU10417	p_Planctomycetota;c_Pla3_lineage;o_norank_Pla3_lineage;f_norank_Pla3_lineage;g_norank_Pla3_lineage;s_Pla3_lineage_sp.	4	4	12	0	1	0	1	1	1	0	5	9	4	4	0	0	1	17	2	0	3	6	2	2	1	0	4	0	11	3	1	7	3	2	4	2	5	4	1	3	3	0
OTU10418	p_Proteobacteria;c_Gammaproteobacteria;o_unclassified_Gammaproteobacteria;f_unclassified_Gammaproteobacteria;g_unclassified_Gammaproteobacteria;s_unclassified_Gammaproteobacteria	0	0	0	0	0	0	0	0	0	0	0	0	1	0	0	0	0	0	0	0	1	0	2	1	1	0	0	1	0	1	0	0	2	0	0	0	0	4	0	1	0	0
OTU10419	p_Proteobacteria;c_Gammaproteobacteria;o_unclassified_Gammaproteobacteria;f_unclassified_Gammaproteobacteria;g_unclassified_Gammaproteobacteria;s_unclassified_Gammaproteobacteria	0	0	0	0	0	0	0	0	0	0	0	0	0	0	0	0	0	0	0	0	0	0	0	1	0	0	0	0	0	4	1	8	2	0	1	3	23	0	5	1	0	0
OTU1042	p_Nanoarchaeota;c_Nanoarchaeia;o_Woesearchaeales;f_unclassified_Woesearchaeales;g_unclassified_Woesearchaeales;s_unclassified_Woesearchaeales	0	1	0	0	1	0	6	1	0	0	1	0	1	0	0	0	0	0	0	0	0	0	1	0	0	0	0	0	0	0	0	0	0	0	0	1	0	0	0	1	0	0
OTU10420	p_unclassified_Bacteria;c_unclassified_Bacteria;o_unclassified_Bacteria;f_unclassified_Bacteria;g_unclassified_Bacteria;s_unclassified_Bacteria	0	1	0	0	0	0	4	0	0	0	0	0	0	0	0	0	0	1	0	0	0	0	0	0	0	0	0	0	0	0	0	0	0	0	0	0	0	0	0	1	1	0
OTU10421	p_Chloroflexi;c_Anaerolineae;o_SBR1031;f_norank_SBR1031;g_norank_SBR1031;s_SBR1031_sp.	0	0	0	0	1	0	0	0	4	4	0	0	0	0	0	1	0	0	0	0	0	0	0	0	1	0	0	0	0	0	0	0	0	0	0	0	0	0	0	0	0	0
OTU10422	p_unclassified_Bacteria;c_unclassified_Bacteria;o_unclassified_Bacteria;f_unclassified_Bacteria;g_unclassified_Bacteria;s_unclassified_Bacteria	0	0	0	0	0	0	0	3	0	0	0	0	0	0	0	0	0	0	0	0	0	0	0	0	0	0	0	0	0	0	0	0	0	0	0	0	0	0	0	0	0	0
OTU10423	p_Asgardarchaeota;c_Lokiarchaeia;o_norank_Lokiarchaeia;f_norank_Lokiarchaeia;g_norank_Lokiarchaeia;s_Lokiarchaeia_sp.	16	84	200	5	93	165	32	5	552	177	57	373	104	371	0	8	5	136	6	1	56	282	105	51	32	52	323	8	345	330	231	349	75	40	133	97	401	90	108	23	129	117
OTU10424	p_Proteobacteria;c_Gammaproteobacteria;o_unclassified_Gammaproteobacteria;f_unclassified_Gammaproteobacteria;g_unclassified_Gammaproteobacteria;s_unclassified_Gammaproteobacteria	0	0	0	0	0	1	0	0	0	0	0	0	0	0	0	0	0	0	0	0	0	0	0	0	0	0	0	0	0	0	0	0	0	0	0	0	5	0	0	0	0	1
OTU10425	p_Planctomycetota;c_Pla3_lineage;o_norank_Pla3_lineage;f_norank_Pla3_lineage;g_norank_Pla3_lineage;s_Pla3_lineage_sp.	0	0	0	2	3	0	1	1	0	1	3	0	1	0	0	5	1	0	2	3	0	0	0	1	1	0	1	0	0	1	0	1	0	0	0	0	0	0	1	0	0	0
OTU10426	p_unclassified_Bacteria;c_unclassified_Bacteria;o_unclassified_Bacteria;f_unclassified_Bacteria;g_unclassified_Bacteria;s_unclassified_Bacteria	2	0	0	0	0	0	2	3	0	1	0	1	0	0	0	0	0	0	0	0	0	0	0	0	0	0	0	0	0	0	0	0	0	0	0	0	3	0	0	0	0	0
OTU10427	p_Patescibacteria;c_Microgenomatia;o_Candidatus_Woesebacteria;f_norank_Candidatus_Woesebacteria;g_norank_Candidatus_Woesebacteria;s_Candidatus_Woesebacteria_sp.	0	0	0	0	0	0	0	0	0	0	0	0	0	0	0	0	0	0	0	0	0	0	0	0	0	0	0	0	0	0	0	3	0	0	0	0	0	0	0	0	0	0
OTU10428	p_Planctomycetota;c_OM190;o_norank_OM190;f_norank_OM190;g_norank_OM190;s_OM190_sp.	0	0	0	0	0	0	0	0	0	0	0	0	0	0	0	0	0	0	0	0	0	0	0	0	0	0	0	0	0	0	0	0	0	0	0	0	0	0	0	2	0	0
OTU10429	p_Nanoarchaeota;c_Nanoarchaeia;o_Woesearchaeales;f_GW2011;g_AR15;s_AR15_sp.	2	0	0	0	0	0	2	3	0	0	0	0	0	0	0	0	1	0	0	1	0	0	0	0	0	0	0	0	0	0	0	0	0	0	0	0	0	0	0	0	0	0
OTU1043	p_Aenigmarchaeota;c_Deep_Sea_Euryarchaeotic_Group(DSEG);o_norank_Deep_Sea_Euryarchaeotic_Group(DSEG);f_norank_Deep_Sea_Euryarchaeotic_Group(DSEG);g_norank_Deep_Sea_Euryarchaeotic_Group(DSEG);s_Deep_Sea_Euryarchaeotic_Group(DSEG)_sp.	0	0	0	0	0	0	0	0	0	0	0	0	0	0	0	0	0	0	0	0	0	0	0	0	0	0	0	0	0	0	0	0	0	0	3	0	0	0	0	0	0	0
OTU10430	p_Patescibacteria;c_Parcubacteria;o_unclassified_Parcubacteria;f_unclassified_Parcubacteria;g_unclassified_Parcubacteria;s_unclassified_Parcubacteria	0	0	0	0	1	0	0	0	0	0	0	0	0	0	0	0	0	0	0	0	0	0	0	0	0	0	0	0	0	0	0	0	0	0	0	0	0	0	0	2	0	0
OTU10431	p_Nanoarchaeota;c_Nanoarchaeia;o_Woesearchaeales;f_norank_Woesearchaeales;g_norank_Woesearchaeales;s_Woesearchaeales_sp.	0	0	0	1	0	0	0	0	0	0	0	0	0	0	0	0	2	0	0	0	0	0	0	0	0	0	0	0	0	0	0	0	0	0	0	0	0	0	0	0	0	0
OTU10432	p_Crenarchaeota;c_Bathyarchaeia;o_norank_Bathyarchaeia;f_norank_Bathyarchaeia;g_norank_Bathyarchaeia;s_Bathyarchaeia_sp.	0	0	0	0	0	0	1	0	0	0	1	0	0	0	0	0	0	0	0	0	0	0	0	0	0	0	0	0	0	0	0	0	0	0	0	0	1	0	0	0	7	1
OTU10433	p_Planctomycetota;c_Pla3_lineage;o_norank_Pla3_lineage;f_norank_Pla3_lineage;g_norank_Pla3_lineage;s_Pla3_lineage_sp.	0	0	0	0	0	0	0	0	0	0	0	0	0	0	0	0	1	0	0	1	0	0	0	0	0	0	0	0	0	0	0	2	0	0	0	0	3	0	0	0	0	0
OTU10434	p_Spirochaetota;c_Leptospirae;o_Leptospirales;f_Leptospiraceae;g_norank_Leptospiraceae;s_Leptospiraceae_sp.	0	2	1	0	0	0	0	0	0	0	3	1	3	0	0	0	0	0	0	0	0	0	2	4	0	0	1	0	0	0	0	3	0	7	0	0	0	1	4	1	0	0
OTU10435	p_Proteobacteria;c_Gammaproteobacteria;o_unclassified_Gammaproteobacteria;f_unclassified_Gammaproteobacteria;g_unclassified_Gammaproteobacteria;s_unclassified_Gammaproteobacteria	0	1	0	0	0	0	1	1	0	0	0	0	0	0	0	0	0	0	1	0	0	0	0	0	0	1	0	0	0	0	0	0	0	0	0	0	0	0	0	1	0	0
OTU10436	p_Planctomycetota;c_Pla3_lineage;o_norank_Pla3_lineage;f_norank_Pla3_lineage;g_norank_Pla3_lineage;s_Pla3_lineage_sp.	0	1	0	0	0	0	0	0	0	0	0	0	0	0	0	0	0	0	0	0	0	0	0	0	0	0	0	0	0	0	1	0	0	0	0	1	5	0	0	0	0	0
OTU10437	p_Patescibacteria;c_Gracilibacteria;o_Candidatus_Peregrinibacteria;f_norank_Candidatus_Peregrinibacteria;g_norank_Candidatus_Peregrinibacteria;s_Candidatus_Peregrinibacteria_sp.	0	0	0	0	0	0	0	0	0	0	0	0	0	0	0	1	0	0	0	0	0	9	0	0	0	0	0	0	6	0	0	0	0	0	0	0	0	0	0	0	0	0
OTU10438	p_unclassified_Bacteria;c_unclassified_Bacteria;o_unclassified_Bacteria;f_unclassified_Bacteria;g_unclassified_Bacteria;s_unclassified_Bacteria	0	0	0	0	0	0	0	0	0	0	0	0	0	0	0	0	0	0	0	0	0	2	0	0	0	0	1	0	0	0	1	0	1	7	0	0	0	0	1	0	0	0
OTU10439	p_unclassified_Bacteria;c_unclassified_Bacteria;o_unclassified_Bacteria;f_unclassified_Bacteria;g_unclassified_Bacteria;s_unclassified_Bacteria	0	2	0	0	0	0	0	0	0	0	0	0	0	0	0	0	0	0	0	0	0	0	0	0	0	0	0	0	0	0	0	0	0	0	0	0	0	0	0	0	0	0
OTU1044	p_Planctomycetota;c_Planctomycetes;o_Pirellulales;f_Pirellulaceae;g_unclassified_Pirellulaceae;s_unclassified_Pirellulaceae	0	0	0	0	0	0	0	0	0	0	0	0	0	0	0	4	0	0	0	0	0	0	0	0	0	1	0	0	0	0	0	0	0	0	0	0	0	0	0	0	0	0
OTU10440	p_Verrucomicrobiota;c_Kiritimatiellae;o_WCHB1-41;f_norank_WCHB1-41;g_norank_WCHB1-41;s_WCHB1-41_sp.	0	0	0	0	0	0	0	0	0	0	1	0	2	0	0	0	0	0	0	0	0	0	0	0	0	0	0	0	0	0	0	0	0	0	0	1	0	0	0	0	0	0
OTU10441	p_Nanoarchaeota;c_Nanoarchaeia;o_Woesearchaeales;f_GW2011_GWC1_47_15;g_norank_GW2011_GWC1_47_15;s_GW2011_GWC1_47_15_sp.	0	0	0	2	0	0	1	4	0	0	0	0	0	0	0	0	3	0	1	1	0	0	0	0	0	0	0	0	0	0	0	0	0	0	0	0	0	0	0	0	0	0
OTU10442	p_Verrucomicrobiota;c_Omnitrophia;o_Omnitrophales;f_koll11;g_norank_koll11;s_koll11_sp.	0	0	0	1	0	0	0	4	0	0	0	0	0	0	0	0	0	0	0	0	0	0	0	0	0	0	0	0	0	0	0	0	0	0	0	0	0	0	0	0	0	0
OTU10443	p_Verrucomicrobiota;c_Chlamydiae;o_Chlamydiales;f_unclassified_Chlamydiales;g_unclassified_Chlamydiales;s_unclassified_Chlamydiales	0	2	0	0	0	6	1	1	0	0	0	1	1	0	0	2	0	1	1	0	0	0	1	2	0	0	1	1	2	1	0	1	4	0	1	4	0	3	3	2	0	0
OTU10444	p_Planctomycetota;c_Planctomycetes;o_Pirellulales;f_Pirellulaceae;g_unclassified_Pirellulaceae;s_unclassified_Pirellulaceae	0	6	0	0	0	0	0	1	0	0	0	0	1	0	0	1	0	2	3	9	0	0	2	4	0	2	1	3	2	0	0	1	1	1	0	2	0	6	0	0	0	0
OTU10445	p_Proteobacteria;c_Gammaproteobacteria;o_unclassified_Gammaproteobacteria;f_unclassified_Gammaproteobacteria;g_unclassified_Gammaproteobacteria;s_unclassified_Gammaproteobacteria	0	0	0	0	0	0	0	0	0	0	0	0	0	0	0	0	0	0	0	0	0	0	0	0	0	0	0	0	0	0	0	0	0	0	0	0	0	0	0	2	0	0
OTU10446	p_Patescibacteria;c_ABY1;o_Candidatus_Kerfeldbacteria;f_norank_Candidatus_Kerfeldbacteria;g_norank_Candidatus_Kerfeldbacteria;s_Candidatus_Kerfeldbacteria_sp.	0	0	0	0	0	0	0	0	0	0	0	0	0	0	0	0	0	0	0	0	0	0	0	1	0	0	0	0	0	0	0	0	0	0	0	0	0	3	0	0	0	0
OTU10447	p_Desulfobacterota;c_Desulfobulbia;o_Desulfobulbales;f_Desulfobulbaceae;g_norank_Desulfobulbaceae;s_Desulfobulbaceae_sp.	1	1	1	0	3	0	2	0	0	0	0	3	5	0	0	1	0	1	0	1	2	2	0	2	0	0	0	1	1	1	0	0	1	0	0	0	0	2	0	0	0	0
OTU10448	p_Verrucomicrobiota;c_Kiritimatiellae;o_WCHB1-41;f_norank_WCHB1-41;g_norank_WCHB1-41;s_WCHB1-41_sp.	0	0	0	0	0	0	0	0	0	4	0	0	0	0	0	1	0	0	0	0	0	0	0	0	5	0	0	0	0	0	0	0	0	0	0	0	0	0	0	0	0	0
OTU10449	p_Acidobacteriota;c_Aminicenantia;o_Aminicenantales;f_norank_Aminicenantales;g_norank_Aminicenantales;s_Aminicenantales_sp.	0	0	0	0	0	0	0	0	0	0	0	1	0	0	0	0	0	0	0	0	0	0	0	0	0	0	0	0	0	0	0	0	0	0	0	0	0	0	0	2	3	5
OTU1045	p_Patescibacteria;c_ABY1;o_unclassified_ABY1;f_unclassified_ABY1;g_unclassified_ABY1;s_unclassified_ABY1	0	0	0	0	0	0	0	0	0	0	0	0	0	0	0	0	0	2	0	0	0	0	0	0	0	0	0	0	0	0	0	0	0	0	0	0	0	0	0	0	0	0
OTU10450	p_Desulfobacterota;c_Desulfuromonadia;o_PB19;f_norank_PB19;g_norank_PB19;s_PB19_sp.	0	0	0	0	0	0	0	12	0	0	1	0	0	0	0	0	0	0	0	0	0	0	0	0	0	0	0	0	0	0	0	0	0	0	0	0	0	0	0	0	0	0
OTU10451	p_Nanoarchaeota;c_Nanoarchaeia;o_Woesearchaeales;f_norank_Woesearchaeales;g_norank_Woesearchaeales;s_Woesearchaeales_sp.	0	0	0	0	3	0	5	0	0	0	0	1	0	0	0	0	0	0	0	0	0	0	0	0	0	0	1	0	0	0	0	1	0	0	0	0	0	0	0	0	0	0
OTU10452	p_unclassified_Bacteria;c_unclassified_Bacteria;o_unclassified_Bacteria;f_unclassified_Bacteria;g_unclassified_Bacteria;s_unclassified_Bacteria	0	0	0	0	0	0	0	0	0	0	0	0	0	0	0	0	0	0	0	0	0	0	0	0	0	0	0	0	0	8	0	0	0	0	1	0	0	0	0	0	0	0
OTU10453	p_LCP-89;c_norank_LCP-89;o_norank_LCP-89;f_norank_LCP-89;g_norank_LCP-89;s_LCP-89_sp.	0	1	0	5	0	0	7	3	0	0	3	0	0	2	0	0	2	0	2	2	1	2	0	0	0	0	0	0	2	0	0	0	0	0	0	0	0	0	1	0	4	2
OTU10454	p_Planctomycetota;c_Phycisphaerae;o_Phycisphaerales;f_Phycisphaeraceae;g_Z195MB87;s_Z195MB87_sp.	0	0	1	0	0	0	0	0	0	0	0	0	0	2	0	0	0	0	0	0	0	7	0	0	0	0	2	0	2	4	0	2	1	0	4	0	5	3	0	0	21	1
OTU10455	p_Chloroflexi;c_unclassified_Chloroflexi;o_unclassified_Chloroflexi;f_unclassified_Chloroflexi;g_unclassified_Chloroflexi;s_unclassified_Chloroflexi	0	0	0	0	0	0	0	0	0	0	0	0	2	0	0	0	0	0	0	0	0	0	0	0	0	0	0	0	0	0	0	0	0	0	0	0	0	0	0	0	0	0
OTU10456	p_unclassified_Bacteria;c_unclassified_Bacteria;o_unclassified_Bacteria;f_unclassified_Bacteria;g_unclassified_Bacteria;s_unclassified_Bacteria	3	0	0	0	0	0	0	1	0	0	0	0	0	0	0	0	0	0	0	0	0	0	0	0	0	0	0	0	0	0	0	0	0	0	0	0	0	0	0	0	0	0
OTU10457	p_Bacteroidota;c_Bacteroidia;o_unclassified_Bacteroidia;f_unclassified_Bacteroidia;g_unclassified_Bacteroidia;s_unclassified_Bacteroidia	0	0	2	3	2	5	9	1	0	0	0	0	0	0	0	0	3	0	0	0	0	0	0	0	0	0	0	0	0	0	0	0	0	1	0	0	0	0	0	0	0	0
OTU10458	p_Bacteroidota;c_Bacteroidia;o_Chitinophagales;f_Chitinophagaceae;g_Aurantisolimonas;s_Aurantisolimonas_sp.	0	0	0	0	0	0	0	0	0	0	0	0	0	0	0	11	0	0	0	0	0	0	0	0	0	0	0	0	0	0	1	0	0	0	0	0	0	0	0	0	0	0
OTU10459	p_Nanoarchaeota;c_Nanoarchaeia;o_Woesearchaeales;f_CG1-02-57-44;g_norank_CG1-02-57-44;s_CG1-02-57-44_sp.	0	0	0	0	0	0	0	0	0	0	0	0	0	0	0	2	0	0	0	0	0	0	0	0	0	0	0	0	0	0	0	5	0	0	0	0	11	0	0	0	1	12
OTU1046	p_Acidobacteriota;c_Subgroup_22;o_norank_Subgroup_22;f_norank_Subgroup_22;g_norank_Subgroup_22;s_Subgroup_22_sp.	0	0	0	0	1	0	0	2	0	0	0	0	1	0	0	0	0	0	0	0	0	0	0	0	0	0	0	0	0	0	0	0	0	0	0	0	0	0	0	0	0	0
OTU10460	p_NB1-j;c_norank_NB1-j;o_norank_NB1-j;f_norank_NB1-j;g_norank_NB1-j;s_NB1-j_sp.	0	0	0	0	0	0	0	0	0	0	0	0	0	0	0	0	0	0	0	0	0	1	0	0	0	0	0	1	0	1	0	0	0	0	0	0	1	1	0	1	0	2
OTU10461	p_Firmicutes;c_Clostridia;o_Peptostreptococcales-Tissierellales;f_unclassified_Peptostreptococcales-Tissierellales;g_unclassified_Peptostreptococcales-Tissierellales;s_unclassified_Peptostreptococcales-Tissierellales	0	0	0	0	0	0	0	0	0	0	0	0	0	0	0	0	0	0	0	0	0	0	0	0	0	0	0	0	0	0	0	0	0	0	0	0	0	0	0	0	15	1
OTU10462	p_Nanoarchaeota;c_Nanoarchaeia;o_Woesearchaeales;f_norank_Woesearchaeales;g_norank_Woesearchaeales;s_Woesearchaeales_sp.	0	1	1	0	0	0	0	0	0	0	0	0	0	0	0	0	0	0	0	0	0	0	0	0	0	0	0	0	0	0	0	0	0	0	0	0	0	0	0	0	0	0
OTU10463	p_Verrucomicrobiota;c_Omnitrophia;o_Omnitrophales;f_Omnitrophaceae;g_Candidatus_Omnitrophus;s_Candidatus_magneticus_Omnitrophus	0	0	0	0	0	0	0	0	0	0	0	0	0	0	0	0	0	0	0	0	0	0	0	0	0	0	0	0	0	0	0	0	0	0	0	0	0	0	0	0	2	0
OTU10464	p_Zixibacteria;c_norank_Zixibacteria;o_norank_Zixibacteria;f_norank_Zixibacteria;g_norank_Zixibacteria;s_Zixibacteria_sp.	0	0	0	0	0	0	0	0	0	0	0	0	2	0	0	0	0	0	0	0	0	0	0	0	0	0	0	0	0	0	0	0	0	0	0	0	0	0	0	0	0	0
OTU10465	p_Nanoarchaeota;c_Nanoarchaeia;o_Woesearchaeales;f_SCGC_AAA011-D5;g_norank_SCGC_AAA011-D5;s_SCGC_AAA011-D5_sp.	0	0	0	0	0	0	0	0	0	0	0	0	0	0	0	0	0	0	0	0	0	0	0	0	5	1	0	0	0	0	0	0	0	0	0	0	0	0	0	0	0	0
OTU10466	p_Fusobacteriota;c_Fusobacteriia;o_Fusobacteriales;f_Fusobacteriaceae;g_unclassified_Fusobacteriaceae;s_unclassified_Fusobacteriaceae	0	0	0	0	0	0	0	0	0	0	0	0	0	0	0	0	0	0	0	0	0	0	0	1	0	0	0	0	1	0	0	0	0	0	0	0	0	1	0	0	0	0
OTU10467	p_Planctomycetota;c_Phycisphaerae;o_Phycisphaerales;f_AKAU3564_sediment_group;g_norank_AKAU3564_sediment_group;s_AKAU3564_sediment_group_sp.	2	0	0	0	2	0	3	0	0	0	0	0	0	0	0	0	2	0	5	0	0	0	0	0	0	0	0	0	0	0	0	2	2	0	0	0	0	0	0	1	1	0
OTU10468	p_Chloroflexi;c_Dehalococcoidia;o_unclassified_Dehalococcoidia;f_unclassified_Dehalococcoidia;g_unclassified_Dehalococcoidia;s_unclassified_Dehalococcoidia	0	0	0	0	0	0	0	0	0	0	0	0	0	1	0	0	0	0	0	0	0	3	0	0	0	0	3	0	11	0	0	0	0	0	0	0	2	0	0	0	5	0
OTU10469	p_Planctomycetota;c_Phycisphaerae;o_Phycisphaerales;f_AKAU3564_sediment_group;g_norank_AKAU3564_sediment_group;s_AKAU3564_sediment_group_sp.	0	0	0	0	0	4	0	0	0	0	0	0	0	0	0	0	0	0	0	0	0	0	0	0	0	0	1	0	7	0	5	1	0	0	0	0	3	0	0	0	6	0
OTU1047	p_Proteobacteria;c_Gammaproteobacteria;o_Legionellales;f_Legionellaceae;g_norank_Legionellaceae;s_Legionellaceae_sp.	0	0	0	0	0	1	0	0	0	0	0	0	0	0	0	0	0	0	0	0	0	0	0	2	0	0	0	0	0	1	1	0	0	0	0	1	0	0	0	2	0	0
OTU10470	p_Myxococcota;c_Polyangia;o_Haliangiales;f_Haliangiaceae;g_Haliangium;s_Haliangium_sp.	0	0	0	0	0	0	0	0	0	0	0	1	0	0	0	0	0	0	0	0	2	0	0	0	0	0	0	0	0	1	0	0	0	0	0	0	0	0	0	0	0	0
OTU10471	p_unclassified_Bacteria;c_unclassified_Bacteria;o_unclassified_Bacteria;f_unclassified_Bacteria;g_unclassified_Bacteria;s_unclassified_Bacteria	0	0	0	0	0	0	0	0	0	0	0	0	0	0	0	0	0	0	0	0	0	1	0	0	0	0	0	0	0	0	0	0	0	1	0	0	0	0	0	0	0	1
OTU10472	p_Chloroflexi;c_Anaerolineae;o_norank_Anaerolineae;f_norank_Anaerolineae;g_norank_Anaerolineae;s_unclassified_Anaerolineae	0	0	0	0	0	0	0	0	0	0	0	0	0	0	2	1	0	0	0	0	0	0	0	0	0	0	0	0	0	0	0	0	0	0	0	0	0	0	0	0	0	0
OTU10473	p_Patescibacteria;c_Microgenomatia;o_Candidatus_Woesebacteria;f_norank_Candidatus_Woesebacteria;g_norank_Candidatus_Woesebacteria;s_Candidatus_Woesebacteria_sp.	0	0	0	0	0	0	0	1	0	0	1	1	1	0	0	0	0	0	0	0	0	0	1	1	0	0	0	0	0	0	0	4	0	1	0	1	0	0	0	0	0	0
OTU10474	p_Planctomycetota;c_Planctomycetes;o_Pirellulales;f_Pirellulaceae;g_norank_Pirellulaceae;s_unclassified_Pirellulaceae	0	0	0	0	0	0	0	0	0	0	0	0	0	0	0	0	0	0	0	0	0	0	0	0	0	0	0	0	0	0	0	2	0	0	0	0	0	0	0	0	0	0
OTU10475	p_Planctomycetota;c_SPG12-343-353-B69;o_norank_SPG12-343-353-B69;f_norank_SPG12-343-353-B69;g_norank_SPG12-343-353-B69;s_SPG12-343-353-B69_sp.	0	0	0	0	0	0	0	0	0	0	0	1	0	0	0	0	0	1	2	0	0	0	0	0	0	0	0	0	0	0	1	4	0	0	0	0	5	0	1	0	3	0
OTU10476	p_unclassified_Bacteria;c_unclassified_Bacteria;o_unclassified_Bacteria;f_unclassified_Bacteria;g_unclassified_Bacteria;s_unclassified_Bacteria	0	0	0	0	0	0	1	0	0	0	0	0	0	0	0	0	0	0	0	0	0	0	0	0	0	0	0	0	0	0	0	0	0	0	0	0	0	0	0	0	0	3
OTU10477	p_Proteobacteria;c_Alphaproteobacteria;o_unclassified_Alphaproteobacteria;f_unclassified_Alphaproteobacteria;g_unclassified_Alphaproteobacteria;s_unclassified_Alphaproteobacteria	0	0	0	0	0	0	0	0	0	0	0	0	0	0	12	1	0	0	0	0	0	0	0	0	0	0	0	0	0	0	0	0	0	0	0	0	0	0	0	0	0	0
OTU10478	p_Aenigmarchaeota;c_Aenigmarchaeia;o_Aenigmarchaeales;f_norank_Aenigmarchaeales;g_norank_Aenigmarchaeales;s_Aenigmarchaeales_sp.	0	0	0	0	0	0	0	0	0	0	0	0	0	0	0	0	0	0	0	0	0	0	0	0	0	0	0	0	0	0	0	2	0	0	0	0	0	0	0	0	0	0
OTU10479	p_Proteobacteria;c_unclassified_Proteobacteria;o_unclassified_Proteobacteria;f_unclassified_Proteobacteria;g_unclassified_Proteobacteria;s_unclassified_Proteobacteria	0	0	0	0	0	0	0	0	0	0	0	0	0	0	0	0	0	0	0	0	0	0	0	0	0	0	0	0	0	0	0	2	0	0	0	0	0	0	0	0	0	0
OTU1048	p_Bdellovibrionota;c_Bdellovibrionia;o_Bdellovibrionales;f_Bdellovibrionaceae;g_Bdellovibrio;s_Bdellovibrio_sp.	0	2	0	0	2	0	1	2	0	0	2	0	0	0	0	0	0	0	3	1	0	0	0	0	2	1	0	0	0	0	0	0	0	0	0	0	0	1	0	0	0	0
OTU10480	p_Actinobacteriota;c_Acidimicrobiia;o_Microtrichales;f_Microtrichaceae;g_norank_Microtrichaceae;s_unclassified_Microtrichaceae	0	4	3	2	6	2	1	2	0	4	2	6	7	0	0	0	0	0	0	0	0	0	0	0	0	0	0	0	0	0	1	0	0	0	0	0	0	0	0	0	0	0
OTU10481	p_Planctomycetota;c_unclassified_Planctomycetota;o_unclassified_Planctomycetota;f_unclassified_Planctomycetota;g_unclassified_Planctomycetota;s_unclassified_Planctomycetota	0	0	0	2	0	0	1	0	0	0	0	0	0	0	0	0	0	0	0	0	0	0	0	0	0	0	0	0	0	0	0	0	0	0	0	0	0	0	0	0	0	0
OTU10482	p_unclassified_Bacteria;c_unclassified_Bacteria;o_unclassified_Bacteria;f_unclassified_Bacteria;g_unclassified_Bacteria;s_unclassified_Bacteria	0	0	0	0	0	0	0	0	0	0	0	0	0	0	0	0	0	1	0	0	0	3	0	0	0	0	0	0	0	0	0	0	0	0	0	0	0	0	0	0	0	0
OTU10483	p_Chloroflexi;c_Anaerolineae;o_unclassified_Anaerolineae;f_unclassified_Anaerolineae;g_unclassified_Anaerolineae;s_unclassified_Anaerolineae	0	0	4	0	0	0	0	0	0	1	0	0	0	1	0	0	0	0	0	0	0	3	0	0	0	0	0	0	0	0	0	0	0	0	0	0	2	0	0	0	0	0
OTU10484	p_Planctomycetota;c_Planctomycetes;o_Gemmatales;f_Gemmataceae;g_norank_Gemmataceae;s_Gemmataceae_sp.	0	0	0	0	0	0	0	0	0	0	0	0	0	0	12	2	0	0	0	0	0	0	0	0	0	0	0	0	0	0	0	0	0	0	0	0	0	0	0	0	0	0
OTU10485	p_Planctomycetota;c_Planctomycetes;o_Pirellulales;f_Pirellulaceae;g_Bythopirellula;s_Bythopirellula_sp.	0	0	0	12	2	1	5	14	12	0	1	3	4	2	0	8	8	0	3	8	0	0	5	4	0	0	0	4	0	0	0	17	5	1	0	10	7	0	7	55	14	14
OTU10486	p_Proteobacteria;c_Gammaproteobacteria;o_unclassified_Gammaproteobacteria;f_unclassified_Gammaproteobacteria;g_unclassified_Gammaproteobacteria;s_unclassified_Gammaproteobacteria	0	0	0	1	0	0	0	0	0	1	0	0	1	0	0	1	0	0	0	0	0	0	0	0	0	0	0	0	0	0	0	31	0	0	0	1	18	0	8	4	0	1
OTU10487	p_Proteobacteria;c_Gammaproteobacteria;o_unclassified_Gammaproteobacteria;f_unclassified_Gammaproteobacteria;g_unclassified_Gammaproteobacteria;s_unclassified_Gammaproteobacteria	0	0	0	0	0	1	0	0	0	0	0	0	0	0	0	0	0	0	0	0	0	3	0	0	0	0	0	0	0	0	0	0	0	0	0	0	0	0	0	0	0	0
OTU10488	p_Proteobacteria;c_Alphaproteobacteria;o_Rickettsiales;f_Rickettsiaceae;g_norank_Rickettsiaceae;s_unclassified_Rickettsiaceae	0	0	0	0	0	0	0	0	0	0	0	0	0	0	0	0	0	0	0	0	0	0	0	0	0	0	0	0	0	0	0	0	2	0	0	0	0	0	0	0	0	0
OTU10489	p_unclassified_Bacteria;c_unclassified_Bacteria;o_unclassified_Bacteria;f_unclassified_Bacteria;g_unclassified_Bacteria;s_unclassified_Bacteria	0	0	0	0	0	0	0	0	0	0	0	0	0	0	0	0	0	0	0	0	0	0	0	0	0	0	0	0	0	0	4	0	0	0	0	0	0	0	0	0	0	0
OTU1049	p_Proteobacteria;c_Gammaproteobacteria;o_Coxiellales;f_Coxiellaceae;g_Coxiella;s_unclassified_Coxiella	0	0	0	0	0	0	0	0	0	0	0	0	0	2	0	0	0	0	0	0	0	0	0	0	0	0	0	0	0	0	0	0	0	0	0	0	0	0	0	0	0	2
OTU10490	p_Dependentiae;c_Babeliae;o_Babeliales;f_norank_Babeliales;g_norank_Babeliales;s_Babeliales_sp.	2	1	0	1	0	0	9	0	0	1	0	1	0	1	0	0	0	0	1	0	0	1	1	0	0	0	0	0	2	1	0	0	4	0	0	0	0	0	5	1	1	6
OTU10491	p_Proteobacteria;c_Alphaproteobacteria;o_Sphingomonadales;f_Sphingomonadaceae;g_unclassified_Sphingomonadaceae;s_unclassified_Sphingomonadaceae	1	1	0	0	0	0	0	0	2	10	38	0	0	0	0	0	0	0	0	0	0	0	0	0	0	0	0	0	0	0	0	0	0	0	0	0	0	0	0	0	0	0
OTU10492	p_Planctomycetota;c_OM190;o_norank_OM190;f_norank_OM190;g_norank_OM190;s_OM190_sp.	0	0	0	0	0	0	0	0	0	0	0	0	0	0	2	2	0	0	0	0	0	0	0	0	0	0	0	0	0	0	0	0	0	0	0	0	0	0	0	0	0	0
OTU10493	p_Planctomycetota;c_vadinHA49;o_norank_vadinHA49;f_norank_vadinHA49;g_norank_vadinHA49;s_vadinHA49_sp.	0	1	0	0	0	1	0	0	0	0	0	0	0	0	0	0	0	0	1	1	3	0	0	19	0	0	0	0	1	1	1	3	0	1	0	0	0	0	0	1	0	0
OTU10494	p_Planctomycetota;c_Phycisphaerae;o_C86;f_norank_C86;g_norank_C86;s_C86_sp.	0	0	0	0	0	0	0	0	0	0	0	0	0	0	0	0	0	0	0	0	0	3	0	0	0	0	0	0	0	0	0	0	0	0	0	0	0	2	0	0	0	0
OTU10495	p_Proteobacteria;c_Alphaproteobacteria;o_Rickettsiales;f_Rickettsiaceae;g_norank_Rickettsiaceae;s_Rickettsiaceae_sp.	0	0	0	0	0	0	0	0	0	0	0	2	3	0	0	0	0	0	0	0	0	0	2	0	0	0	0	0	0	1	0	1	2	0	0	0	0	1	1	0	0	0
OTU10496	p_Bacteroidota;c_Bacteroidia;o_Flavobacteriales;f_unclassified_Flavobacteriales;g_unclassified_Flavobacteriales;s_unclassified_Flavobacteriales	0	1	0	0	0	0	12	19	0	0	1	2	1	0	0	0	1	0	2	0	0	0	3	2	0	0	0	0	0	0	0	0	0	0	0	0	0	1	0	0	0	0
OTU10497	p_unclassified_Bacteria;c_unclassified_Bacteria;o_unclassified_Bacteria;f_unclassified_Bacteria;g_unclassified_Bacteria;s_unclassified_Bacteria	0	0	0	0	0	0	0	0	0	0	0	0	0	0	2	0	0	0	0	0	0	0	0	0	0	0	0	0	0	0	0	0	0	0	0	0	0	0	0	0	0	0
OTU10498	p_Verrucomicrobiota;c_Omnitrophia;o_Omnitrophales;f_Omnitrophaceae;g_Candidatus_Omnitrophus;s_Candidatus_Omnitrophus_sp.	0	0	0	0	0	0	0	0	0	0	0	0	0	0	0	0	0	0	0	0	0	0	0	0	0	0	0	0	0	0	0	0	0	0	0	0	3	0	0	0	1	0
OTU10499	p_WOR-1;c_norank_WOR-1;o_norank_WOR-1;f_norank_WOR-1;g_norank_WOR-1;s_WOR-1_sp.	0	0	0	0	0	0	0	0	0	0	0	0	0	0	10	0	0	0	0	0	0	0	0	0	0	0	0	0	0	0	0	0	0	0	0	0	0	0	0	0	0	0
OTU105	p_Proteobacteria;c_Gammaproteobacteria;o_Burkholderiales;f_Hydrogenophilaceae;g_Sulfuritortus;s_Sulfuritortus_sp.	0	0	0	0	0	0	0	0	0	0	0	0	0	0	6	0	0	0	0	0	0	0	0	0	0	0	0	0	0	0	0	0	0	0	0	0	0	0	0	0	0	0
OTU1050	p_unclassified_Bacteria;c_unclassified_Bacteria;o_unclassified_Bacteria;f_unclassified_Bacteria;g_unclassified_Bacteria;s_unclassified_Bacteria	0	0	0	0	0	0	0	0	1	0	0	0	0	0	3	1	0	0	0	0	0	0	0	0	0	0	0	0	0	0	0	0	0	0	0	0	0	0	0	0	0	0
OTU10500	p_Acidobacteriota;c_Acidobacteriae;o_Subgroup_2;f_norank_Subgroup_2;g_norank_Subgroup_2;s_Subgroup_2_sp.	0	0	0	0	0	0	0	0	0	0	0	0	0	0	20	2	0	0	0	0	0	0	0	0	0	0	0	0	0	0	0	0	0	0	0	0	0	0	0	0	0	0
OTU10501	p_Nanoarchaeota;c_Nanoarchaeia;o_Woesearchaeales;f_norank_Woesearchaeales;g_norank_Woesearchaeales;s_Woesearchaeales_sp.	0	0	0	0	0	0	0	0	0	0	0	2	0	0	0	0	1	0	0	1	0	0	0	0	0	0	0	0	0	0	0	0	0	0	0	0	0	0	0	0	0	0
OTU10502	p_Bacteroidota;c_Kryptonia;o_Kryptoniales;f_BSV26;g_norank_BSV26;s_BSV26_sp.	0	0	0	0	0	0	0	0	0	0	0	0	0	0	12	0	0	0	0	0	0	0	0	0	0	0	0	0	0	0	0	0	0	0	0	0	0	0	0	0	0	0
OTU10503	p_Planctomycetota;c_Brocadiae;o_SM23-32;f_norank_SM23-32;g_norank_SM23-32;s_SM23-32_sp.	0	0	0	2	0	0	1	0	0	0	1	0	1	0	0	0	0	7	0	0	0	3	0	0	1	0	39	2	2	3	43	22	0	0	9	2	64	1	3	3	12	0
OTU10504	p_Acidobacteriota;c_Subgroup_22;o_norank_Subgroup_22;f_norank_Subgroup_22;g_norank_Subgroup_22;s_Subgroup_22_sp.	1	0	0	0	0	0	0	0	0	0	0	0	1	0	0	0	0	0	0	0	0	0	1	0	0	1	0	0	0	1	0	0	0	0	0	0	2	2	0	1	0	0
OTU10505	p_Acidobacteriota;c_unclassified_Acidobacteriota;o_unclassified_Acidobacteriota;f_unclassified_Acidobacteriota;g_unclassified_Acidobacteriota;s_unclassified_Acidobacteriota	0	0	0	0	0	0	0	0	0	0	0	0	0	0	0	0	0	0	0	0	0	0	0	0	0	0	0	0	0	0	0	0	0	0	0	0	0	0	0	0	2	0
OTU10506	p_Chloroflexi;c_Anaerolineae;o_Caldilineales;f_Caldilineaceae;g_norank_Caldilineaceae;s_unclassified_Caldilineaceae	0	0	0	0	0	0	0	0	0	0	0	0	0	0	11	0	0	0	0	0	0	0	0	0	0	0	0	0	0	0	0	0	0	0	0	0	0	0	0	0	0	0
OTU10507	p_Planctomycetota;c_Pla4_lineage;o_norank_Pla4_lineage;f_norank_Pla4_lineage;g_norank_Pla4_lineage;s_Pla4_lineage_sp.	0	0	0	0	0	0	0	0	0	0	0	0	0	0	21	1	0	0	0	0	0	0	0	0	0	0	0	0	0	0	0	0	0	0	0	0	0	0	0	0	0	0
OTU10508	p_Proteobacteria;c_Gammaproteobacteria;o_Coxiellales;f_Coxiellaceae;g_Coxiella;s_Coxiella_sp.	0	1	1	0	0	0	3	6	0	0	1	0	1	0	0	1	1	1	6	1	0	0	1	4	3	1	1	21	0	1	1	0	2	2	0	4	8	2	4	4	1	3
OTU10509	p_Proteobacteria;c_Gammaproteobacteria;o_norank_Gammaproteobacteria;f_norank_Gammaproteobacteria;g_norank_Gammaproteobacteria;s_unclassified_Gammaproteobacteria	0	0	0	0	0	0	0	0	0	0	0	0	0	0	0	0	0	0	0	0	0	0	1	0	0	0	0	0	0	0	0	0	0	0	0	1	0	1	0	0	0	0
OTU1051	p_Proteobacteria;c_Gammaproteobacteria;o_unclassified_Gammaproteobacteria;f_unclassified_Gammaproteobacteria;g_unclassified_Gammaproteobacteria;s_unclassified_Gammaproteobacteria	0	0	0	0	0	0	0	3	0	0	0	0	0	0	0	0	0	0	0	0	0	0	0	0	0	0	0	0	0	0	0	0	0	0	0	0	0	0	0	0	0	0
OTU10510	p_unclassified_Bacteria;c_unclassified_Bacteria;o_unclassified_Bacteria;f_unclassified_Bacteria;g_unclassified_Bacteria;s_unclassified_Bacteria	0	0	0	0	0	0	0	0	0	0	0	0	0	0	0	0	0	0	0	0	0	0	0	1	0	0	0	0	0	0	0	0	0	4	0	0	0	0	0	0	0	0
OTU10511	p_Acidobacteriota;c_AT-s3-28;o_norank_AT-s3-28;f_norank_AT-s3-28;g_norank_AT-s3-28;s_AT-s3-28_sp.	0	0	0	0	0	0	0	0	0	0	0	1	0	0	0	0	0	0	0	0	0	0	0	1	0	0	0	0	0	0	2	1	0	0	0	0	0	0	0	1	0	2
OTU10512	p_Myxococcota;c_Polyangia;o_Haliangiales;f_Haliangiaceae;g_Haliangium;s_Haliangium_sp.	0	0	0	0	0	0	0	0	0	0	0	1	0	0	0	0	0	0	8	5	0	0	0	0	0	0	0	0	0	0	1	0	0	0	0	0	0	0	0	6	0	0
OTU10513	p_unclassified_Bacteria;c_unclassified_Bacteria;o_unclassified_Bacteria;f_unclassified_Bacteria;g_unclassified_Bacteria;s_unclassified_Bacteria	0	1	1	1	6	0	0	0	0	1	0	1	6	0	0	0	1	0	1	1	0	1	2	1	0	0	0	0	0	0	0	0	0	0	0	1	1	0	0	0	1	0
OTU10514	p_unclassified_Bacteria;c_unclassified_Bacteria;o_unclassified_Bacteria;f_unclassified_Bacteria;g_unclassified_Bacteria;s_unclassified_Bacteria	0	0	0	0	2	0	0	0	0	0	0	0	0	0	0	0	0	0	0	0	0	0	0	0	0	0	0	0	0	0	0	0	0	0	0	0	0	0	0	0	0	0
OTU10515	p_Proteobacteria;c_unclassified_Proteobacteria;o_unclassified_Proteobacteria;f_unclassified_Proteobacteria;g_unclassified_Proteobacteria;s_unclassified_Proteobacteria	0	0	0	0	1	0	0	4	0	0	0	0	0	0	0	0	0	0	0	0	0	0	0	0	0	0	0	0	0	0	0	0	0	0	0	0	0	0	0	0	0	0
OTU10516	p_Patescibacteria;c_unclassified_Patescibacteria;o_unclassified_Patescibacteria;f_unclassified_Patescibacteria;g_unclassified_Patescibacteria;s_unclassified_Patescibacteria	0	0	0	0	1	1	0	0	48	0	0	1	0	0	0	0	0	0	0	0	0	0	0	0	0	6	0	0	0	0	0	0	0	0	0	0	0	0	0	0	0	0
OTU10517	p_Chloroflexi;c_Anaerolineae;o_unclassified_Anaerolineae;f_unclassified_Anaerolineae;g_unclassified_Anaerolineae;s_unclassified_Anaerolineae	3	5	11	2	5	1	2	1	0	2	3	1	4	0	0	0	0	1	9	0	0	3	0	1	0	2	0	0	0	0	0	0	0	0	0	0	0	1	0	0	0	0
OTU10518	p_Firmicutes;c_Desulfitobacteriia;o_Desulfitobacteriales;f_TC1;g_norank_TC1;s_TC1_sp.	0	0	0	0	0	0	0	0	0	0	0	0	0	0	0	0	0	0	3	0	0	0	0	0	0	0	0	0	0	0	0	0	0	0	0	0	0	0	0	0	0	0
OTU10519	p_Acidobacteriota;c_Thermoanaerobaculia;o_Thermoanaerobaculales;f_Thermoanaerobaculaceae;g_Subgroup_10;s_Subgroup_10_sp.	1	0	0	1	6	2	7	3	0	4	2	1	1	2	0	0	0	0	4	1	0	2	0	0	0	0	2	0	0	0	0	0	0	1	0	0	1	0	1	0	1	0
OTU1052	p_Chloroflexi;c_Anaerolineae;o_Anaerolineales;f_Anaerolineaceae;g_norank_Anaerolineaceae;s_Anaerolineaceae_sp.	0	0	0	0	1	0	0	0	0	0	1	0	1	0	0	1	3	1	0	0	0	0	1	0	0	0	0	1	1	0	0	0	0	0	1	0	0	1	0	1	16	0
OTU10520	p_Proteobacteria;c_Gammaproteobacteria;o_Arenicellales;f_Arenicellaceae;g_Candidatus_Thiosymbion;s_Candidatus_Thiosymbion_sp.	0	2	3	0	0	0	0	3	0	0	0	0	0	0	0	0	0	1	0	1	0	0	0	1	0	0	0	0	0	0	0	0	0	0	0	0	0	0	0	0	1	0
OTU10521	p_Planctomycetota;c_Pla3_lineage;o_norank_Pla3_lineage;f_norank_Pla3_lineage;g_norank_Pla3_lineage;s_Pla3_lineage_sp.	0	0	0	0	0	0	0	0	0	0	0	0	0	2	0	0	0	0	0	2	0	0	0	0	0	0	0	0	0	0	6	7	0	0	0	0	1	0	2	1	0	0
OTU10522	p_Bacteroidota;c_Bacteroidia;o_unclassified_Bacteroidia;f_unclassified_Bacteroidia;g_unclassified_Bacteroidia;s_unclassified_Bacteroidia	0	0	0	4	0	0	1	4	0	0	0	0	0	0	0	0	5	0	0	0	0	0	0	0	0	0	0	0	0	0	0	0	0	0	0	0	0	0	0	0	0	0
OTU10523	p_Proteobacteria;c_unclassified_Proteobacteria;o_unclassified_Proteobacteria;f_unclassified_Proteobacteria;g_unclassified_Proteobacteria;s_unclassified_Proteobacteria	0	0	0	1	3	0	2	2	0	0	0	0	0	0	1	1	0	0	2	3	0	0	0	0	0	0	0	0	1	0	0	0	0	0	0	0	0	0	0	0	0	0
OTU10524	p_Crenarchaeota;c_Bathyarchaeia;o_norank_Bathyarchaeia;f_norank_Bathyarchaeia;g_norank_Bathyarchaeia;s_Bathyarchaeia_sp.	0	0	0	0	0	0	0	0	0	0	0	2	0	0	0	0	0	0	0	0	0	0	0	0	0	0	0	0	0	0	0	0	0	0	0	0	0	0	0	0	0	0
OTU10525	p_Bdellovibrionota;c_Bdellovibrionia;o_Bacteriovoracales;f_Bacteriovoracaceae;g_norank_Bacteriovoracaceae;s_unclassified_Bacteriovoracaceae	0	0	0	1	0	1	3	3	0	0	0	0	0	0	0	0	0	2	0	0	0	0	0	0	0	0	0	0	0	0	0	0	0	0	0	0	0	0	0	0	0	0
OTU10526	p_Chloroflexi;c_Anaerolineae;o_SBR1031;f_norank_SBR1031;g_norank_SBR1031;s_SBR1031_sp.	26	27	2	4	6	5	8	6	0	0	3	5	3	0	0	2	0	17	25	0	0	0	0	1	0	0	13	17	6	1	0	4	0	2	1	0	0	1	0	2	2	0
OTU10527	p_Dependentiae;c_Babeliae;o_Babeliales;f_norank_Babeliales;g_norank_Babeliales;s_Babeliales_sp.	0	0	1	0	0	0	0	0	0	0	0	1	0	0	0	0	0	0	0	0	0	1	1	0	0	0	1	0	0	0	0	0	0	0	0	0	0	1	2	0	2	0
OTU10528	p_Verrucomicrobiota;c_Chlamydiae;o_Chlamydiales;f_unclassified_Chlamydiales;g_unclassified_Chlamydiales;s_unclassified_Chlamydiales	0	0	0	0	0	0	0	0	0	0	0	0	2	0	0	0	0	0	0	0	0	0	0	1	0	2	0	1	0	0	0	1	0	0	0	1	0	0	0	2	0	0
OTU10529	p_Patescibacteria;c_Parcubacteria;o_unclassified_Parcubacteria;f_unclassified_Parcubacteria;g_unclassified_Parcubacteria;s_unclassified_Parcubacteria	0	0	0	0	0	0	0	0	3	0	0	0	0	0	0	0	0	0	0	0	0	2	0	0	0	0	0	0	0	0	0	0	0	0	0	0	0	0	0	0	0	0
OTU1053	p_Verrucomicrobiota;c_Chlamydiae;o_Chlamydiales;f_Simkaniaceae;g_norank_Simkaniaceae;s_Simkaniaceae_sp.	0	0	1	0	0	5	0	0	8	0	0	1	0	0	0	0	1	0	0	0	0	1	2	1	0	0	1	0	1	1	0	6	3	2	1	0	3	1	0	6	1	0
OTU10530	p_Asgardarchaeota;c_Odinarchaeia;o_norank_Odinarchaeia;f_norank_Odinarchaeia;g_norank_Odinarchaeia;s_Odinarchaeia_sp.	0	0	0	0	2	2	0	0	1	1	1	2	0	4	0	0	0	0	0	0	3	2	0	0	0	0	0	0	0	0	0	0	0	0	0	0	0	0	0	0	8	1
OTU10531	p_Chloroflexi;c_Anaerolineae;o_Anaerolineales;f_Anaerolineaceae;g_norank_Anaerolineaceae;s_Anaerolineaceae_sp.	0	0	0	0	0	0	0	0	0	0	0	0	0	0	11	3	0	0	0	0	0	0	0	0	0	0	0	0	0	0	0	0	0	0	0	0	0	0	0	0	0	0
OTU10532	p_Dependentiae;c_Babeliae;o_Babeliales;f_norank_Babeliales;g_norank_Babeliales;s_Babeliales_sp.	0	1	0	0	0	0	6	1	0	0	0	0	0	2	0	0	0	2	4	0	0	1	2	1	0	0	2	7	2	1	0	0	0	0	0	0	0	6	3	1	0	0
OTU10533	p_unclassified_Bacteria;c_unclassified_Bacteria;o_unclassified_Bacteria;f_unclassified_Bacteria;g_unclassified_Bacteria;s_unclassified_Bacteria	0	0	0	1	0	0	0	0	0	0	0	0	0	0	0	0	2	0	0	0	1	0	0	0	0	0	0	0	0	0	0	0	0	0	0	0	0	0	0	0	0	0
OTU10534	p_Verrucomicrobiota;c_Chlamydiae;o_Chlamydiales;f_unclassified_Chlamydiales;g_unclassified_Chlamydiales;s_unclassified_Chlamydiales	0	0	0	0	0	1	0	0	0	0	1	1	0	0	0	0	0	0	0	0	0	0	0	0	0	0	0	0	0	1	0	0	0	2	1	0	1	0	0	0	0	0
OTU10535	p_Proteobacteria;c_Gammaproteobacteria;o_unclassified_Gammaproteobacteria;f_unclassified_Gammaproteobacteria;g_unclassified_Gammaproteobacteria;s_unclassified_Gammaproteobacteria	0	0	0	0	0	0	0	0	0	0	0	0	0	0	9	0	0	0	0	0	0	0	0	0	0	0	0	0	0	0	0	0	0	0	0	0	0	0	0	0	0	0
OTU10536	p_unclassified_Root;c_unclassified_Root;o_unclassified_Root;f_unclassified_Root;g_unclassified_Root;s_unclassified_Root	0	0	0	0	0	0	0	0	0	0	0	0	0	0	0	0	0	0	0	0	0	0	0	0	0	0	0	0	0	0	0	2	0	0	0	0	0	0	0	0	0	0
OTU10537	p_Bacteroidota;c_Bacteroidia;o_Flavobacteriales;f_NS7_marine_group;g_norank_NS7_marine_group;s_NS7_marine_group_sp.	0	0	0	0	4	0	2	3	2	0	0	0	0	1	0	0	0	1	1	3	0	0	1	0	0	0	1	1	0	0	0	0	0	0	0	1	0	0	0	0	1	3
OTU10538	p_unclassified_Bacteria;c_unclassified_Bacteria;o_unclassified_Bacteria;f_unclassified_Bacteria;g_unclassified_Bacteria;s_unclassified_Bacteria	1	7	18	0	0	4	3	3	0	1	0	4	0	6	0	0	0	6	0	0	0	0	0	0	0	0	4	0	6	0	0	0	0	0	0	0	1	0	0	0	0	0
OTU10539	p_Aenigmarchaeota;c_Aenigmarchaeia;o_Aenigmarchaeales;f_norank_Aenigmarchaeales;g_norank_Aenigmarchaeales;s_Aenigmarchaeales_sp.	0	0	1	0	0	0	0	0	0	0	0	0	0	0	0	0	0	0	0	0	0	2	2	0	0	0	0	0	0	0	0	0	2	0	0	0	0	1	0	0	3	0
OTU1054	p_Dependentiae;c_Babeliae;o_Babeliales;f_Vermiphilaceae;g_norank_Vermiphilaceae;s_Vermiphilaceae_sp.	1	1	3	0	0	21	0	0	2	1	0	4	2	6	0	1	0	0	1	0	2	3	2	0	0	0	7	3	7	6	1	7	4	14	0	0	9	3	2	1	6	1
OTU10540	p_Planctomycetota;c_OM190;o_norank_OM190;f_norank_OM190;g_norank_OM190;s_OM190_sp.	6	2	0	0	0	9	1	2	0	2	10	1	13	1	0	0	0	0	0	0	1	0	4	2	1	2	0	0	0	0	0	0	0	0	0	0	0	0	1	0	0	0
OTU10541	p_Sva0485;c_norank_Sva0485;o_norank_Sva0485;f_norank_Sva0485;g_norank_Sva0485;s_Sva0485_sp.	0	0	0	0	0	0	0	0	0	0	0	0	0	0	0	0	0	0	0	2	0	0	0	0	0	0	0	0	0	0	0	0	0	0	0	0	0	0	0	0	0	0
OTU10542	p_Planctomycetota;c_Pla3_lineage;o_norank_Pla3_lineage;f_norank_Pla3_lineage;g_norank_Pla3_lineage;s_Pla3_lineage_sp.	0	0	0	0	0	0	0	0	0	0	0	0	0	0	0	0	0	0	0	2	0	0	0	0	0	0	0	0	0	0	0	0	0	0	0	0	0	0	0	0	0	0
OTU10543	p_unclassified_Bacteria;c_unclassified_Bacteria;o_unclassified_Bacteria;f_unclassified_Bacteria;g_unclassified_Bacteria;s_unclassified_Bacteria	0	0	0	0	0	0	0	0	2	2	0	0	0	0	0	2	0	0	0	0	0	0	0	0	0	0	0	0	0	0	0	0	0	0	0	0	0	0	0	0	0	0
OTU10544	p_Verrucomicrobiota;c_Kiritimatiellae;o_WCHB1-41;f_norank_WCHB1-41;g_norank_WCHB1-41;s_WCHB1-41_sp.	0	0	0	0	0	3	0	0	0	0	0	0	0	2	0	0	0	0	0	0	3	1	0	0	0	0	2	0	0	3	3	0	4	0	1	0	0	1	0	1	0	0
OTU10545	p_Proteobacteria;c_Gammaproteobacteria;o_Coxiellales;f_Coxiellaceae;g_Coxiella;s_Coxiella_sp.	0	0	0	0	0	1	0	1	0	0	1	1	3	0	0	0	0	0	3	0	0	4	1	3	0	1	0	1	0	0	0	0	0	0	0	0	1	0	3	0	1	1
OTU10546	p_Proteobacteria;c_Gammaproteobacteria;o_unclassified_Gammaproteobacteria;f_unclassified_Gammaproteobacteria;g_unclassified_Gammaproteobacteria;s_unclassified_Gammaproteobacteria	0	0	0	0	0	0	0	0	0	0	0	2	0	0	0	0	0	0	0	0	0	0	0	0	0	0	0	0	0	0	0	0	0	0	0	0	0	0	0	0	0	0
OTU10547	p_Proteobacteria;c_Alphaproteobacteria;o_Rickettsiales;f_Mitochondria;g_norank_Mitochondria;s_Mitochondria_sp.	0	0	0	0	0	0	0	3	0	0	0	0	0	0	0	0	0	0	0	0	0	0	0	0	0	0	0	0	0	0	0	0	0	0	0	0	0	0	0	0	0	0
OTU10548	p_Nanoarchaeota;c_Nanoarchaeia;o_Woesearchaeales;f_norank_Woesearchaeales;g_norank_Woesearchaeales;s_Woesearchaeales_sp.	0	0	0	0	0	0	0	0	0	0	0	1	0	0	0	0	0	0	0	0	0	0	1	0	0	0	0	0	0	0	0	0	0	0	0	0	0	1	0	0	0	0
OTU10549	p_Desulfobacterota;c_Desulfuromonadia;o_PB19;f_norank_PB19;g_norank_PB19;s_PB19_sp.	0	0	0	7	9	0	19	4	0	0	0	0	0	0	0	0	6	0	2	2	0	0	0	0	0	0	0	0	0	0	0	0	0	0	0	0	0	0	0	0	0	0
OTU1055	p_unclassified_Bacteria;c_unclassified_Bacteria;o_unclassified_Bacteria;f_unclassified_Bacteria;g_unclassified_Bacteria;s_unclassified_Bacteria	0	0	0	0	0	0	1	0	0	0	0	0	1	0	0	0	0	0	0	0	0	0	0	0	0	0	0	2	0	0	0	0	0	0	0	0	0	0	0	0	0	0
OTU10550	p_Planctomycetota;c_Planctomycetes;o_Planctomycetales;f_norank_Planctomycetales;g_norank_Planctomycetales;s_Planctomycetales_sp.	0	0	0	0	0	0	0	0	0	0	0	0	0	0	22	7	0	0	0	0	0	0	0	0	0	0	0	1	0	0	0	0	0	0	0	0	0	0	0	0	0	0
OTU10551	p_Proteobacteria;c_Gammaproteobacteria;o_unclassified_Gammaproteobacteria;f_unclassified_Gammaproteobacteria;g_unclassified_Gammaproteobacteria;s_unclassified_Gammaproteobacteria	0	2	0	0	0	0	0	2	0	0	0	0	0	0	0	0	0	0	0	0	0	0	0	0	0	0	0	0	0	0	0	0	0	0	0	0	0	0	0	0	0	1
OTU10552	p_unclassified_Bacteria;c_unclassified_Bacteria;o_unclassified_Bacteria;f_unclassified_Bacteria;g_unclassified_Bacteria;s_unclassified_Bacteria	0	0	0	0	0	0	2	1	0	0	0	0	0	0	0	0	4	0	0	0	0	0	0	0	0	0	0	1	0	0	0	0	0	0	0	0	0	0	0	0	0	0
OTU10553	p_Nitrospirota;c_Thermodesulfovibrionia;o_norank_Thermodesulfovibrionia;f_norank_Thermodesulfovibrionia;g_norank_Thermodesulfovibrionia;s_Thermodesulfovibrionia_sp.	0	0	1	0	0	0	0	0	0	0	0	0	0	0	20	4	0	0	0	0	2	0	0	0	0	0	0	0	0	0	0	0	0	0	0	0	0	0	0	0	0	0
OTU10554	p_Nanoarchaeota;c_Nanoarchaeia;o_Woesearchaeales;f_norank_Woesearchaeales;g_norank_Woesearchaeales;s_Woesearchaeales_sp.	0	0	0	0	0	0	0	0	0	0	0	0	0	0	0	0	0	0	0	0	0	0	2	0	0	0	0	0	0	1	0	0	0	0	0	0	0	0	0	0	0	0
OTU10555	p_Bdellovibrionota;c_Bdellovibrionia;o_Bdellovibrionales;f_Bdellovibrionaceae;g_Bdellovibrio;s_Bdellovibrio_sp.	0	1	0	0	0	0	0	0	0	0	0	0	0	0	0	0	0	0	0	0	0	1	0	1	0	0	0	0	0	0	0	0	2	0	0	0	0	0	0	0	0	0
OTU10556	p_Acidobacteriota;c_Vicinamibacteria;o_Vicinamibacterales;f_Vicinamibacteraceae;g_norank_Vicinamibacteraceae;s_Vicinamibacteraceae_sp.	0	0	0	0	0	0	0	0	0	0	0	0	0	0	0	24	0	0	0	0	0	0	0	0	3	1	0	0	0	0	0	0	0	0	0	0	0	0	0	0	0	0
OTU10557	p_unclassified_Bacteria;c_unclassified_Bacteria;o_unclassified_Bacteria;f_unclassified_Bacteria;g_unclassified_Bacteria;s_unclassified_Bacteria	0	0	0	0	0	0	0	0	0	0	0	0	0	0	18	0	0	0	0	0	0	0	0	0	0	0	0	0	0	0	0	0	0	0	0	0	0	0	0	0	0	0
OTU10558	p_Nitrospirota;c_4-29-1;o_norank_4-29-1;f_norank_4-29-1;g_norank_4-29-1;s_4-29-1_sp.	0	0	0	0	1	0	0	0	4	0	0	0	0	0	13	0	0	0	0	0	0	0	0	1	1	1	0	0	0	0	0	0	0	0	0	0	0	0	0	0	0	0
OTU10559	p_Nanoarchaeota;c_Nanoarchaeia;o_Woesearchaeales;f_norank_Woesearchaeales;g_norank_Woesearchaeales;s_unclassified_Woesearchaeales	0	0	0	0	0	0	0	0	0	0	0	0	0	0	0	0	0	0	1	0	1	0	1	1	0	0	0	0	0	0	0	0	0	0	0	0	0	0	0	0	0	0
OTU1056	p_Planctomycetota;c_Phycisphaerae;o_MSBL9;f_SG8-4;g_norank_SG8-4;s_SG8-4_sp.	0	0	0	0	1	0	0	0	5	0	0	0	0	0	0	0	0	0	0	0	0	0	0	0	0	0	2	0	0	0	0	0	0	0	0	0	0	0	1	0	3	0
OTU10560	p_Planctomycetota;c_Planctomycetes;o_Pirellulales;f_Pirellulaceae;g_norank_Pirellulaceae;s_Pirellulaceae_sp.	0	0	0	0	0	2	0	0	0	0	0	0	0	0	0	0	0	0	0	0	0	0	0	0	0	0	0	0	0	0	0	0	0	0	0	0	0	0	0	0	0	0
OTU10561	p_Nanoarchaeota;c_Nanoarchaeia;o_Woesearchaeales;f_norank_Woesearchaeales;g_norank_Woesearchaeales;s_unclassified_Woesearchaeales	0	0	0	0	2	0	0	11	0	0	0	0	0	0	0	0	0	0	0	0	0	0	0	0	0	0	0	0	1	0	0	1	0	0	0	0	0	0	0	0	0	0
OTU10562	p_Verrucomicrobiota;c_Omnitrophia;o_Omnitrophales;f_Omnitrophaceae;g_Candidatus_Omnitrophus;s_Candidatus_Omnitrophus_sp.	0	0	0	0	4	0	0	0	0	0	0	0	0	0	0	0	0	0	0	0	0	0	0	0	0	0	0	0	0	0	0	0	0	0	0	0	0	0	0	0	3	0
OTU10563	p_Nanoarchaeota;c_Nanoarchaeia;o_Woesearchaeales;f_unclassified_Woesearchaeales;g_unclassified_Woesearchaeales;s_unclassified_Woesearchaeales	0	0	0	0	0	0	0	0	0	0	0	0	0	0	0	0	0	0	0	0	0	0	0	0	0	0	0	0	0	0	0	0	1	0	0	0	0	1	0	0	0	0
OTU10564	p_Planctomycetota;c_Planctomycetes;o_Pirellulales;f_Pirellulaceae;g_unclassified_Pirellulaceae;s_unclassified_Pirellulaceae	0	0	0	1	5	0	7	4	0	0	0	0	1	0	0	3	3	0	4	2	0	1	0	0	1	0	0	4	0	0	1	0	0	1	0	0	0	0	0	0	0	0
OTU10565	p_Patescibacteria;c_ABY1;o_Candidatus_Kerfeldbacteria;f_norank_Candidatus_Kerfeldbacteria;g_norank_Candidatus_Kerfeldbacteria;s_Candidatus_Kerfeldbacteria_sp.	0	0	0	0	0	0	0	0	0	0	0	0	0	0	0	0	0	0	0	0	0	7	0	0	0	0	0	0	0	0	0	0	0	0	0	0	0	0	0	0	0	0
OTU10566	p_Dependentiae;c_Babeliae;o_Babeliales;f_norank_Babeliales;g_norank_Babeliales;s_Babeliales_sp.	0	0	0	0	0	0	0	3	0	0	0	0	0	0	0	0	0	0	0	0	0	0	0	0	0	0	0	0	0	0	0	0	0	0	0	0	0	0	0	0	0	0
OTU10567	p_unclassified_Bacteria;c_unclassified_Bacteria;o_unclassified_Bacteria;f_unclassified_Bacteria;g_unclassified_Bacteria;s_unclassified_Bacteria	0	0	0	0	0	0	1	0	0	0	0	0	0	0	0	0	0	0	0	0	0	0	2	0	0	0	0	0	0	0	0	0	0	0	0	0	0	0	0	0	0	0
OTU10568	p_unclassified_Bacteria;c_unclassified_Bacteria;o_unclassified_Bacteria;f_unclassified_Bacteria;g_unclassified_Bacteria;s_unclassified_Bacteria	0	0	0	0	0	0	0	0	0	0	0	0	0	0	0	0	0	0	0	0	0	0	0	3	0	0	0	0	0	0	0	0	0	0	0	0	0	0	0	0	0	0
OTU10569	p_Patescibacteria;c_Parcubacteria;o_Candidatus_Kaiserbacteria;f_norank_Candidatus_Kaiserbacteria;g_norank_Candidatus_Kaiserbacteria;s_Candidatus_Kaiserbacteria_sp.	0	0	0	0	0	0	0	0	0	0	0	0	0	0	0	0	0	0	0	0	0	0	0	3	0	0	0	0	0	0	0	0	0	0	0	0	0	0	0	0	0	0
OTU1057	p_Nitrospirota;c_BMS9AB35;o_norank_BMS9AB35;f_norank_BMS9AB35;g_norank_BMS9AB35;s_BMS9AB35_sp.	0	0	0	0	2	0	0	0	0	0	0	0	0	0	0	0	0	0	0	0	0	0	2	7	0	0	0	0	0	0	0	0	0	0	0	1	0	1	0	0	0	0
OTU10570	p_Myxococcota;c_Myxococcia;o_Myxococcales;f_Myxococcaceae;g_P3OB-42;s_P3OB-42_sp.	2	7	2	1	2	0	0	0	2	3	1	3	1	3	0	0	1	4	3	0	1	2	0	0	0	0	2	4	1	4	0	6	1	1	0	3	1	1	2	2	1	1
OTU10571	p_unclassified_Bacteria;c_unclassified_Bacteria;o_unclassified_Bacteria;f_unclassified_Bacteria;g_unclassified_Bacteria;s_unclassified_Bacteria	0	0	0	8	0	0	0	0	0	0	0	0	0	0	0	0	1	0	0	0	0	0	0	0	0	0	0	0	0	0	0	0	0	0	0	0	0	0	0	0	0	0
OTU10572	p_Dependentiae;c_Babeliae;o_Babeliales;f_Vermiphilaceae;g_norank_Vermiphilaceae;s_Vermiphilaceae_sp.	1	0	0	2	0	0	5	2	0	0	0	1	0	3	0	4	2	0	1	0	0	0	1	0	2	0	1	0	1	1	4	10	0	0	3	1	11	2	0	3	1	5
OTU10573	p_Proteobacteria;c_Gammaproteobacteria;o_Pseudomonadales;f_Nitrincolaceae;g_Motiliproteus;s_Motiliproteus_sp.	0	0	1	19	14	2	11	34	1	0	1	0	0	0	0	1	9	2	20	9	2	1	0	0	2	0	0	0	0	0	2	9	0	0	0	1	3	0	0	9	1	0
OTU10574	p_Verrucomicrobiota;c_Verrucomicrobiae;o_Chthoniobacterales;f_norank_Chthoniobacterales;g_norank_Chthoniobacterales;s_unclassified_Chthoniobacterales	0	1	4	7	0	0	1	5	0	0	0	1	0	0	0	0	6	0	2	0	0	0	0	0	0	0	0	0	0	0	0	0	0	0	0	0	0	0	0	0	0	0
OTU10575	p_Proteobacteria;c_Alphaproteobacteria;o_unclassified_Alphaproteobacteria;f_unclassified_Alphaproteobacteria;g_unclassified_Alphaproteobacteria;s_unclassified_Alphaproteobacteria	0	0	0	0	2	0	0	0	0	0	0	0	0	0	0	0	0	0	0	0	0	0	0	0	0	0	0	0	0	0	0	0	0	0	0	0	0	0	0	0	0	0
OTU10576	p_Planctomycetota;c_Phycisphaerae;o_Phycisphaerales;f_Phycisphaeraceae;g_norank_Phycisphaeraceae;s_unclassified_Phycisphaeraceae	2	1	1	0	0	0	2	0	0	0	0	2	3	0	0	0	0	1	2	0	0	0	0	1	0	0	0	0	0	0	0	1	0	0	0	0	0	0	0	0	0	0
OTU10577	p_Cyanobacteria;c_Cyanobacteriia;o_Chloroplast;f_norank_Chloroplast;g_norank_Chloroplast;s_Chloroplast_sp.	0	0	0	0	0	0	0	0	0	0	0	0	0	0	14	0	0	0	0	0	0	0	0	0	0	0	0	0	0	0	0	0	0	0	0	0	0	0	0	0	0	0
OTU10578	p_Proteobacteria;c_Gammaproteobacteria;o_Burkholderiales;f_B1-7BS;g_norank_B1-7BS;s_B1-7BS_sp.	0	0	0	0	0	0	0	0	0	0	0	0	0	0	13	3	0	0	0	0	0	0	0	0	0	0	0	0	0	0	0	0	0	0	0	0	0	0	0	0	0	0
OTU10579	p_Verrucomicrobiota;c_Chlamydiae;o_Chlamydiales;f_unclassified_Chlamydiales;g_unclassified_Chlamydiales;s_unclassified_Chlamydiales	0	0	0	0	0	0	0	0	0	0	0	0	0	0	0	0	0	0	0	0	0	0	0	0	0	0	1	0	0	0	0	0	0	0	1	0	0	0	1	0	0	0
OTU1058	p_Proteobacteria;c_Gammaproteobacteria;o_unclassified_Gammaproteobacteria;f_unclassified_Gammaproteobacteria;g_unclassified_Gammaproteobacteria;s_unclassified_Gammaproteobacteria	1	3	0	0	0	8	7	0	0	0	12	3	5	0	0	0	0	0	0	0	1	0	0	0	0	0	0	0	0	0	0	0	0	1	0	0	0	0	0	0	0	0
OTU10580	p_Verrucomicrobiota;c_Kiritimatiellae;o_WCHB1-41;f_norank_WCHB1-41;g_norank_WCHB1-41;s_WCHB1-41_sp.	0	0	0	0	0	0	0	0	0	0	0	0	0	0	0	0	0	2	0	1	0	0	0	0	0	0	0	0	0	0	0	0	0	0	0	0	0	0	0	0	2	0
OTU10581	p_Planctomycetota;c_OM190;o_norank_OM190;f_norank_OM190;g_norank_OM190;s_OM190_sp.	0	0	0	0	0	0	0	0	0	0	0	0	0	0	0	0	0	0	0	0	0	4	0	0	0	0	1	0	0	0	0	0	0	0	0	0	0	0	1	0	0	0
OTU10582	p_Planctomycetota;c_Phycisphaerae;o_mle1-8;f_norank_mle1-8;g_norank_mle1-8;s_mle1-8_sp.	0	0	0	0	0	0	0	0	0	0	0	0	0	0	11	0	0	0	0	0	0	0	0	0	0	0	0	0	0	0	0	0	0	0	0	0	0	0	0	0	0	0
OTU10583	p_NB1-j;c_norank_NB1-j;o_norank_NB1-j;f_norank_NB1-j;g_norank_NB1-j;s_NB1-j_sp.	1	0	3	0	1	0	0	0	2	0	1	2	0	25	0	0	0	7	0	2	0	7	1	2	1	0	4	1	1	13	7	1	0	1	0	0	0	1	0	1	15	0
OTU10584	p_Planctomycetota;c_Phycisphaerae;o_C86;f_norank_C86;g_norank_C86;s_C86_sp.	0	0	0	0	0	0	0	0	0	0	0	0	0	0	0	0	0	0	0	0	0	0	0	0	0	0	0	0	1	1	0	0	0	1	0	0	0	0	0	0	1	0
OTU10585	p_Proteobacteria;c_Alphaproteobacteria;o_Rickettsiales;f_Mitochondria;g_norank_Mitochondria;s_Mitochondria_sp.	0	0	0	0	0	0	0	0	0	0	0	0	0	0	11	0	0	0	0	0	0	0	0	0	0	0	0	0	0	0	0	0	0	0	0	0	0	0	0	0	0	0
OTU10586	p_Bdellovibrionota;c_Bdellovibrionia;o_Bdellovibrionales;f_Bdellovibrionaceae;g_OM27_clade;s_OM27_clade_sp.	0	1	0	6	3	0	9	14	0	0	0	0	0	0	2	3	5	0	0	7	0	0	0	0	0	0	0	3	0	1	0	0	0	1	0	0	0	0	0	0	0	0
OTU10587	p_Planctomycetota;c_OM190;o_norank_OM190;f_norank_OM190;g_norank_OM190;s_OM190_sp.	0	0	1	0	2	0	0	0	25	2	0	0	3	4	0	1	0	0	0	0	0	0	0	0	0	0	2	0	0	0	0	0	0	0	0	0	0	0	0	0	0	0
OTU10588	p_Planctomycetota;c_Phycisphaerae;o_Phycisphaerales;f_Phycisphaeraceae;g_norank_Phycisphaeraceae;s_Phycisphaeraceae_sp.	0	0	0	0	0	0	0	0	0	0	0	0	0	0	0	0	0	0	0	0	0	0	0	0	0	0	0	0	0	0	0	1	0	0	0	0	0	0	0	3	0	0
OTU10589	p_unclassified_Bacteria;c_unclassified_Bacteria;o_unclassified_Bacteria;f_unclassified_Bacteria;g_unclassified_Bacteria;s_unclassified_Bacteria	2	4	0	0	0	3	0	0	0	0	0	0	0	0	0	0	0	1	0	0	2	3	0	0	0	0	1	0	0	1	2	3	1	1	0	0	0	0	0	0	0	0
OTU1059	p_Nanoarchaeota;c_Nanoarchaeia;o_Woesearchaeales;f_norank_Woesearchaeales;g_norank_Woesearchaeales;s_Woesearchaeales_sp.	0	0	0	0	1	0	1	2	0	0	1	2	0	0	0	0	0	0	0	0	0	0	0	0	0	0	0	0	0	0	0	0	0	0	0	0	0	0	0	0	1	0
OTU10590	p_Acidobacteriota;c_AT-s3-28;o_norank_AT-s3-28;f_norank_AT-s3-28;g_norank_AT-s3-28;s_AT-s3-28_sp.	0	0	0	0	0	0	0	0	0	0	0	0	0	0	0	0	0	0	3	2	0	0	0	0	0	0	0	0	0	0	0	0	0	0	0	0	0	0	0	0	0	0
OTU10591	p_Planctomycetota;c_Planctomycetes;o_Pirellulales;f_Pirellulaceae;g_unclassified_Pirellulaceae;s_unclassified_Pirellulaceae	0	0	0	0	0	0	0	0	0	0	0	0	0	0	9	0	0	0	0	0	0	0	0	0	0	0	0	0	0	0	0	0	0	0	0	0	0	0	0	0	0	0
OTU10592	p_Verrucomicrobiota;c_Omnitrophia;o_Omnitrophales;f_Omnitrophaceae;g_Candidatus_Omnitrophus;s_Candidatus_Omnitrophus_sp.	0	0	1	0	0	0	2	0	0	0	0	0	0	0	0	0	0	0	0	0	0	0	0	0	3	0	1	0	0	0	0	0	0	1	0	0	0	0	0	0	0	0
OTU10593	p_Nanoarchaeota;c_Nanoarchaeia;o_Woesearchaeales;f_norank_Woesearchaeales;g_norank_Woesearchaeales;s_unclassified_Woesearchaeales	0	0	0	0	0	0	1	3	0	0	0	0	0	0	0	0	0	0	0	2	0	0	0	0	0	0	0	0	0	0	0	0	0	0	0	0	0	0	0	0	0	0
OTU10594	p_unclassified_Bacteria;c_unclassified_Bacteria;o_unclassified_Bacteria;f_unclassified_Bacteria;g_unclassified_Bacteria;s_unclassified_Bacteria	0	0	0	1	0	0	1	0	0	0	0	0	0	0	0	0	0	0	0	0	0	0	0	0	0	0	0	0	0	0	0	0	0	0	0	0	0	0	0	0	0	0
OTU10595	p_unclassified_Bacteria;c_unclassified_Bacteria;o_unclassified_Bacteria;f_unclassified_Bacteria;g_unclassified_Bacteria;s_unclassified_Bacteria	0	0	3	0	0	0	0	0	0	0	0	0	0	0	0	0	0	0	0	0	0	0	0	0	0	0	0	0	0	0	0	0	0	0	0	0	0	0	0	0	0	0
OTU10596	p_Nanoarchaeota;c_Nanoarchaeia;o_Woesearchaeales;f_SCGC_AAA011-D5;g_norank_SCGC_AAA011-D5;s_SCGC_AAA011-D5_sp.	0	0	0	0	0	0	0	3	0	0	0	0	0	0	0	0	0	0	0	0	0	0	0	0	0	0	0	0	0	0	0	0	0	0	0	0	0	0	0	0	0	0
OTU10597	p_Verrucomicrobiota;c_Verrucomicrobiae;o_unclassified_Verrucomicrobiae;f_unclassified_Verrucomicrobiae;g_unclassified_Verrucomicrobiae;s_unclassified_Verrucomicrobiae	0	0	0	1	0	0	0	3	0	0	0	0	0	0	0	0	0	0	0	0	0	0	0	0	0	0	0	0	0	0	0	0	0	0	0	0	0	0	0	0	0	0
OTU10598	p_Patescibacteria;c_ABY1;o_Candidatus_Buchananbacteria;f_norank_Candidatus_Buchananbacteria;g_norank_Candidatus_Buchananbacteria;s_Candidatus_Buchananbacteria_sp.	0	0	0	0	0	0	0	0	0	0	1	0	0	0	0	0	0	0	1	0	0	0	0	0	0	0	0	0	0	0	0	0	0	0	0	0	0	1	2	0	0	0
OTU10599	p_Proteobacteria;c_Gammaproteobacteria;o_unclassified_Gammaproteobacteria;f_unclassified_Gammaproteobacteria;g_unclassified_Gammaproteobacteria;s_unclassified_Gammaproteobacteria	0	0	0	0	0	0	0	0	0	0	0	0	0	0	0	0	0	0	0	0	0	0	0	0	0	0	0	1	0	0	3	0	0	0	0	0	0	1	0	1	0	1
OTU106	p_Chloroflexi;c_Dehalococcoidia;o_unclassified_Dehalococcoidia;f_unclassified_Dehalococcoidia;g_unclassified_Dehalococcoidia;s_unclassified_Dehalococcoidia	0	0	0	0	3	0	0	0	2	0	0	0	0	0	0	0	0	0	0	0	0	0	0	0	0	0	0	0	0	0	0	0	0	0	0	0	0	0	0	0	1	0
OTU1060	p_Proteobacteria;c_Gammaproteobacteria;o_SS1-B-04-55;f_norank_SS1-B-04-55;g_norank_SS1-B-04-55;s_SS1-B-04-55_sp.	0	0	0	0	0	0	0	0	0	0	0	0	0	0	0	0	0	0	0	0	0	0	0	0	0	0	0	0	0	0	0	0	0	1	0	0	0	0	3	2	0	0
OTU10600	p_Proteobacteria;c_unclassified_Proteobacteria;o_unclassified_Proteobacteria;f_unclassified_Proteobacteria;g_unclassified_Proteobacteria;s_unclassified_Proteobacteria	0	0	1	0	0	0	0	0	0	0	0	0	0	2	0	0	0	0	0	0	0	0	0	0	0	0	0	0	0	0	0	0	0	0	0	0	0	0	0	0	0	0
OTU10601	p_Proteobacteria;c_Gammaproteobacteria;o_Pseudomonadales;f_Moraxellaceae;g_Psychrobacter;s_Psychrobacter_faecalis	2	0	0	1	6	0	5	0	0	0	0	0	0	0	0	2	1	2	3	0	1	2	0	1	3	7	3	77	290	26	39	2	0	0	0	2	3	1	1	1	1	1
OTU10602	p_LCP-89;c_norank_LCP-89;o_norank_LCP-89;f_norank_LCP-89;g_norank_LCP-89;s_LCP-89_sp.	2	0	0	0	0	0	0	1	0	0	0	0	0	0	0	0	0	0	7	0	0	0	0	1	0	0	0	0	0	0	0	0	0	0	0	0	0	0	0	0	0	0
OTU10603	p_Nanoarchaeota;c_Nanoarchaeia;o_Woesearchaeales;f_norank_Woesearchaeales;g_norank_Woesearchaeales;s_Woesearchaeales_sp.	0	0	0	0	0	0	0	0	0	0	0	0	0	0	0	0	0	0	0	0	0	0	0	0	0	0	0	0	0	0	0	0	0	0	0	0	0	0	0	0	2	0
OTU10604	p_Myxococcota;c_unclassified_Myxococcota;o_unclassified_Myxococcota;f_unclassified_Myxococcota;g_unclassified_Myxococcota;s_unclassified_Myxococcota	0	0	0	9	0	0	5	5	0	0	0	1	0	0	0	0	2	0	0	2	0	0	0	0	0	1	0	0	0	0	0	0	0	0	0	0	0	0	0	0	0	0
OTU10605	p_unclassified_Bacteria;c_unclassified_Bacteria;o_unclassified_Bacteria;f_unclassified_Bacteria;g_unclassified_Bacteria;s_unclassified_Bacteria	0	0	0	0	0	2	0	0	0	0	0	0	0	0	0	0	0	0	0	0	0	0	0	0	0	0	0	0	0	0	0	0	0	0	0	0	0	0	0	0	2	0
OTU10606	p_Proteobacteria;c_Alphaproteobacteria;o_Rickettsiales;f_Mitochondria;g_norank_Mitochondria;s_Mitochondria_sp.	0	0	0	0	0	0	0	0	0	0	0	0	0	0	10	0	0	0	0	0	0	0	0	0	0	0	0	0	0	0	0	0	0	0	0	0	0	0	0	0	0	0
OTU10607	p_Desulfobacterota;c_unclassified_Desulfobacterota;o_unclassified_Desulfobacterota;f_unclassified_Desulfobacterota;g_unclassified_Desulfobacterota;s_unclassified_Desulfobacterota	0	2	0	0	0	0	0	0	0	0	0	0	0	0	0	0	0	0	0	0	0	0	0	0	0	0	0	0	0	0	0	0	0	0	0	0	0	0	0	0	0	0
OTU10608	p_Planctomycetota;c_Planctomycetes;o_Pirellulales;f_Pirellulaceae;g_norank_Pirellulaceae;s_Pirellulaceae_sp.	6	12	2	2	1	2	5	0	0	6	4	2	18	0	0	0	0	1	2	0	4	1	8	12	0	1	2	1	1	9	0	0	15	5	0	1	0	4	0	3	0	1
OTU10609	p_Planctomycetota;c_Phycisphaerae;o_CCM11a;f_norank_CCM11a;g_norank_CCM11a;s_CCM11a_sp.	0	1	1	0	0	1	0	2	0	0	0	0	1	0	0	0	0	4	0	1	4	1	0	3	0	0	0	2	4	3	1	11	3	1	0	8	2	7	6	6	0	3
OTU1061	p_Verrucomicrobiota;c_Chlamydiae;o_Chlamydiales;f_unclassified_Chlamydiales;g_unclassified_Chlamydiales;s_unclassified_Chlamydiales	0	0	0	0	0	0	0	0	0	0	0	0	0	0	0	0	0	0	0	0	0	0	0	0	0	0	0	0	0	0	0	1	0	0	0	0	1	0	0	0	0	0
OTU10610	p_AncK6;c_norank_AncK6;o_norank_AncK6;f_norank_AncK6;g_norank_AncK6;s_AncK6_sp.	2	1	1	6	6	1	2	9	4	3	2	1	0	1	0	8	4	0	6	14	0	0	1	0	2	0	0	1	1	0	3	0	0	0	0	0	0	0	0	0	0	0
OTU10611	p_Proteobacteria;c_Gammaproteobacteria;o_1013-28-CG33;f_norank_1013-28-CG33;g_norank_1013-28-CG33;s_1013-28-CG33_sp.	1	0	0	0	0	0	0	0	0	0	0	0	0	0	10	6	0	0	0	0	0	0	0	0	1	0	0	0	0	0	0	0	0	0	0	0	0	0	0	0	0	0
OTU10612	p_unclassified_Bacteria;c_unclassified_Bacteria;o_unclassified_Bacteria;f_unclassified_Bacteria;g_unclassified_Bacteria;s_unclassified_Bacteria	0	0	0	0	3	0	1	0	0	0	0	0	0	0	15	0	0	0	0	1	0	0	0	0	0	0	0	0	0	0	0	0	0	0	0	0	0	0	0	0	0	0
OTU10613	p_unclassified_Bacteria;c_unclassified_Bacteria;o_unclassified_Bacteria;f_unclassified_Bacteria;g_unclassified_Bacteria;s_unclassified_Bacteria	0	0	0	0	0	0	0	0	0	4	0	1	0	0	2	8	0	0	0	0	0	0	0	0	0	0	1	0	0	0	0	0	0	0	0	0	0	0	0	0	0	0
OTU10614	p_Planctomycetota;c_Phycisphaerae;o_Phycisphaerales;f_Phycisphaeraceae;g_SM1A02;s_SM1A02_sp.	1	2	0	0	0	1	2	0	0	1	0	0	4	0	0	0	0	0	0	0	0	0	2	1	0	0	0	0	0	0	0	0	0	0	0	0	0	0	0	0	0	0
OTU10615	p_Verrucomicrobiota;c_Verrucomicrobiae;o_Chthoniobacterales;f_Chthoniobacteraceae;g_Chthoniobacter;s_Chthoniobacter_sp.	0	0	0	0	0	0	0	0	0	0	0	0	0	0	15	5	0	0	0	0	0	0	0	0	0	0	0	0	0	0	0	0	0	0	0	0	0	0	0	0	0	0
OTU10616	p_Nanoarchaeota;c_Nanoarchaeia;o_Woesearchaeales;f_SCGC_AAA011-D5;g_norank_SCGC_AAA011-D5;s_SCGC_AAA011-D5_sp.	0	0	2	1	0	0	1	0	0	0	0	1	0	0	0	0	2	1	2	1	0	1	0	0	0	0	0	0	0	0	0	0	2	0	0	0	0	0	0	0	0	0
OTU10617	p_Patescibacteria;c_Microgenomatia;o_norank_Microgenomatia;f_norank_Microgenomatia;g_norank_Microgenomatia;s_Microgenomatia_sp.	0	0	0	0	0	0	0	0	0	0	0	0	0	0	0	0	0	0	0	0	0	0	0	0	0	0	1	0	0	0	0	0	0	1	1	0	1	0	0	0	4	0
OTU10618	p_Nanoarchaeota;c_Nanoarchaeia;o_Woesearchaeales;f_SCGC_AAA011-D5;g_norank_SCGC_AAA011-D5;s_SCGC_AAA011-D5_sp.	0	0	0	0	0	0	0	0	0	0	0	0	0	0	0	0	0	0	0	0	0	2	0	0	0	0	0	0	0	0	0	0	1	0	0	0	0	1	0	0	0	0
OTU10619	p_Verrucomicrobiota;c_Chlamydiae;o_LD1-PA32;f_norank_LD1-PA32;g_norank_LD1-PA32;s_LD1-PA32_sp.	0	0	0	0	0	0	0	0	0	0	0	0	0	0	10	0	0	0	0	0	0	0	0	0	0	0	0	0	0	0	0	0	0	0	0	0	0	0	0	0	0	0
OTU1062	p_Planctomycetota;c_Planctomycetes;o_Pirellulales;f_Pirellulaceae;g_unclassified_Pirellulaceae;s_unclassified_Pirellulaceae	0	3	3	61	18	1	4	45	4	0	0	0	0	0	0	1	72	8	26	87	1	4	1	2	0	0	3	21	0	0	2	6	3	2	0	9	3	1	16	13	0	0
OTU10620	p_Nanoarchaeota;c_Nanoarchaeia;o_Woesearchaeales;f_norank_Woesearchaeales;g_norank_Woesearchaeales;s_unclassified_Woesearchaeales	0	0	0	0	0	0	0	0	0	0	0	1	1	0	0	0	0	0	0	0	1	0	0	3	0	0	0	0	0	3	0	0	1	0	0	0	0	0	1	0	1	0
OTU10621	p_Chloroflexi;c_Chloroflexia;o_Chloroflexales;f_Roseiflexaceae;g_unclassified_Roseiflexaceae;s_unclassified_Roseiflexaceae	0	0	0	0	0	0	0	0	0	0	0	0	0	0	19	3	0	0	0	0	0	0	0	0	0	0	0	0	0	0	0	0	0	0	0	0	0	0	0	0	0	0
OTU10622	p_Verrucomicrobiota;c_Chlamydiae;o_Chlamydiales;f_unclassified_Chlamydiales;g_unclassified_Chlamydiales;s_unclassified_Chlamydiales	0	0	0	0	0	0	0	0	0	0	0	0	0	0	0	0	0	0	0	0	0	0	0	0	0	0	0	0	0	0	0	2	0	0	0	0	0	0	0	0	0	2
OTU10623	p_Patescibacteria;c_Gracilibacteria;o_Absconditabacteriales_(SR1);f_norank_Absconditabacteriales_(SR1);g_norank_Absconditabacteriales_(SR1);s_Absconditabacteriales_(SR1)_sp.	0	2	0	1	0	0	24	105	0	0	0	2	0	0	0	0	2	1	1	0	0	0	0	0	0	1	0	2	0	0	0	0	0	0	0	0	0	0	0	0	0	0
OTU10624	p_Dependentiae;c_Babeliae;o_Babeliales;f_Vermiphilaceae;g_norank_Vermiphilaceae;s_Vermiphilaceae_sp.	0	0	0	0	1	0	0	0	8	0	0	0	0	0	0	0	0	0	0	0	0	0	0	0	0	0	0	0	0	0	0	0	0	0	0	0	0	0	0	0	0	0
OTU10625	p_Patescibacteria;c_Microgenomatia;o_norank_Microgenomatia;f_norank_Microgenomatia;g_norank_Microgenomatia;s_unclassified_Microgenomatia	0	0	0	0	0	0	0	0	0	0	0	0	0	0	0	0	0	3	0	0	0	0	0	0	0	0	0	0	0	0	0	0	0	0	0	0	0	0	0	0	0	0
OTU10626	p_NB1-j;c_norank_NB1-j;o_norank_NB1-j;f_norank_NB1-j;g_norank_NB1-j;s_NB1-j_sp.	0	0	0	1	3	0	0	4	0	1	0	3	2	1	0	0	0	1	1	2	1	2	1	1	0	0	3	4	4	5	0	5	0	10	0	8	0	10	4	41	4	3
OTU10627	p_unclassified_Bacteria;c_unclassified_Bacteria;o_unclassified_Bacteria;f_unclassified_Bacteria;g_unclassified_Bacteria;s_unclassified_Bacteria	0	0	0	0	0	0	1	0	0	0	0	0	0	0	0	0	0	0	0	0	0	0	0	0	0	0	0	0	0	0	0	0	0	0	0	0	0	0	0	0	2	0
OTU10628	p_Patescibacteria;c_ABY1;o_Candidatus_Kerfeldbacteria;f_norank_Candidatus_Kerfeldbacteria;g_norank_Candidatus_Kerfeldbacteria;s_Candidatus_Kerfeldbacteria_sp.	0	0	0	0	0	0	0	0	0	0	0	0	0	0	0	0	0	0	0	0	0	0	1	0	0	0	0	0	1	0	4	2	0	0	0	0	0	0	0	0	0	0
OTU10629	p_Nitrospirota;c_Thermodesulfovibrionia;o_norank_Thermodesulfovibrionia;f_norank_Thermodesulfovibrionia;g_norank_Thermodesulfovibrionia;s_Thermodesulfovibrionia_sp.	0	0	0	0	0	0	0	0	0	0	0	0	0	0	0	0	0	0	0	0	0	0	0	0	0	0	0	0	0	0	2	7	0	0	0	0	0	0	0	0	0	0
OTU1063	p_unclassified_Archaea;c_unclassified_Archaea;o_unclassified_Archaea;f_unclassified_Archaea;g_unclassified_Archaea;s_unclassified_Archaea	0	0	1	0	1	0	0	0	0	1	0	0	0	0	0	0	0	0	0	0	1	1	2	1	0	0	0	0	1	3	1	0	1	1	0	1	1	2	3	1	3	0
OTU10630	p_Myxococcota;c_Polyangia;o_UASB-TL25;f_norank_UASB-TL25;g_norank_UASB-TL25;s_UASB-TL25_sp.	0	0	1	0	0	0	0	1	0	0	0	0	1	0	9	1	2	0	2	1	1	1	1	0	0	0	0	1	0	0	2	3	0	0	0	1	0	0	0	0	0	0
OTU10631	p_Myxococcota;c_Polyangia;o_Nannocystales;f_Nannocystaceae;g_norank_Nannocystaceae;s_Nannocystaceae_sp.	0	0	0	0	3	0	7	8	2	0	5	4	1	0	0	0	0	0	0	0	0	1	1	0	1	0	0	0	0	1	0	0	0	0	0	0	0	0	0	0	0	0
OTU10632	p_Actinobacteriota;c_Thermoleophilia;o_Gaiellales;f_norank_Gaiellales;g_norank_Gaiellales;s_Gaiellales_sp.	0	0	0	0	0	0	0	0	1	0	0	0	0	0	17	1	0	0	0	0	0	0	0	0	0	0	0	0	0	0	0	0	0	0	0	0	0	0	0	0	0	0
OTU10633	p_unclassified_Bacteria;c_unclassified_Bacteria;o_unclassified_Bacteria;f_unclassified_Bacteria;g_unclassified_Bacteria;s_unclassified_Bacteria	0	0	0	0	0	0	0	0	0	0	0	0	0	0	4	0	0	0	0	0	0	0	0	0	0	0	0	0	0	0	0	0	0	0	0	0	0	0	0	0	0	0
OTU10634	p_Nanoarchaeota;c_Nanoarchaeia;o_Woesearchaeales;f_norank_Woesearchaeales;g_norank_Woesearchaeales;s_Woesearchaeales_sp.	0	0	0	0	0	0	0	0	0	0	1	0	0	0	0	0	0	2	0	0	0	2	0	1	0	0	0	0	0	0	0	0	0	0	0	0	0	0	0	0	0	3
OTU10635	p_Verrucomicrobiota;c_Omnitrophia;o_Omnitrophales;f_unclassified_Omnitrophales;g_unclassified_Omnitrophales;s_unclassified_Omnitrophales	0	0	0	0	6	0	0	0	0	0	0	0	0	0	0	0	0	0	0	0	0	0	0	0	0	0	0	0	0	0	0	0	0	0	0	0	0	0	0	0	0	0
OTU10636	p_Chloroflexi;c_Anaerolineae;o_RBG-13-54-9;f_norank_RBG-13-54-9;g_norank_RBG-13-54-9;s_RBG-13-54-9_sp.	0	0	0	0	0	0	0	0	0	0	0	0	0	0	0	0	0	0	0	0	0	0	0	0	0	0	0	0	0	0	0	2	0	0	0	0	0	0	0	0	0	0
OTU10637	p_Planctomycetota;c_Planctomycetes;o_Pirellulales;f_Pirellulaceae;g_Rhodopirellula;s_Rhodopirellula_sp.	0	0	0	0	0	0	0	0	0	0	0	0	0	0	16	0	0	0	0	0	0	0	0	0	0	0	0	0	0	0	0	0	0	0	0	0	0	0	0	0	0	0
OTU10638	p_Gemmatimonadota;c_Gemmatimonadetes;o_Gemmatimonadales;f_Gemmatimonadaceae;g_norank_Gemmatimonadaceae;s_Gemmatimonadaceae_sp.	0	0	0	0	0	0	0	0	1	0	0	0	0	0	4	0	0	0	0	0	0	0	0	0	0	0	0	0	0	0	0	0	0	0	0	0	0	0	0	0	0	0
OTU10639	p_Verrucomicrobiota;c_Verrucomicrobiae;o_S-BQ2-57_soil_group;f_norank_S-BQ2-57_soil_group;g_norank_S-BQ2-57_soil_group;s_S-BQ2-57_soil_group_sp.	0	0	0	0	0	0	0	0	0	0	0	0	0	0	19	4	0	0	0	0	0	0	0	0	0	0	0	0	0	0	0	0	0	0	0	0	0	0	0	0	0	0
OTU1064	p_Actinobacteriota;c_Acidimicrobiia;o_Microtrichales;f_Microtrichaceae;g_unclassified_Microtrichaceae;s_unclassified_Microtrichaceae	0	0	0	3	35	4	2	0	0	0	0	0	0	0	0	0	0	0	0	2	0	0	0	0	0	0	0	2	0	0	0	0	0	0	0	0	0	0	0	0	0	0
OTU10640	p_Spirochaetota;c_Spirochaetia;o_Spirochaetales;f_Spirochaetaceae;g_Sediminispirochaeta;s_Sediminispirochaeta_sp.	0	0	0	0	0	0	0	0	0	0	0	0	0	0	6	0	0	0	0	0	0	0	0	0	0	0	0	0	0	0	0	0	0	0	0	0	0	0	0	0	0	0
OTU10641	p_Proteobacteria;c_Gammaproteobacteria;o_norank_Gammaproteobacteria;f_norank_Gammaproteobacteria;g_norank_Gammaproteobacteria;s_Gammaproteobacteria_sp.	1	1	2	2	0	0	1	1	0	0	2	5	9	0	0	1	0	2	5	0	3	2	10	5	2	0	0	7	1	2	1	3	7	6	1	3	0	5	3	18	1	1
OTU10642	p_Actinobacteriota;c_Acidimicrobiia;o_Actinomarinales;f_norank_Actinomarinales;g_norank_Actinomarinales;s_Actinomarinales_sp.	9	26	4	5	0	14	25	10	0	6	48	55	174	18	0	4	5	6	4	1	57	9	85	86	1	2	1	12	0	1	0	2	8	15	3	1	1	13	9	7	3	15
OTU10643	p_Cyanobacteria;c_Cyanobacteriia;o_Synechococcales;f_Cyanobiaceae;g_Cyanobium_PCC-6307;s_Cyanobium_PCC-6307_sp.	0	0	0	0	0	0	0	0	0	0	0	0	0	0	21	4	0	0	0	0	0	0	0	0	0	0	0	0	0	0	0	0	0	0	0	0	0	1	0	0	0	0
OTU10644	p_Nanoarchaeota;c_Nanoarchaeia;o_Woesearchaeales;f_SCGC_AAA011-D5;g_norank_SCGC_AAA011-D5;s_SCGC_AAA011-D5_sp.	0	0	0	1	0	0	0	0	0	0	0	1	0	0	0	0	1	0	0	1	0	0	0	2	0	0	1	0	0	0	0	0	0	0	0	0	0	1	0	0	0	0
OTU10645	p_Chloroflexi;c_Anaerolineae;o_ADurb.Bin180;f_norank_ADurb.Bin180;g_norank_ADurb.Bin180;s_ADurb.Bin180_sp.	0	0	0	0	1	1	0	0	1	0	0	0	0	0	0	7	1	0	0	0	0	0	0	0	3	2	1	0	0	0	0	0	0	0	0	0	0	0	1	0	0	0
OTU10646	p_Patescibacteria;c_Microgenomatia;o_norank_Microgenomatia;f_norank_Microgenomatia;g_norank_Microgenomatia;s_unclassified_Microgenomatia	0	0	0	0	0	0	0	0	0	0	0	0	0	2	0	0	0	0	0	0	0	9	2	1	0	0	0	0	0	0	0	0	0	0	0	0	0	0	0	0	3	0
OTU10647	p_Chloroflexi;c_Anaerolineae;o_Ardenticatenales;f_norank_Ardenticatenales;g_norank_Ardenticatenales;s_Ardenticatenales_sp.	0	0	0	0	0	0	0	0	0	0	0	0	0	0	0	0	0	0	0	0	0	0	0	0	0	0	0	0	0	0	3	0	0	0	0	0	0	0	0	0	0	0
OTU10648	p_Patescibacteria;c_Gracilibacteria;o_Candidatus_Peregrinibacteria;f_norank_Candidatus_Peregrinibacteria;g_norank_Candidatus_Peregrinibacteria;s_Candidatus_Peregrinibacteria_sp.	0	1	3	0	0	0	0	0	0	0	0	0	0	0	0	0	0	0	0	0	0	1	0	0	0	0	1	0	0	1	0	0	0	0	0	0	0	0	1	0	0	0
OTU10649	p_NB1-j;c_norank_NB1-j;o_norank_NB1-j;f_norank_NB1-j;g_norank_NB1-j;s_NB1-j_sp.	0	0	0	0	0	0	0	0	0	0	0	0	0	0	0	0	0	0	0	0	0	0	0	0	0	0	0	0	0	0	0	0	0	0	0	0	0	0	0	0	2	0
OTU1065	p_Proteobacteria;c_Gammaproteobacteria;o_unclassified_Gammaproteobacteria;f_unclassified_Gammaproteobacteria;g_unclassified_Gammaproteobacteria;s_unclassified_Gammaproteobacteria	0	0	0	0	0	0	0	0	0	0	0	0	0	0	0	0	0	0	0	0	0	0	0	0	0	0	0	0	1	1	0	0	0	0	0	0	0	0	0	0	2	0
OTU10650	p_Verrucomicrobiota;c_Kiritimatiellae;o_WCHB1-41;f_norank_WCHB1-41;g_norank_WCHB1-41;s_WCHB1-41_sp.	1	0	0	0	0	0	0	1	0	0	0	0	0	0	0	0	0	0	1	0	0	0	0	0	0	0	0	0	0	0	0	1	0	0	0	0	0	0	0	0	0	0
OTU10651	p_Myxococcota;c_Myxococcia;o_Myxococcales;f_Myxococcaceae;g_P3OB-42;s_P3OB-42_sp.	0	0	0	0	0	0	0	0	0	0	0	0	0	0	0	0	1	0	0	1	0	0	0	0	0	1	0	0	0	0	0	0	0	0	0	0	0	0	0	0	0	0
OTU10652	p_Proteobacteria;c_Gammaproteobacteria;o_Enterobacterales;f_Colwelliaceae;g_unclassified_Colwelliaceae;s_unclassified_Colwelliaceae	0	0	0	0	1	0	10	23	0	0	0	0	0	0	0	0	3	0	0	7	0	0	1	0	0	0	0	0	0	0	0	0	0	0	2	0	0	0	1	0	0	0
OTU10653	p_Dependentiae;c_Babeliae;o_Babeliales;f_Vermiphilaceae;g_norank_Vermiphilaceae;s_Vermiphilaceae_sp.	0	0	0	0	0	2	1	1	0	2	0	1	0	1	0	0	0	2	0	1	0	3	1	0	0	0	1	1	3	1	0	0	2	1	0	0	0	0	0	0	1	10
OTU10654	p_unclassified_Bacteria;c_unclassified_Bacteria;o_unclassified_Bacteria;f_unclassified_Bacteria;g_unclassified_Bacteria;s_unclassified_Bacteria	0	0	0	0	0	0	0	0	0	0	0	0	0	5	0	0	0	0	0	0	0	0	0	1	0	0	0	0	2	0	0	0	0	0	0	0	0	0	0	0	0	0
OTU10655	p_Thermoplasmatota;c_Thermoplasmata;o_norank_Thermoplasmata;f_norank_Thermoplasmata;g_norank_Thermoplasmata;s_Thermoplasmata_sp.	0	0	0	0	2	0	0	0	0	0	0	0	0	0	0	0	0	0	0	0	0	0	0	0	0	0	0	0	0	0	0	0	0	0	0	0	0	0	0	0	0	0
OTU10656	p_Patescibacteria;c_ABY1;o_unclassified_ABY1;f_unclassified_ABY1;g_unclassified_ABY1;s_unclassified_ABY1	0	0	0	0	2	0	0	0	0	0	0	0	0	0	0	0	0	0	0	0	0	0	0	0	0	0	0	0	0	0	0	0	0	0	0	0	0	0	0	0	0	0
OTU10657	p_Verrucomicrobiota;c_Chlamydiae;o_Chlamydiales;f_unclassified_Chlamydiales;g_unclassified_Chlamydiales;s_unclassified_Chlamydiales	0	0	0	0	1	0	2	0	0	0	0	2	0	0	0	11	0	1	0	0	4	0	1	0	0	0	2	0	0	0	0	0	0	2	0	0	0	0	0	0	0	0
OTU10658	p_Dependentiae;c_Babeliae;o_Babeliales;f_unclassified_Babeliales;g_unclassified_Babeliales;s_unclassified_Babeliales	0	2	1	1	2	0	7	4	0	0	0	4	0	3	0	0	0	3	3	1	1	9	4	0	0	0	4	1	6	5	6	1	6	15	3	0	6	3	8	12	13	7
OTU10659	p_unclassified_Bacteria;c_unclassified_Bacteria;o_unclassified_Bacteria;f_unclassified_Bacteria;g_unclassified_Bacteria;s_unclassified_Bacteria	13	5	4	1	1	10	6	2	0	2	13	8	13	0	0	0	1	4	5	1	4	13	9	18	0	0	4	2	2	4	1	13	2	0	2	2	3	5	4	3	4	8
OTU1066	p_Nanoarchaeota;c_Nanoarchaeia;o_Woesearchaeales;f_norank_Woesearchaeales;g_norank_Woesearchaeales;s_Woesearchaeales_sp.	0	0	0	0	0	0	0	0	0	0	0	0	0	0	3	0	0	0	0	0	0	0	0	0	0	0	0	0	0	0	0	0	0	0	0	0	0	0	0	0	0	0
OTU10660	p_Latescibacterota;c_norank_Latescibacterota;o_norank_Latescibacterota;f_norank_Latescibacterota;g_norank_Latescibacterota;s_Latescibacterota_sp.	0	0	0	0	0	0	0	0	0	0	0	0	0	0	10	0	0	0	0	0	0	0	0	0	0	0	0	0	0	0	0	0	0	0	0	0	0	0	0	0	0	0
OTU10661	p_Patescibacteria;c_Parcubacteria;o_Candidatus_Nealsonbacteria;f_norank_Candidatus_Nealsonbacteria;g_norank_Candidatus_Nealsonbacteria;s_Candidatus_Nealsonbacteria_sp.	0	0	0	0	13	0	0	0	11	0	0	0	1	0	0	0	0	0	0	0	0	0	0	1	0	0	0	0	1	0	0	0	0	0	0	0	0	0	0	0	0	0
OTU10662	p_Dependentiae;c_Babeliae;o_Babeliales;f_norank_Babeliales;g_norank_Babeliales;s_Babeliales_sp.	0	0	0	0	0	0	1	10	0	0	0	2	0	0	0	0	2	0	1	4	0	0	0	0	0	0	0	0	0	0	0	0	0	0	0	0	0	0	0	0	0	0
OTU10663	p_Elusimicrobiota;c_unclassified_Elusimicrobiota;o_unclassified_Elusimicrobiota;f_unclassified_Elusimicrobiota;g_unclassified_Elusimicrobiota;s_unclassified_Elusimicrobiota	0	0	0	1	0	0	1	1	0	0	0	0	0	0	0	0	11	0	0	8	0	0	0	0	0	0	0	0	0	0	0	0	0	0	0	0	0	0	0	0	0	0
OTU10664	p_Nanoarchaeota;c_Nanoarchaeia;o_Woesearchaeales;f_SCGC_AAA011-D5;g_norank_SCGC_AAA011-D5;s_SCGC_AAA011-D5_sp.	0	0	0	0	0	0	0	0	0	0	2	0	0	0	0	0	0	0	0	0	0	0	0	0	0	0	0	0	0	0	0	0	0	0	0	0	0	0	0	0	0	0
OTU10665	p_Proteobacteria;c_Gammaproteobacteria;o_unclassified_Gammaproteobacteria;f_unclassified_Gammaproteobacteria;g_unclassified_Gammaproteobacteria;s_unclassified_Gammaproteobacteria	0	0	0	0	1	0	0	0	0	0	0	1	0	3	0	0	0	1	0	0	0	0	0	0	0	0	0	0	0	0	0	0	2	0	2	0	0	1	0	0	0	0
OTU10666	p_Dependentiae;c_Babeliae;o_Babeliales;f_Vermiphilaceae;g_norank_Vermiphilaceae;s_Vermiphilaceae_sp.	1	0	0	0	0	0	1	0	0	0	0	0	1	0	0	0	0	1	1	0	0	0	0	0	0	0	5	0	2	4	1	2	0	0	1	2	0	0	0	0	0	0
OTU10667	p_Proteobacteria;c_Alphaproteobacteria;o_unclassified_Alphaproteobacteria;f_unclassified_Alphaproteobacteria;g_unclassified_Alphaproteobacteria;s_unclassified_Alphaproteobacteria	0	1	0	1	0	0	0	0	0	0	0	0	0	0	0	1	0	0	0	0	0	0	1	0	0	0	0	0	0	0	0	6	0	0	0	2	6	0	12	106	4	1
OTU10668	p_Chloroflexi;c_Anaerolineae;o_Ardenticatenales;f_norank_Ardenticatenales;g_norank_Ardenticatenales;s_Ardenticatenales_sp.	0	0	0	3	0	0	2	6	0	0	0	0	0	0	0	0	2	0	0	0	0	0	0	0	0	1	0	0	0	0	0	1	0	0	0	0	0	0	0	0	0	0
OTU10669	p_Chloroflexi;c_Anaerolineae;o_Anaerolineales;f_Anaerolineaceae;g_norank_Anaerolineaceae;s_Anaerolineaceae_sp.	0	0	0	0	0	0	0	0	0	0	0	0	0	0	0	0	0	0	0	0	0	0	2	0	0	0	0	0	0	0	0	0	0	0	0	0	0	1	0	0	0	0
OTU1067	p_Proteobacteria;c_Gammaproteobacteria;o_unclassified_Gammaproteobacteria;f_unclassified_Gammaproteobacteria;g_unclassified_Gammaproteobacteria;s_unclassified_Gammaproteobacteria	0	0	0	0	0	0	0	0	0	0	0	0	0	0	0	0	0	0	0	0	0	0	0	0	0	0	0	0	0	0	0	0	0	0	0	0	0	0	0	2	0	0
OTU10670	p_Hadarchaeota;c_Hadarchaeia;o_Hadarchaeales;f_norank_Hadarchaeales;g_norank_Hadarchaeales;s_Hadarchaeales_sp.	1	2	4	0	4	2	0	0	5	25	2	0	0	0	0	1	0	0	0	0	0	0	0	0	2	1	5	0	0	0	0	0	0	0	0	0	0	0	0	0	0	0
OTU10671	p_Asgardarchaeota;c_Lokiarchaeia;o_norank_Lokiarchaeia;f_norank_Lokiarchaeia;g_norank_Lokiarchaeia;s_Lokiarchaeia_sp.	0	0	1	0	5	6	0	0	6	2	3	1	0	31	0	0	0	8	0	0	0	16	1	1	1	0	21	0	25	2	0	1	0	0	0	0	10	2	2	4	73	4
OTU10672	p_Patescibacteria;c_ABY1;o_unclassified_ABY1;f_unclassified_ABY1;g_unclassified_ABY1;s_unclassified_ABY1	1	0	0	0	2	0	1	0	1	0	0	1	1	0	0	0	0	1	0	1	1	0	2	4	0	0	0	1	0	0	0	1	0	0	0	0	0	0	0	1	1	0
OTU10673	p_Desulfobacterota;c_Desulfobulbia;o_Desulfobulbales;f_Desulfocapsaceae;g_unclassified_Desulfocapsaceae;s_unclassified_Desulfocapsaceae	2	0	0	0	0	0	0	0	0	0	0	0	0	0	0	0	0	0	0	0	0	0	0	0	0	0	0	0	0	0	0	0	0	0	0	0	0	0	0	0	0	0
OTU10674	p_Nanoarchaeota;c_Nanoarchaeia;o_Woesearchaeales;f_SCGC_AAA011-D5;g_norank_SCGC_AAA011-D5;s_SCGC_AAA011-D5_sp.	0	0	0	0	0	0	0	0	0	0	0	0	0	0	0	0	0	0	0	0	0	0	0	0	0	0	0	0	0	0	0	0	0	0	0	0	0	0	0	0	2	0
OTU10675	p_Acidobacteriota;c_Aminicenantia;o_Aminicenantales;f_norank_Aminicenantales;g_norank_Aminicenantales;s_Aminicenantales_sp.	0	0	0	0	0	0	0	0	0	0	0	0	0	0	1	18	0	0	0	0	0	0	0	0	0	0	0	0	0	0	0	0	0	0	0	0	0	0	0	0	0	0
OTU10676	p_unclassified_Bacteria;c_unclassified_Bacteria;o_unclassified_Bacteria;f_unclassified_Bacteria;g_unclassified_Bacteria;s_unclassified_Bacteria	0	0	0	0	1	0	0	0	3	0	0	0	0	0	0	0	0	0	0	0	0	0	0	0	0	0	0	0	0	0	0	0	0	0	0	0	0	0	0	0	0	0
OTU10677	p_unclassified_Bacteria;c_unclassified_Bacteria;o_unclassified_Bacteria;f_unclassified_Bacteria;g_unclassified_Bacteria;s_unclassified_Bacteria	0	0	0	1	0	0	0	1	0	0	1	0	2	0	0	0	1	2	0	0	6	6	1	0	0	0	8	0	2	2	3	1	3	33	6	4	5	1	2	3	7	5
OTU10678	p_Bdellovibrionota;c_Bdellovibrionia;o_Bdellovibrionales;f_Bdellovibrionaceae;g_Bdellovibrio;s_Bdellovibrio_sp.	0	0	0	2	0	0	2	0	0	0	0	0	0	0	0	0	0	0	0	0	0	0	0	0	0	0	0	0	0	0	0	0	0	0	0	0	0	0	0	1	0	0
OTU10679	p_Dependentiae;c_Babeliae;o_Babeliales;f_unclassified_Babeliales;g_unclassified_Babeliales;s_unclassified_Babeliales	1	5	0	0	3	1	8	2	0	0	0	0	3	0	1	9	0	0	0	2	1	1	2	0	115	1	0	1	1	0	0	1	0	1	0	1	0	0	0	0	0	0
OTU1068	p_Dependentiae;c_Babeliae;o_Babeliales;f_unclassified_Babeliales;g_unclassified_Babeliales;s_unclassified_Babeliales	0	0	0	0	1	0	0	0	0	0	0	0	0	0	0	0	0	0	0	0	0	0	0	0	0	0	0	0	0	0	0	4	0	0	0	0	0	0	0	0	0	2
OTU10680	p_Verrucomicrobiota;c_Verrucomicrobiae;o_Opitutales;f_Puniceicoccaceae;g_unclassified_Puniceicoccaceae;s_unclassified_Puniceicoccaceae	0	0	0	0	0	0	1	1	0	0	0	0	0	0	0	0	0	0	0	1	0	0	0	0	0	0	0	0	0	0	0	0	0	0	0	0	0	0	0	0	0	0
OTU10681	p_Planctomycetota;c_Phycisphaerae;o_MSBL9;f_unclassified_MSBL9;g_unclassified_MSBL9;s_unclassified_MSBL9	0	0	0	0	0	0	0	0	0	0	0	1	0	0	0	0	0	0	0	0	0	0	0	0	0	0	0	0	0	0	0	0	0	0	0	0	0	0	0	2	0	0
OTU10682	p_unclassified_Bacteria;c_unclassified_Bacteria;o_unclassified_Bacteria;f_unclassified_Bacteria;g_unclassified_Bacteria;s_unclassified_Bacteria	0	2	0	0	0	0	0	0	0	0	0	0	0	0	0	0	0	0	0	0	0	0	0	0	0	0	0	0	0	0	0	0	0	0	0	0	0	0	0	0	0	0
OTU10683	p_Myxococcota;c_Myxococcia;o_Myxococcales;f_Vulgatibacteraceae;g_Vulgatibacter;s_Vulgatibacter_sp.	0	0	0	0	1	0	0	0	15	0	0	2	0	0	4	4	0	0	0	0	0	0	0	0	0	2	0	0	0	0	0	0	0	0	0	0	0	0	0	0	0	0
OTU10684	p_Proteobacteria;c_Gammaproteobacteria;o_unclassified_Gammaproteobacteria;f_unclassified_Gammaproteobacteria;g_unclassified_Gammaproteobacteria;s_unclassified_Gammaproteobacteria	0	2	0	0	0	0	0	0	0	0	0	0	0	3	0	0	0	0	0	0	0	0	0	0	0	0	0	0	0	0	0	1	0	0	0	0	0	0	0	0	0	0
OTU10685	p_unclassified_Bacteria;c_unclassified_Bacteria;o_unclassified_Bacteria;f_unclassified_Bacteria;g_unclassified_Bacteria;s_unclassified_Bacteria	0	0	0	0	0	0	0	0	0	0	0	0	0	0	3	14	0	0	0	0	0	0	0	0	0	0	0	0	0	0	0	0	0	0	0	0	0	0	0	0	0	0
OTU10686	p_Nanoarchaeota;c_Nanoarchaeia;o_Woesearchaeales;f_norank_Woesearchaeales;g_norank_Woesearchaeales;s_Woesearchaeales_sp.	0	0	0	0	0	0	3	0	0	0	2	1	0	0	0	0	0	0	0	0	0	0	0	0	0	0	0	1	0	2	0	0	0	0	0	0	0	1	0	1	0	0
OTU10687	p_Patescibacteria;c_Microgenomatia;o_Candidatus_Woesebacteria;f_norank_Candidatus_Woesebacteria;g_norank_Candidatus_Woesebacteria;s_Candidatus_Woesebacteria_sp.	0	0	0	0	0	0	0	0	0	0	0	0	0	2	0	0	0	0	0	0	0	0	0	0	0	0	0	0	0	0	0	0	0	0	0	0	0	0	0	0	0	0
OTU10688	p_Proteobacteria;c_Gammaproteobacteria;o_Pseudomonadales;f_unclassified_Pseudomonadales;g_unclassified_Pseudomonadales;s_unclassified_Pseudomonadales	0	0	0	0	0	0	0	0	0	0	0	0	0	2	0	0	0	0	0	0	0	0	0	0	0	0	0	0	0	0	0	0	0	0	0	0	0	0	0	0	0	0
OTU10689	p_unclassified_Bacteria;c_unclassified_Bacteria;o_unclassified_Bacteria;f_unclassified_Bacteria;g_unclassified_Bacteria;s_unclassified_Bacteria	0	0	3	5	0	0	0	0	0	0	0	0	0	0	0	0	1	0	0	0	0	0	0	0	1	0	0	0	0	0	0	0	0	0	0	3	0	0	0	0	0	0
OTU1069	p_Dependentiae;c_Babeliae;o_Babeliales;f_Babeliaceae;g_norank_Babeliaceae;s_Babeliaceae_sp.	0	0	0	0	0	0	0	0	1	0	0	0	0	0	0	0	0	0	0	0	0	0	0	0	0	0	0	0	0	0	0	3	0	0	0	0	0	0	0	0	0	0
OTU10690	p_Chloroflexi;c_Anaerolineae;o_RBG-13-54-9;f_norank_RBG-13-54-9;g_norank_RBG-13-54-9;s_RBG-13-54-9_sp.	0	0	0	0	0	0	0	0	0	0	0	0	0	0	0	0	0	0	0	0	0	0	0	0	0	0	0	0	0	0	0	0	0	0	0	0	0	0	0	0	2	0
OTU10691	p_Bacteroidota;c_Bacteroidia;o_Chitinophagales;f_Saprospiraceae;g_norank_Saprospiraceae;s_Saprospiraceae_sp.	0	0	0	0	0	0	0	0	0	0	0	0	0	0	0	0	0	0	0	0	0	0	0	0	0	0	0	0	0	0	0	0	0	0	0	0	0	0	4	0	0	0
OTU10692	p_Proteobacteria;c_Gammaproteobacteria;o_Coxiellales;f_Coxiellaceae;g_Coxiella;s_Coxiella_sp.	0	0	0	0	0	0	0	0	0	0	0	0	0	0	0	0	0	0	0	0	0	0	0	0	0	0	0	0	0	0	0	0	0	0	0	0	0	0	2	0	0	0
OTU10693	p_Planctomycetota;c_Planctomycetes;o_Pirellulales;f_Pirellulaceae;g_Blastopirellula;s_Blastopirellula_sp.	0	2	2	68	0	1	14	40	0	2	1	1	0	1	0	0	79	1	7	21	1	0	4	2	0	0	0	5	2	3	4	4	2	1	0	4	2	2	0	5	0	5
OTU10694	p_Bdellovibrionota;c_Bdellovibrionia;o_Bdellovibrionales;f_Bdellovibrionaceae;g_Bdellovibrio;s_Bdellovibrio_sp.	0	0	0	0	0	0	2	0	0	0	0	0	0	0	0	0	0	0	1	0	0	0	0	0	0	0	0	0	0	0	0	0	0	0	0	0	0	0	0	0	0	0
OTU10695	p_Myxococcota;c_Polyangia;o_Nannocystales;f_Nannocystaceae;g_norank_Nannocystaceae;s_Nannocystaceae_sp.	0	1	0	0	0	0	0	0	0	0	0	0	0	0	0	0	0	0	1	14	0	0	0	1	0	0	0	0	0	1	0	2	0	0	0	1	0	4	2	0	0	0
OTU10696	p_Nanoarchaeota;c_Nanoarchaeia;o_Woesearchaeales;f_norank_Woesearchaeales;g_norank_Woesearchaeales;s_unclassified_Woesearchaeales	0	0	0	0	0	0	0	0	0	0	0	0	0	0	0	0	0	0	0	0	0	0	0	0	0	0	3	1	0	1	0	0	1	0	0	0	0	0	0	0	0	1
OTU10697	p_Bacteroidota;c_Bacteroidia;o_Bacteroidales;f_SB-5;g_norank_SB-5;s_SB-5_sp.	0	0	0	0	0	0	0	0	0	4	0	0	0	0	0	0	0	0	0	0	0	0	0	0	0	0	0	0	0	0	0	0	0	0	0	0	0	0	0	0	0	0
OTU10698	p_Actinobacteriota;c_Acidimicrobiia;o_Microtrichales;f_Microtrichaceae;g_Sva0996_marine_group;s_Sva0996_marine_group_sp.	2	2	1	12	1	4	7	37	0	0	0	0	1	0	7	0	75	0	47	59	0	0	0	0	2	1	0	2	0	2	0	0	1	0	0	0	0	0	0	0	0	0
OTU10699	p_Bacteroidota;c_Bacteroidia;o_Chitinophagales;f_Saprospiraceae;g_norank_Saprospiraceae;s_unclassified_Saprospiraceae	0	0	0	0	2	0	2	0	0	0	0	0	0	0	0	0	0	0	0	0	0	0	0	0	0	0	0	0	0	0	2	0	0	0	0	0	0	0	0	0	0	0
OTU107	p_Patescibacteria;c_Gracilibacteria;o_Candidatus_Peregrinibacteria;f_norank_Candidatus_Peregrinibacteria;g_norank_Candidatus_Peregrinibacteria;s_Candidatus_Peregrinibacteria_sp.	0	0	0	0	0	0	0	0	0	2	0	0	0	0	0	0	0	3	0	0	0	0	0	0	0	0	2	0	0	1	0	1	0	0	0	0	0	0	0	0	0	0
OTU1070	p_Nanoarchaeota;c_Nanoarchaeia;o_Woesearchaeales;f_unclassified_Woesearchaeales;g_unclassified_Woesearchaeales;s_unclassified_Woesearchaeales	0	0	0	0	0	0	0	0	0	0	0	0	0	0	4	0	0	0	0	0	0	0	0	0	0	0	0	0	0	0	0	0	0	0	0	0	0	0	0	0	0	0
OTU10700	p_Patescibacteria;c_Gracilibacteria;o_Candidatus_Peregrinibacteria;f_norank_Candidatus_Peregrinibacteria;g_norank_Candidatus_Peregrinibacteria;s_Candidatus_Peregrinibacteria_sp.	0	0	0	0	0	0	0	0	0	0	0	0	0	0	0	2	0	0	0	0	0	0	0	0	0	0	0	0	0	0	0	0	0	0	0	0	0	0	0	0	0	0
OTU10701	p_Proteobacteria;c_Gammaproteobacteria;o_unclassified_Gammaproteobacteria;f_unclassified_Gammaproteobacteria;g_unclassified_Gammaproteobacteria;s_unclassified_Gammaproteobacteria	0	0	0	0	0	0	0	0	0	0	0	0	0	0	0	0	0	0	0	2	0	0	0	0	0	0	0	0	0	0	0	0	1	0	0	0	0	1	0	0	0	2
OTU10702	p_Verrucomicrobiota;c_Verrucomicrobiae;o_Opitutales;f_Puniceicoccaceae;g_unclassified_Puniceicoccaceae;s_unclassified_Puniceicoccaceae	0	0	0	0	0	0	0	0	0	0	0	0	0	0	0	0	0	0	1	15	0	1	0	1	0	0	0	0	0	0	0	0	0	0	0	0	0	0	0	0	0	0
OTU10703	p_Desulfobacterota;c_unclassified_Desulfobacterota;o_unclassified_Desulfobacterota;f_unclassified_Desulfobacterota;g_unclassified_Desulfobacterota;s_unclassified_Desulfobacterota	0	0	0	0	0	0	0	0	0	0	0	0	0	0	0	0	0	0	0	0	0	0	0	0	0	0	0	0	0	0	0	0	0	0	0	0	0	0	0	0	2	0
OTU10704	p_Patescibacteria;c_ABY1;o_Candidatus_Falkowbacteria;f_norank_Candidatus_Falkowbacteria;g_norank_Candidatus_Falkowbacteria;s_Candidatus_Falkowbacteria_sp.	0	3	1	0	0	0	0	0	0	0	1	0	0	0	0	0	0	0	0	0	0	0	0	0	0	0	0	0	0	0	0	0	0	0	0	0	0	0	0	0	0	0
OTU10705	p_unclassified_Bacteria;c_unclassified_Bacteria;o_unclassified_Bacteria;f_unclassified_Bacteria;g_unclassified_Bacteria;s_unclassified_Bacteria	0	0	0	0	0	0	0	0	0	0	0	0	0	0	2	0	0	0	0	0	0	0	0	0	0	0	0	0	0	0	0	0	0	0	0	0	0	0	0	0	0	0
OTU10706	p_Dependentiae;c_Babeliae;o_Babeliales;f_norank_Babeliales;g_norank_Babeliales;s_Babeliales_sp.	0	0	0	0	0	0	0	0	0	0	0	0	0	0	4	1	0	0	0	0	0	0	0	0	0	0	0	0	0	0	0	0	0	0	0	0	0	0	0	0	0	0
OTU10707	p_Chloroflexi;c_Dehalococcoidia;o_unclassified_Dehalococcoidia;f_unclassified_Dehalococcoidia;g_unclassified_Dehalococcoidia;s_unclassified_Dehalococcoidia	0	0	0	0	0	0	0	0	0	0	0	0	0	0	2	0	0	0	0	0	0	0	0	0	0	0	0	0	0	0	0	0	0	0	0	0	0	0	0	0	0	0
OTU10708	p_Nanoarchaeota;c_Nanoarchaeia;o_Woesearchaeales;f_GW2011_GWC1_47_15;g_norank_GW2011_GWC1_47_15;s_GW2011_GWC1_47_15_sp.	0	0	0	0	0	0	0	0	0	0	0	0	0	0	0	0	0	0	0	0	0	0	0	0	0	0	0	0	0	0	0	0	0	0	0	3	0	0	0	0	0	0
OTU10709	p_Patescibacteria;c_Gracilibacteria;o_Candidatus_Abawacabacteria;f_norank_Candidatus_Abawacabacteria;g_norank_Candidatus_Abawacabacteria;s_Candidatus_Abawacabacteria_sp.	0	3	1	0	0	5	2	0	0	0	1	2	2	1	0	0	0	15	1	0	1	1	3	0	0	0	3	2	2	5	0	0	5	0	0	0	0	5	0	0	0	0
OTU1071	p_unclassified_Bacteria;c_unclassified_Bacteria;o_unclassified_Bacteria;f_unclassified_Bacteria;g_unclassified_Bacteria;s_unclassified_Bacteria	0	0	0	0	0	0	0	0	4	0	0	0	0	1	0	0	0	0	0	0	0	1	0	0	0	0	0	0	0	0	0	2	0	0	0	0	0	1	2	1	3	0
OTU10710	p_Planctomycetota;c_OM190;o_norank_OM190;f_norank_OM190;g_norank_OM190;s_OM190_sp.	0	0	0	0	3	0	0	0	0	0	0	0	0	0	0	0	0	0	1	3	0	0	0	0	0	0	0	0	0	0	0	0	0	0	0	0	0	0	0	0	0	0
OTU10711	p_unclassified_Bacteria;c_unclassified_Bacteria;o_unclassified_Bacteria;f_unclassified_Bacteria;g_unclassified_Bacteria;s_unclassified_Bacteria	0	0	0	0	3	1	0	0	0	0	0	0	2	7	0	0	0	0	0	0	0	1	0	1	3	0	18	0	30	0	0	0	0	0	1	1	14	0	0	0	4	0
OTU10712	p_Planctomycetota;c_Planctomycetes;o_Gemmatales;f_Gemmataceae;g_norank_Gemmataceae;s_Gemmataceae_sp.	0	0	0	0	0	0	0	0	0	0	0	0	0	0	0	2	0	0	0	0	0	0	0	0	0	0	0	0	0	0	0	0	0	0	0	0	0	0	0	0	0	0
OTU10713	p_unclassified_Bacteria;c_unclassified_Bacteria;o_unclassified_Bacteria;f_unclassified_Bacteria;g_unclassified_Bacteria;s_unclassified_Bacteria	0	0	0	0	0	0	0	0	0	0	0	0	0	0	0	0	0	0	0	0	0	1	0	0	0	0	0	0	3	0	0	0	0	0	0	0	0	0	0	0	0	0
OTU10714	p_unclassified_Bacteria;c_unclassified_Bacteria;o_unclassified_Bacteria;f_unclassified_Bacteria;g_unclassified_Bacteria;s_unclassified_Bacteria	0	0	0	0	0	0	0	0	0	0	0	0	0	0	0	0	0	0	0	0	0	0	0	2	0	0	0	0	0	0	0	0	0	0	0	0	0	0	0	0	0	0
OTU10715	p_Planctomycetota;c_Phycisphaerae;o_Phycisphaerales;f_Phycisphaeraceae;g_unclassified_Phycisphaeraceae;s_unclassified_Phycisphaeraceae	14	58	6	5	9	14	11	36	1	13	30	15	19	0	5	10	19	81	30	19	10	16	9	8	6	12	37	27	4	38	3	1	21	87	14	6	1	40	4	8	0	4
OTU10716	p_Planctomycetota;c_Phycisphaerae;o_Phycisphaerales;f_Phycisphaeraceae;g_Urania-1B-19_marine_sediment_group;s_Urania-1B-19_marine_sediment_group_sp.	0	0	0	0	0	0	0	0	0	0	0	0	0	0	0	0	0	0	0	0	0	0	0	0	0	0	0	0	0	0	0	0	0	0	0	2	0	0	2	1	0	0
OTU10717	p_Patescibacteria;c_Gracilibacteria;o_norank_Gracilibacteria;f_norank_Gracilibacteria;g_norank_Gracilibacteria;s_Gracilibacteria_sp.	0	1	0	0	0	2	0	0	0	0	0	0	0	0	0	0	0	1	0	0	0	0	0	0	0	0	0	3	0	0	0	2	1	1	1	0	0	0	0	0	0	0
OTU10718	p_Bdellovibrionota;c_Bdellovibrionia;o_Bdellovibrionales;f_Bdellovibrionaceae;g_Bdellovibrio;s_Bdellovibrio_sp.	0	0	4	4	1	0	1	11	3	1	3	2	2	0	0	0	0	2	0	0	0	0	0	1	0	0	0	0	0	0	0	0	0	0	0	0	0	0	0	0	0	0
OTU10719	p_Sumerlaeota;c_Sumerlaeia;o_norank_Sumerlaeia;f_norank_Sumerlaeia;g_norank_Sumerlaeia;s_Sumerlaeia_sp.	0	0	0	0	0	0	0	0	0	0	0	0	0	0	0	0	0	0	0	0	0	2	0	0	0	0	0	0	0	0	0	0	0	0	0	0	0	0	0	0	0	0
OTU1072	p_unclassified_Root;c_unclassified_Root;o_unclassified_Root;f_unclassified_Root;g_unclassified_Root;s_unclassified_Root	0	0	0	0	0	0	0	0	0	0	0	0	0	0	0	0	0	0	0	0	0	0	0	0	0	0	0	0	1	0	0	0	0	0	1	0	0	0	0	0	0	0
OTU10720	p_Patescibacteria;c_Parcubacteria;o_Candidatus_Moranbacteria;f_norank_Candidatus_Moranbacteria;g_norank_Candidatus_Moranbacteria;s_Candidatus_Moranbacteria_sp.	0	0	0	0	0	0	0	0	0	0	0	0	1	0	0	0	0	0	0	0	0	1	1	3	0	0	0	0	0	0	0	0	0	0	0	0	0	0	0	0	0	0
OTU10721	p_Firmicutes;c_Bacilli;o_Paenibacillales;f_Paenibacillaceae;g_Ammoniibacillus;s_Ammoniibacillus_agariperforans	0	0	0	0	0	0	0	1	6	2	0	0	0	0	0	0	0	0	0	0	0	0	0	0	0	0	0	0	0	0	0	0	0	0	0	0	0	0	0	0	0	0
OTU10722	p_Thermoplasmatota;c_Thermoplasmata;o_norank_Thermoplasmata;f_norank_Thermoplasmata;g_norank_Thermoplasmata;s_Thermoplasmata_sp.	0	0	0	0	6	0	0	0	0	0	0	0	0	0	0	0	0	0	0	0	0	0	0	0	0	0	0	0	2	0	0	2	0	0	0	0	1	0	0	0	1	0
OTU10723	p_Altiarchaeota;c_Altiarchaeia;o_Altiarchaeales;f_Altiarchaeaceae;g_Candidatus_Altiarchaeum;s_Candidatus_Altiarchaeum_sp.	0	0	0	0	2	0	0	0	0	0	0	0	0	0	0	0	0	0	0	0	0	0	0	0	0	0	0	0	0	0	0	0	0	0	0	0	0	0	0	0	0	0
OTU10724	p_Planctomycetota;c_Phycisphaerae;o_Tepidisphaerales;f_WD2101_soil_group;g_norank_WD2101_soil_group;s_WD2101_soil_group_sp.	0	0	0	0	1	0	0	0	0	0	0	0	0	0	5	2	0	0	0	0	0	0	0	0	0	0	0	0	0	0	0	0	0	0	0	0	0	0	0	0	0	0
OTU10725	p_unclassified_Bacteria;c_unclassified_Bacteria;o_unclassified_Bacteria;f_unclassified_Bacteria;g_unclassified_Bacteria;s_unclassified_Bacteria	0	0	0	0	0	0	0	0	0	0	0	0	0	0	3	0	0	0	0	0	0	0	0	0	0	0	0	0	0	0	0	0	0	0	0	0	0	0	0	0	0	0
OTU10726	p_Chloroflexi;c_Dehalococcoidia;o_unclassified_Dehalococcoidia;f_unclassified_Dehalococcoidia;g_unclassified_Dehalococcoidia;s_unclassified_Dehalococcoidia	0	0	0	0	2	0	0	0	0	0	0	0	0	0	0	0	0	0	0	0	0	0	0	0	0	0	0	0	0	0	0	0	0	0	0	0	0	0	0	0	1	0
OTU10727	p_Proteobacteria;c_Alphaproteobacteria;o_Rickettsiales;f_Mitochondria;g_norank_Mitochondria;s_Mitochondria_sp.	0	0	0	0	0	0	0	0	0	0	0	0	0	0	3	0	0	0	0	0	0	0	0	0	0	0	0	0	0	0	0	0	0	0	0	0	0	0	0	0	0	0
OTU10728	p_Crenarchaeota;c_Bathyarchaeia;o_norank_Bathyarchaeia;f_norank_Bathyarchaeia;g_norank_Bathyarchaeia;s_Bathyarchaeia_sp.	0	0	0	0	0	0	0	0	0	0	0	0	0	0	0	3	0	0	0	0	0	0	0	0	0	0	0	0	0	0	0	0	0	0	0	0	0	0	0	0	0	0
OTU10729	p_Patescibacteria;c_ABY1;o_Candidatus_Falkowbacteria;f_norank_Candidatus_Falkowbacteria;g_norank_Candidatus_Falkowbacteria;s_Candidatus_Falkowbacteria_sp.	0	0	0	0	0	0	0	0	0	0	0	0	0	0	5	0	0	0	0	0	0	0	0	0	0	0	0	0	0	0	0	0	0	0	0	0	0	0	0	0	0	0
OTU1073	p_Firmicutes;c_Clostridia;o_Peptostreptococcales-Tissierellales;f_Peptostreptococcaceae;g_unclassified_Peptostreptococcaceae;s_unclassified_Peptostreptococcaceae	0	0	0	0	0	1	1	1	0	0	1	0	0	3	0	0	0	0	0	0	0	2	0	0	0	0	0	0	0	0	0	0	0	0	0	0	0	0	0	0	0	0
OTU10730	p_Planctomycetota;c_Phycisphaerae;o_Phycisphaerales;f_AKAU3564_sediment_group;g_norank_AKAU3564_sediment_group;s_AKAU3564_sediment_group_sp.	0	0	0	0	0	0	0	0	0	0	0	0	0	0	0	0	0	0	0	0	0	0	0	0	0	0	0	0	0	0	0	0	0	0	0	0	0	0	0	0	2	0
OTU10731	p_Verrucomicrobiota;c_Kiritimatiellae;o_Kiritimatiellales;f_Kiritimatiellaceae;g_MSBL3;s_MSBL3_sp.	0	0	0	0	0	0	0	0	0	0	0	0	0	0	2	5	0	0	0	0	0	0	0	0	0	0	0	0	0	0	0	0	0	0	0	0	0	0	0	0	0	0
OTU10732	p_SAR324_clade(Marine_group_B);c_norank_SAR324_clade(Marine_group_B);o_norank_SAR324_clade(Marine_group_B);f_norank_SAR324_clade(Marine_group_B);g_norank_SAR324_clade(Marine_group_B);s_SAR324_clade(Marine_group_B)_sp.	0	0	0	0	0	0	0	0	0	0	0	0	0	0	0	2	0	0	0	0	0	0	0	0	0	0	0	0	0	0	0	0	0	0	0	0	0	0	0	0	0	0
OTU10733	p_unclassified_Bacteria;c_unclassified_Bacteria;o_unclassified_Bacteria;f_unclassified_Bacteria;g_unclassified_Bacteria;s_unclassified_Bacteria	0	0	0	0	0	0	0	0	0	0	0	0	0	0	0	0	0	0	2	1	0	0	0	0	0	0	0	0	0	0	0	0	0	0	0	0	0	0	0	2	0	0
OTU10734	p_Chloroflexi;c_Dehalococcoidia;o_GIF9;f_norank_GIF9;g_norank_GIF9;s_GIF9_sp.	0	0	0	0	2	0	0	0	5	0	0	0	1	0	0	0	0	0	0	0	0	0	0	0	0	1	0	0	0	0	0	0	0	0	0	0	0	0	0	0	0	0
OTU10735	p_unclassified_Bacteria;c_unclassified_Bacteria;o_unclassified_Bacteria;f_unclassified_Bacteria;g_unclassified_Bacteria;s_unclassified_Bacteria	0	0	0	0	0	0	0	0	0	0	0	0	0	0	3	0	0	0	0	0	0	0	0	0	0	0	0	0	0	0	0	0	0	0	0	0	0	0	0	0	0	0
OTU10736	p_Patescibacteria;c_Microgenomatia;o_Candidatus_Woesebacteria;f_norank_Candidatus_Woesebacteria;g_norank_Candidatus_Woesebacteria;s_Candidatus_Woesebacteria_sp.	0	0	0	0	0	0	0	0	0	0	0	0	0	0	0	0	0	0	1	0	0	0	0	0	0	0	0	0	0	0	0	1	0	0	4	0	0	0	1	0	0	2
OTU10737	p_Acidobacteriota;c_Subgroup_22;o_norank_Subgroup_22;f_norank_Subgroup_22;g_norank_Subgroup_22;s_Subgroup_22_sp.	1	0	0	4	2	1	4	11	1	0	2	3	3	7	0	0	2	0	2	4	2	1	0	2	0	0	2	0	0	1	4	3	1	0	0	1	1	0	3	5	3	1
OTU10738	p_Nanoarchaeota;c_Nanoarchaeia;o_Woesearchaeales;f_norank_Woesearchaeales;g_norank_Woesearchaeales;s_Woesearchaeales_sp.	0	0	0	0	0	0	0	0	0	0	0	0	0	0	0	0	0	0	0	0	0	0	0	0	0	0	0	0	0	0	0	0	0	0	0	2	0	0	0	0	0	0
OTU10739	p_Crenarchaeota;c_Bathyarchaeia;o_norank_Bathyarchaeia;f_norank_Bathyarchaeia;g_norank_Bathyarchaeia;s_Bathyarchaeia_sp.	0	0	0	0	54	2	0	2	30	5	0	0	2	0	19	70	0	0	0	1	0	0	0	0	4	25	0	0	0	1	0	0	0	2	0	0	0	0	0	0	0	0
OTU1074	p_Proteobacteria;c_Gammaproteobacteria;o_EV818SWSAP88;f_norank_EV818SWSAP88;g_norank_EV818SWSAP88;s_EV818SWSAP88_sp.	1	5	1	0	2	2	3	2	0	3	0	7	9	1	0	0	0	0	0	0	6	6	26	13	2	0	1	0	0	5	0	0	5	6	1	2	2	2	1	3	4	2
OTU10740	p_Planctomycetota;c_Planctomycetes;o_Pirellulales;f_Pirellulaceae;g_norank_Pirellulaceae;s_unclassified_Pirellulaceae	0	0	0	0	0	0	0	2	0	0	0	0	1	0	0	0	0	0	0	0	0	0	0	1	0	0	0	1	0	1	0	2	5	2	1	0	3	0	0	1	0	0
OTU10741	p_unclassified_Bacteria;c_unclassified_Bacteria;o_unclassified_Bacteria;f_unclassified_Bacteria;g_unclassified_Bacteria;s_unclassified_Bacteria	0	0	0	0	0	0	0	0	0	0	0	0	0	0	0	0	0	0	0	0	0	0	0	0	0	0	0	0	0	0	0	0	0	0	0	0	0	0	0	0	2	0
OTU10742	p_Proteobacteria;c_Gammaproteobacteria;o_unclassified_Gammaproteobacteria;f_unclassified_Gammaproteobacteria;g_unclassified_Gammaproteobacteria;s_unclassified_Gammaproteobacteria	0	0	0	0	0	0	0	0	0	0	0	1	0	0	0	0	0	0	0	1	0	1	0	0	0	0	0	0	0	0	0	1	0	1	0	0	4	0	3	2	1	4
OTU10743	p_unclassified_Bacteria;c_unclassified_Bacteria;o_unclassified_Bacteria;f_unclassified_Bacteria;g_unclassified_Bacteria;s_unclassified_Bacteria	0	0	0	0	0	0	0	0	0	0	0	0	0	0	0	0	0	0	0	0	0	0	0	3	0	0	0	0	0	0	0	0	0	0	0	0	0	0	0	0	0	0
OTU10744	p_Planctomycetota;c_Pla4_lineage;o_norank_Pla4_lineage;f_norank_Pla4_lineage;g_norank_Pla4_lineage;s_Pla4_lineage_sp.	0	0	0	0	0	0	0	0	0	0	0	0	0	0	4	5	0	0	0	0	0	0	0	0	0	0	0	0	0	0	0	0	0	0	0	0	0	0	0	0	0	0
OTU10745	p_Planctomycetota;c_Planctomycetes;o_Planctomycetales;f_Rubinisphaeraceae;g_norank_Rubinisphaeraceae;s_Rubinisphaeraceae_sp.	10	12	0	2	1	10	3	1	0	4	9	3	26	0	0	4	1	11	2	0	6	2	9	13	1	1	0	10	1	2	0	0	3	0	0	0	0	0	1	2	0	0
OTU10746	p_Verrucomicrobiota;c_Chlamydiae;o_Chlamydiales;f_unclassified_Chlamydiales;g_unclassified_Chlamydiales;s_unclassified_Chlamydiales	0	0	0	0	0	0	0	0	0	0	0	0	0	0	0	0	0	0	1	0	0	0	0	5	0	0	0	0	0	2	0	0	0	0	0	2	0	0	0	0	0	0
OTU10747	p_unclassified_Bacteria;c_unclassified_Bacteria;o_unclassified_Bacteria;f_unclassified_Bacteria;g_unclassified_Bacteria;s_unclassified_Bacteria	0	0	0	0	0	0	0	0	0	0	0	0	0	0	0	0	0	0	0	2	0	0	0	0	0	0	0	0	0	0	0	0	0	0	0	0	0	0	0	0	0	0
OTU10748	p_unclassified_Bacteria;c_unclassified_Bacteria;o_unclassified_Bacteria;f_unclassified_Bacteria;g_unclassified_Bacteria;s_unclassified_Bacteria	0	0	0	0	1	0	0	0	0	0	0	0	0	1	0	0	0	0	0	0	0	0	0	0	0	0	0	0	0	0	0	0	0	0	0	0	0	0	0	0	1	0
OTU10749	p_Chloroflexi;c_Dehalococcoidia;o_MSBL5;f_norank_MSBL5;g_norank_MSBL5;s_MSBL5_sp.	0	0	0	0	0	0	0	0	1	0	0	1	0	0	0	6	0	0	0	0	0	0	0	0	0	27	0	0	0	0	0	0	0	0	0	0	0	0	0	0	0	0
OTU1075	p_unclassified_Bacteria;c_unclassified_Bacteria;o_unclassified_Bacteria;f_unclassified_Bacteria;g_unclassified_Bacteria;s_unclassified_Bacteria	0	0	0	0	0	0	0	0	0	0	0	0	0	0	3	0	0	0	1	0	0	0	0	0	0	0	0	0	0	0	0	0	0	0	0	0	0	0	0	0	0	0
OTU10750	p_Myxococcota;c_Polyangia;o_VHS-B3-70;f_norank_VHS-B3-70;g_norank_VHS-B3-70;s_VHS-B3-70_sp.	0	0	0	0	0	0	0	0	0	8	0	0	0	0	0	0	0	0	0	0	0	0	0	0	0	0	0	0	0	0	0	0	0	0	0	0	0	0	0	0	0	0
OTU10751	p_Acidobacteriota;c_Subgroup_22;o_norank_Subgroup_22;f_norank_Subgroup_22;g_norank_Subgroup_22;s_Subgroup_22_sp.	0	0	0	0	4	1	1	0	0	0	3	0	2	0	0	2	0	0	1	0	0	0	1	0	0	0	0	2	0	1	0	0	0	0	0	0	0	1	0	0	0	0
OTU10752	p_Chloroflexi;c_Anaerolineae;o_Ardenticatenales;f_norank_Ardenticatenales;g_norank_Ardenticatenales;s_Ardenticatenales_sp.	2	2	0	1	0	1	2	1	0	1	3	0	6	0	0	0	0	0	0	0	1	0	1	1	0	0	0	0	0	1	0	2	1	1	0	3	1	0	1	0	0	2
OTU10753	p_Verrucomicrobiota;c_Kiritimatiellae;o_WCHB1-41;f_norank_WCHB1-41;g_norank_WCHB1-41;s_WCHB1-41_sp.	0	0	1	0	0	0	0	0	0	0	0	0	0	0	0	0	0	0	0	0	0	2	0	0	0	0	0	0	0	0	0	0	0	0	0	0	0	0	0	0	0	0
OTU10754	p_Chloroflexi;c_Dehalococcoidia;o_unclassified_Dehalococcoidia;f_unclassified_Dehalococcoidia;g_unclassified_Dehalococcoidia;s_unclassified_Dehalococcoidia	0	0	0	0	2	0	0	0	0	0	0	0	0	0	0	0	0	0	0	0	0	0	0	0	0	0	0	0	0	0	0	0	0	0	0	0	0	0	1	0	1	0
OTU10755	p_Nanoarchaeota;c_Nanoarchaeia;o_Woesearchaeales;f_norank_Woesearchaeales;g_norank_Woesearchaeales;s_Woesearchaeales_sp.	0	0	0	0	0	0	0	0	0	0	0	0	0	0	4	0	0	0	0	0	0	0	0	0	0	0	0	0	0	0	0	0	0	0	0	0	0	0	0	0	0	0
OTU10756	p_SAR324_clade(Marine_group_B);c_norank_SAR324_clade(Marine_group_B);o_norank_SAR324_clade(Marine_group_B);f_norank_SAR324_clade(Marine_group_B);g_norank_SAR324_clade(Marine_group_B);s_SAR324_clade(Marine_group_B)_sp.	0	6	7	8	0	2	67	15	0	1	2	0	2	1	0	0	9	82	4	7	1	0	0	0	0	1	10	40	18	1	0	1	1	0	0	0	0	10	0	1	0	0
OTU10757	p_Patescibacteria;c_Microgenomatia;o_Candidatus_Woesebacteria;f_norank_Candidatus_Woesebacteria;g_norank_Candidatus_Woesebacteria;s_Candidatus_Woesebacteria_sp.	0	0	0	0	2	0	0	0	0	0	0	0	0	0	0	0	0	0	0	0	0	0	0	0	0	0	0	0	0	0	0	0	0	0	0	0	0	0	0	0	0	0
OTU10758	p_Crenarchaeota;c_Bathyarchaeia;o_norank_Bathyarchaeia;f_norank_Bathyarchaeia;g_norank_Bathyarchaeia;s_Bathyarchaeia_sp.	0	0	0	0	0	0	0	0	0	0	0	0	0	3	0	0	0	0	0	0	0	0	0	0	0	0	0	0	1	0	0	0	0	0	0	0	0	0	0	0	3	0
OTU10759	p_Dependentiae;c_Babeliae;o_Babeliales;f_unclassified_Babeliales;g_unclassified_Babeliales;s_unclassified_Babeliales	0	0	0	1	0	0	0	0	0	0	0	0	0	0	0	0	4	0	1	3	0	0	0	0	0	0	0	3	0	0	0	0	0	0	0	0	0	0	0	0	0	0
OTU1076	p_unclassified_Bacteria;c_unclassified_Bacteria;o_unclassified_Bacteria;f_unclassified_Bacteria;g_unclassified_Bacteria;s_unclassified_Bacteria	0	0	0	0	0	0	0	0	0	0	0	0	0	0	0	0	0	0	2	0	0	0	0	0	0	0	0	0	0	0	0	0	0	0	0	0	0	0	0	0	0	0
OTU10760	p_Proteobacteria;c_Alphaproteobacteria;o_Rickettsiales;f_Mitochondria;g_norank_Mitochondria;s_Mitochondria_sp.	0	0	0	0	0	0	0	0	0	0	0	0	0	0	0	3	0	0	0	0	0	0	0	0	0	1	0	0	0	0	0	0	0	0	0	1	0	0	0	0	0	0
OTU10761	p_Dependentiae;c_Babeliae;o_Babeliales;f_unclassified_Babeliales;g_unclassified_Babeliales;s_unclassified_Babeliales	0	0	0	0	0	0	0	0	0	0	0	0	0	2	0	0	0	1	0	0	0	0	0	0	0	0	2	0	0	0	0	0	0	0	0	0	1	0	0	0	0	0
OTU10762	p_Acidobacteriota;c_Vicinamibacteria;o_Subgroup_9;f_norank_Subgroup_9;g_norank_Subgroup_9;s_Subgroup_9_sp.	2	0	2	0	0	0	0	0	0	1	4	2	1	3	1	1	0	3	2	0	2	1	2	3	1	2	7	1	2	1	1	0	4	2	1	0	0	5	3	1	4	3
OTU10763	p_WS1;c_norank_WS1;o_norank_WS1;f_norank_WS1;g_norank_WS1;s_WS1_sp.	0	0	0	0	0	0	0	0	0	0	0	0	0	0	0	0	0	0	0	0	0	0	0	0	0	0	0	0	0	0	1	5	0	0	1	3	6	0	1	0	2	6
OTU10764	p_MBNT15;c_norank_MBNT15;o_norank_MBNT15;f_norank_MBNT15;g_norank_MBNT15;s_MBNT15_sp.	0	0	0	0	2	0	0	0	0	0	0	0	0	0	0	0	0	0	0	0	0	0	1	0	0	0	0	0	2	0	0	0	0	0	0	0	1	0	0	0	0	0
OTU10765	p_Proteobacteria;c_unclassified_Proteobacteria;o_unclassified_Proteobacteria;f_unclassified_Proteobacteria;g_unclassified_Proteobacteria;s_unclassified_Proteobacteria	0	0	0	0	0	0	0	0	0	0	0	0	0	0	0	0	0	0	0	0	0	0	0	3	0	0	0	0	0	0	0	0	0	0	0	0	0	0	0	0	0	0
OTU10766	p_unclassified_Bacteria;c_unclassified_Bacteria;o_unclassified_Bacteria;f_unclassified_Bacteria;g_unclassified_Bacteria;s_unclassified_Bacteria	0	0	0	0	0	0	0	0	0	0	0	0	0	0	0	2	0	0	0	0	0	0	0	0	0	0	0	0	0	0	0	0	0	0	0	0	0	0	0	0	0	0
OTU10767	p_Planctomycetota;c_Planctomycetes;o_Pirellulales;f_Pirellulaceae;g_Rhodopirellula;s_Rhodopirellula_sp.	0	0	0	1	0	0	0	1	0	0	0	0	1	0	0	0	2	0	0	1	1	1	2	7	0	0	0	0	0	1	5	7	0	1	1	3	1	0	3	1	0	0
OTU10768	p_Bacteroidota;c_Bacteroidia;o_unclassified_Bacteroidia;f_unclassified_Bacteroidia;g_unclassified_Bacteroidia;s_unclassified_Bacteroidia	0	0	0	0	2	0	0	0	0	0	0	0	0	0	0	0	1	0	0	0	0	0	0	0	0	0	0	0	0	0	0	0	0	0	0	0	0	0	0	0	0	0
OTU10769	p_Planctomycetota;c_Phycisphaerae;o_CCM11a;f_norank_CCM11a;g_norank_CCM11a;s_CCM11a_sp.	4	10	4	0	0	4	4	1	2	5	1	0	4	0	0	4	0	0	0	1	1	1	1	0	1	2	0	0	0	0	0	0	0	0	0	0	0	1	0	1	0	0
OTU1077	p_Verrucomicrobiota;c_Omnitrophia;o_Omnitrophales;f_Omnitrophaceae;g_Candidatus_Omnitrophus;s_Candidatus_Omnitrophus_sp.	0	0	1	15	0	0	0	2	0	2	0	0	0	0	0	0	11	0	0	0	0	0	0	0	0	0	0	0	0	0	0	1	0	0	0	0	0	0	0	0	4	4
OTU10770	p_Desulfobacterota;c_Desulfobacteria;o_Desulfobacterales;f_Desulfosarcinaceae;g_SEEP-SRB1;s_SEEP-SRB1_sp.	0	1	3	2	0	0	3	0	1	0	0	1	3	0	0	1	0	4	0	0	2	5	0	1	0	0	5	3	1	2	0	0	0	0	0	3	1	1	0	1	1	0
OTU10771	p_Planctomycetota;c_OM190;o_norank_OM190;f_norank_OM190;g_norank_OM190;s_OM190_sp.	0	0	0	0	0	0	0	1	1	0	0	0	0	0	0	0	1	0	0	1	0	1	2	1	0	0	1	0	1	0	0	0	0	0	0	0	0	0	0	0	0	0
OTU10772	p_Proteobacteria;c_Gammaproteobacteria;o_unclassified_Gammaproteobacteria;f_unclassified_Gammaproteobacteria;g_unclassified_Gammaproteobacteria;s_unclassified_Gammaproteobacteria	0	0	1	52	6	0	5	18	0	0	1	1	3	0	0	1	68	0	12	22	1	0	0	0	1	0	0	1	0	1	2	5	0	0	0	3	1	0	1	2	4	0
OTU10773	p_Planctomycetota;c_Planctomycetes;o_Pirellulales;f_Pirellulaceae;g_unclassified_Pirellulaceae;s_unclassified_Pirellulaceae	0	0	1	10	0	0	3	7	0	0	0	1	0	2	0	0	14	0	5	16	3	1	0	0	1	0	0	1	2	0	1	4	0	1	2	0	0	0	4	2	2	3
OTU10774	p_unclassified_Bacteria;c_unclassified_Bacteria;o_unclassified_Bacteria;f_unclassified_Bacteria;g_unclassified_Bacteria;s_unclassified_Bacteria	0	0	0	0	0	0	0	0	0	0	0	0	0	0	0	0	0	0	0	0	0	0	0	0	0	0	0	0	0	0	0	1	0	0	0	0	0	0	0	1	0	0
OTU10775	p_Planctomycetota;c_OM190;o_norank_OM190;f_norank_OM190;g_norank_OM190;s_OM190_sp.	0	0	0	0	0	0	0	0	0	0	0	0	0	0	0	0	0	0	0	0	0	0	0	0	0	0	2	0	0	0	0	0	0	0	0	0	0	0	0	0	0	0
OTU10776	p_Dependentiae;c_Babeliae;o_Babeliales;f_norank_Babeliales;g_norank_Babeliales;s_Babeliales_sp.	0	0	0	2	0	0	0	0	0	0	0	0	0	0	0	0	0	0	0	1	0	0	0	0	0	0	0	0	0	0	0	0	0	0	0	0	0	0	0	0	0	0
OTU10777	p_Proteobacteria;c_Alphaproteobacteria;o_Rhizobiales;f_Hyphomicrobiaceae;g_unclassified_Hyphomicrobiaceae;s_unclassified_Hyphomicrobiaceae	0	0	0	0	0	0	0	0	0	1	0	0	0	0	1	1	0	0	0	0	0	0	0	0	0	0	0	0	0	0	0	0	0	0	0	0	0	0	0	0	0	0
OTU10778	p_unclassified_Bacteria;c_unclassified_Bacteria;o_unclassified_Bacteria;f_unclassified_Bacteria;g_unclassified_Bacteria;s_unclassified_Bacteria	0	0	0	0	0	0	0	0	0	0	0	0	0	0	0	0	0	0	0	0	0	0	0	0	0	0	0	0	0	2	0	0	0	0	0	0	2	0	0	0	0	0
OTU10779	p_Proteobacteria;c_Gammaproteobacteria;o_unclassified_Gammaproteobacteria;f_unclassified_Gammaproteobacteria;g_unclassified_Gammaproteobacteria;s_unclassified_Gammaproteobacteria	0	0	0	0	0	0	0	0	0	0	0	0	0	0	0	0	0	0	0	0	0	0	0	0	0	3	1	0	0	0	0	0	0	0	0	0	0	0	0	0	0	0
OTU1078	p_WS1;c_norank_WS1;o_norank_WS1;f_norank_WS1;g_norank_WS1;s_WS1_sp.	0	0	0	0	0	0	0	0	0	0	0	0	0	0	0	2	0	0	1	0	0	0	0	0	10	0	0	0	0	0	0	0	0	0	0	0	0	0	0	0	0	0
OTU10780	p_Bacteroidota;c_Bacteroidia;o_unclassified_Bacteroidia;f_unclassified_Bacteroidia;g_unclassified_Bacteroidia;s_unclassified_Bacteroidia	0	0	0	0	0	0	0	0	0	0	0	0	0	0	0	0	0	0	0	0	0	0	0	0	0	0	0	0	0	0	0	0	0	0	0	2	0	0	0	0	0	0
OTU10781	p_Chloroflexi;c_Anaerolineae;o_SBR1031;f_norank_SBR1031;g_norank_SBR1031;s_SBR1031_sp.	0	0	0	0	0	0	0	0	0	0	0	0	0	0	0	8	0	0	0	0	0	0	0	0	0	0	0	0	0	0	0	0	0	0	0	0	0	0	0	0	0	0
OTU10782	p_Proteobacteria;c_unclassified_Proteobacteria;o_unclassified_Proteobacteria;f_unclassified_Proteobacteria;g_unclassified_Proteobacteria;s_unclassified_Proteobacteria	0	0	0	0	0	0	0	0	0	0	0	0	0	0	0	0	0	3	0	0	0	0	4	0	0	0	0	0	0	1	0	0	0	3	0	0	0	0	0	0	0	0
OTU10783	p_Chloroflexi;c_JG30-KF-CM66;o_norank_JG30-KF-CM66;f_norank_JG30-KF-CM66;g_norank_JG30-KF-CM66;s_JG30-KF-CM66_sp.	0	4	16	1	8	9	4	1	25	5	0	10	5	29	4	4	0	16	0	1	5	28	11	2	5	2	34	2	27	34	42	31	19	8	13	6	53	18	21	7	39	11
OTU10784	p_Proteobacteria;c_Gammaproteobacteria;o_unclassified_Gammaproteobacteria;f_unclassified_Gammaproteobacteria;g_unclassified_Gammaproteobacteria;s_unclassified_Gammaproteobacteria	58	101	109	16	56	59	117	127	5	92	64	189	163	106	0	23	28	77	122	38	80	222	112	135	13	7	151	79	163	236	188	229	71	31	119	284	171	243	156	148	110	34
OTU10785	p_Proteobacteria;c_Gammaproteobacteria;o_unclassified_Gammaproteobacteria;f_unclassified_Gammaproteobacteria;g_unclassified_Gammaproteobacteria;s_unclassified_Gammaproteobacteria	0	0	0	0	0	0	0	0	0	0	0	1	0	0	0	0	0	0	0	0	0	0	0	2	0	0	0	0	0	0	0	0	0	0	0	0	0	0	0	0	0	0
OTU10786	p_unclassified_Bacteria;c_unclassified_Bacteria;o_unclassified_Bacteria;f_unclassified_Bacteria;g_unclassified_Bacteria;s_unclassified_Bacteria	0	0	0	0	0	0	0	0	0	0	0	0	0	0	0	0	0	0	0	0	0	0	0	0	0	0	0	0	0	0	0	0	0	0	0	2	0	0	0	0	0	0
OTU10787	p_Planctomycetota;c_Planctomycetes;o_Pirellulales;f_Pirellulaceae;g_norank_Pirellulaceae;s_Pirellulaceae_sp.	3	1	0	0	2	0	0	0	14	3	0	0	0	0	23	37	0	0	0	0	0	0	0	0	6	5	0	0	0	0	0	0	0	0	0	0	0	0	0	0	0	0
OTU10788	p_Verrucomicrobiota;c_Chlamydiae;o_Chlamydiales;f_unclassified_Chlamydiales;g_unclassified_Chlamydiales;s_unclassified_Chlamydiales	0	0	0	0	0	0	0	0	0	0	0	0	0	0	0	0	0	0	0	0	0	0	1	0	0	0	0	0	0	0	0	0	0	0	0	0	0	0	0	0	0	3
OTU10789	p_Calditrichota;c_Calditrichia;o_Calditrichales;f_Calditrichaceae;g_Caldithrix;s_Caldithrix_sp.	0	0	0	0	0	0	0	0	0	0	0	1	1	0	0	0	0	3	0	0	0	0	0	0	0	0	0	0	25	1	0	1	0	0	0	0	0	0	0	0	7	0
OTU1079	p_Bacteroidota;c_Ignavibacteria;o_Ignavibacteriales;f_Ignavibacteriaceae;g_Ignavibacterium;s_Ignavibacterium_sp.	0	0	0	0	0	0	0	0	0	0	0	0	0	0	3	20	0	0	0	0	0	0	0	0	11	0	0	0	0	0	0	0	0	0	0	0	0	0	0	0	0	0
OTU10790	p_Acidobacteriota;c_Subgroup_22;o_norank_Subgroup_22;f_norank_Subgroup_22;g_norank_Subgroup_22;s_Subgroup_22_sp.	4	11	16	153	88	13	132	135	1	16	10	1	4	4	0	1	187	1	70	164	7	2	6	5	6	3	1	9	2	4	2	6	2	2	1	1	2	2	1	4	3	3
OTU10791	p_Desulfobacterota;c_Desulfobacteria;o_Desulfobacterales;f_Desulfobacteraceae;g_norank_Desulfobacteraceae;s_Desulfobacteraceae_sp.	10	10	1	8	6	32	18	10	2	10	25	27	24	12	0	0	2	15	2	2	14	15	19	5	0	1	9	2	2	8	5	6	1	0	3	1	9	7	15	9	4	2
OTU10792	p_Verrucomicrobiota;c_Verrucomicrobiae;o_Verrucomicrobiales;f_DEV007;g_norank_DEV007;s_DEV007_sp.	102	121	49	184	65	56	374	415	2	17	18	33	38	3	7	20	229	39	91	52	56	7	40	17	4	8	7	173	1	5	2	2	8	2	1	3	2	27	7	2	1	1
OTU10793	p_Desulfobacterota;c_Desulfobulbia;o_Desulfobulbales;f_Desulfocapsaceae;g_Desulfopila;s_unclassified_Desulfopila	2	0	0	0	0	0	0	0	0	0	0	0	0	0	0	0	0	0	0	0	1	0	0	0	0	0	0	0	0	0	0	0	0	0	0	0	0	0	0	0	0	0
OTU10794	p_Proteobacteria;c_Gammaproteobacteria;o_unclassified_Gammaproteobacteria;f_unclassified_Gammaproteobacteria;g_unclassified_Gammaproteobacteria;s_unclassified_Gammaproteobacteria	0	0	0	0	0	0	0	0	0	1	0	1	0	0	0	0	0	0	0	0	0	1	0	1	0	0	0	0	0	1	0	0	0	0	1	0	2	0	0	0	0	4
OTU10795	p_Chloroflexi;c_Dehalococcoidia;o_norank_Dehalococcoidia;f_norank_Dehalococcoidia;g_norank_Dehalococcoidia;s_Dehalococcoidia_sp.	0	0	0	0	0	0	0	0	2	1	0	0	0	0	0	0	0	0	0	0	0	0	0	0	0	29	0	0	0	0	0	0	0	0	0	0	0	0	0	0	0	0
OTU10796	p_Myxococcota;c_Polyangia;o_Haliangiales;f_Haliangiaceae;g_Haliangium;s_Haliangium_sp.	0	0	0	0	3	0	0	0	1	0	0	0	0	0	0	0	0	0	0	0	0	0	0	0	0	0	0	0	0	0	0	0	0	0	0	0	0	0	0	0	0	0
OTU10797	p_Acidobacteriota;c_Acidobacteriae;o_PAUC26f;f_norank_PAUC26f;g_norank_PAUC26f;s_PAUC26f_sp.	0	0	0	0	6	0	0	0	0	0	0	0	0	0	0	0	0	0	0	0	0	0	0	0	0	0	0	0	0	0	0	0	0	0	0	0	0	0	0	4	0	0
OTU10798	p_Planctomycetota;c_Planctomycetes;o_Pirellulales;f_Pirellulaceae;g_norank_Pirellulaceae;s_Pirellulaceae_sp.	0	0	0	0	0	0	1	0	0	0	0	0	0	0	0	0	0	0	0	0	0	0	1	0	0	0	0	0	1	0	0	0	0	0	0	0	0	0	0	0	0	0
OTU10799	p_Proteobacteria;c_Gammaproteobacteria;o_EPR3968-O8a-Bc78;f_norank_EPR3968-O8a-Bc78;g_norank_EPR3968-O8a-Bc78;s_EPR3968-O8a-Bc78_sp.	0	1	0	0	6	0	0	0	4	1	0	0	0	1	0	6	0	0	1	1	0	0	1	0	22	14	0	0	0	0	1	2	0	1	0	0	0	0	0	4	0	0
OTU108	p_Acidobacteriota;c_Subgroup_22;o_norank_Subgroup_22;f_norank_Subgroup_22;g_norank_Subgroup_22;s_Subgroup_22_sp.	2	4	13	30	18	6	22	39	7	4	6	12	8	2	11	42	32	3	8	28	13	5	4	4	16	9	2	3	2	8	19	9	3	1	4	11	3	6	5	2	3	0
OTU1080	p_unclassified_Bacteria;c_unclassified_Bacteria;o_unclassified_Bacteria;f_unclassified_Bacteria;g_unclassified_Bacteria;s_unclassified_Bacteria	0	0	0	0	0	0	0	0	0	0	0	0	0	0	0	0	0	0	0	0	0	0	0	0	0	0	0	0	0	0	0	0	0	0	0	0	0	0	0	2	0	0
OTU10800	p_Nanoarchaeota;c_Nanoarchaeia;o_Woesearchaeales;f_unclassified_Woesearchaeales;g_unclassified_Woesearchaeales;s_unclassified_Woesearchaeales	0	0	0	2	0	0	1	0	0	0	0	0	0	0	0	0	0	0	0	0	0	0	0	0	0	0	0	0	0	0	0	0	0	0	0	0	0	0	0	0	0	0
OTU10801	p_unclassified_Archaea;c_unclassified_Archaea;o_unclassified_Archaea;f_unclassified_Archaea;g_unclassified_Archaea;s_unclassified_Archaea	0	0	0	0	0	0	0	0	0	0	0	0	0	0	0	0	0	0	0	5	0	0	0	0	0	0	0	0	0	0	0	0	0	0	0	0	0	0	0	0	0	0
OTU10802	p_Myxococcota;c_Polyangia;o_Polyangiales;f_Sandaracinaceae;g_Sandaracinus;s_Sandaracinus_sp.	0	0	0	0	0	0	0	0	0	0	0	0	0	0	0	8	0	0	0	0	0	0	0	0	0	0	0	0	0	0	0	0	0	0	0	0	0	0	0	0	0	0
OTU10803	p_Bacteroidota;c_Bacteroidia;o_Cytophagales;f_Amoebophilaceae;g_norank_Amoebophilaceae;s_Amoebophilaceae_sp.	0	0	0	0	0	0	0	0	0	0	0	0	0	0	0	0	0	0	0	0	0	0	0	0	0	0	0	0	0	0	0	0	0	0	0	0	0	0	1	2	0	6
OTU10804	p_unclassified_Bacteria;c_unclassified_Bacteria;o_unclassified_Bacteria;f_unclassified_Bacteria;g_unclassified_Bacteria;s_unclassified_Bacteria	0	0	0	0	3	0	0	0	0	0	0	0	0	0	0	0	0	0	0	0	0	0	0	0	0	0	0	0	0	0	0	0	0	0	0	0	0	0	0	0	0	0
OTU10805	p_Patescibacteria;c_Gracilibacteria;o_Candidatus_Peregrinibacteria;f_norank_Candidatus_Peregrinibacteria;g_norank_Candidatus_Peregrinibacteria;s_Candidatus_Peregrinibacteria_sp.	0	2	0	0	0	2	0	0	0	0	2	0	0	0	0	0	0	0	0	0	0	0	0	0	0	0	1	0	0	2	0	29	0	1	0	0	1	0	1	0	0	0
OTU10806	p_Patescibacteria;c_Parcubacteria;o_unclassified_Parcubacteria;f_unclassified_Parcubacteria;g_unclassified_Parcubacteria;s_unclassified_Parcubacteria	0	0	0	2	4	0	3	3	0	0	0	0	0	0	0	0	0	0	1	0	0	0	0	0	0	0	0	0	0	0	0	0	0	0	0	0	0	0	1	0	0	0
OTU10807	p_unclassified_Bacteria;c_unclassified_Bacteria;o_unclassified_Bacteria;f_unclassified_Bacteria;g_unclassified_Bacteria;s_unclassified_Bacteria	0	0	0	0	0	0	0	0	0	0	0	0	0	0	0	2	0	0	0	0	0	0	0	0	0	0	0	0	0	0	0	0	0	0	0	0	0	0	0	0	0	0
OTU10808	p_unclassified_Bacteria;c_unclassified_Bacteria;o_unclassified_Bacteria;f_unclassified_Bacteria;g_unclassified_Bacteria;s_unclassified_Bacteria	0	0	0	0	0	0	0	0	0	0	0	0	0	0	0	0	0	0	0	0	0	0	0	0	0	0	0	0	0	0	0	0	0	0	0	0	0	0	3	0	0	0
OTU10809	p_Myxococcota;c_Myxococcia;o_Myxococcales;f_Myxococcaceae;g_P3OB-42;s_P3OB-42_sp.	0	0	0	2	2	0	1	1	0	1	0	0	0	0	0	0	4	0	0	4	0	0	0	1	0	0	0	0	0	0	1	1	0	0	0	0	0	0	0	0	0	0
OTU1081	p_Chloroflexi;c_Anaerolineae;o_Anaerolineales;f_Anaerolineaceae;g_norank_Anaerolineaceae;s_Anaerolineaceae_sp.	0	0	3	0	0	0	2	1	0	1	0	1	0	2	0	0	1	0	0	0	0	0	0	0	0	0	0	0	0	0	0	0	0	0	0	0	3	0	0	0	1	1
OTU10810	p_Campylobacterota;c_Campylobacteria;o_Campylobacterales;f_Sulfurovaceae;g_Sulfurovum;s_Sulfurovum_sp.	0	1	0	0	0	0	0	0	0	0	0	1	0	1	0	0	0	0	0	0	1	3	0	0	0	0	0	0	0	0	0	0	0	0	0	0	0	0	0	0	0	0
OTU10811	p_Verrucomicrobiota;c_unclassified_Verrucomicrobiota;o_unclassified_Verrucomicrobiota;f_unclassified_Verrucomicrobiota;g_unclassified_Verrucomicrobiota;s_unclassified_Verrucomicrobiota	0	0	0	0	0	0	0	0	0	0	0	0	0	0	0	0	0	0	0	0	0	0	0	0	0	0	0	0	0	0	0	0	0	0	0	0	0	0	0	0	2	0
OTU10812	p_Hadarchaeota;c_Hadarchaeia;o_Hadarchaeales;f_norank_Hadarchaeales;g_norank_Hadarchaeales;s_Hadarchaeales_sp.	0	0	0	0	0	0	0	0	0	0	0	0	0	0	0	0	0	0	0	0	0	0	0	0	0	0	0	0	0	0	0	0	0	0	1	0	0	0	0	1	2	0
OTU10813	p_Firmicutes;c_Desulfitobacteriia;o_Desulfitobacteriales;f_TC1;g_norank_TC1;s_TC1_sp.	0	0	0	0	0	0	0	0	0	0	0	0	0	0	0	1	0	0	0	0	0	0	0	0	0	2	0	0	0	0	0	0	0	0	0	0	0	0	0	0	0	0
OTU10814	p_unclassified_Bacteria;c_unclassified_Bacteria;o_unclassified_Bacteria;f_unclassified_Bacteria;g_unclassified_Bacteria;s_unclassified_Bacteria	0	0	0	0	0	0	0	0	0	0	0	0	0	0	0	0	0	0	0	0	0	0	0	2	0	0	0	0	0	0	0	0	0	0	0	0	0	0	0	0	0	0
OTU10815	p_Nanoarchaeota;c_Nanoarchaeia;o_Woesearchaeales;f_SCGC_AAA011-D5;g_norank_SCGC_AAA011-D5;s_SCGC_AAA011-D5_sp.	0	0	0	0	0	0	0	0	0	0	0	0	0	0	0	2	0	0	0	0	0	0	0	0	0	0	0	0	0	0	0	0	0	0	0	0	0	0	0	0	0	0
OTU10816	p_unclassified_Bacteria;c_unclassified_Bacteria;o_unclassified_Bacteria;f_unclassified_Bacteria;g_unclassified_Bacteria;s_unclassified_Bacteria	0	0	0	0	6	0	3	4	3	1	0	0	0	1	0	9	1	0	2	5	0	2	0	0	2	3	0	0	0	0	0	1	0	0	0	0	4	0	0	3	1	0
OTU10817	p_Chloroflexi;c_Dehalococcoidia;o_norank_Dehalococcoidia;f_norank_Dehalococcoidia;g_norank_Dehalococcoidia;s_unclassified_Dehalococcoidia	0	0	0	0	0	0	0	0	0	0	0	0	0	0	0	0	0	0	0	0	0	0	0	0	0	0	0	0	0	0	0	0	0	0	0	0	0	0	0	0	2	0
OTU10818	p_Planctomycetota;c_Pla4_lineage;o_norank_Pla4_lineage;f_norank_Pla4_lineage;g_norank_Pla4_lineage;s_Pla4_lineage_sp.	0	0	0	0	0	0	0	0	0	0	0	0	0	0	0	0	0	0	0	0	0	0	0	1	0	0	0	0	0	0	0	0	1	0	0	3	0	1	0	1	0	2
OTU10819	p_unclassified_Bacteria;c_unclassified_Bacteria;o_unclassified_Bacteria;f_unclassified_Bacteria;g_unclassified_Bacteria;s_unclassified_Bacteria	0	0	0	0	0	0	0	0	0	0	0	0	0	0	0	0	0	0	0	0	0	0	0	0	0	0	0	0	0	0	0	0	0	0	0	0	0	0	0	0	3	0
OTU1082	p_Planctomycetota;c_Planctomycetes;o_Pirellulales;f_Pirellulaceae;g_unclassified_Pirellulaceae;s_unclassified_Pirellulaceae	0	0	0	0	0	0	0	0	0	0	0	0	0	0	0	0	0	0	0	0	0	0	0	0	0	0	0	0	0	0	0	0	0	0	0	0	0	0	0	2	0	0
OTU10820	p_Firmicutes;c_Bacilli;o_Lactobacillales;f_Streptococcaceae;g_Streptococcus;s_unclassified_Streptococcus	11	0	0	0	0	0	0	0	2	0	0	0	0	0	4	1	0	0	0	0	1	0	0	1	1	0	0	1	1	0	0	0	0	0	0	1	0	0	0	0	0	0
OTU10821	p_unclassified_Bacteria;c_unclassified_Bacteria;o_unclassified_Bacteria;f_unclassified_Bacteria;g_unclassified_Bacteria;s_unclassified_Bacteria	0	0	0	0	3	0	0	0	0	1	3	0	0	0	0	0	0	0	0	0	0	0	0	0	0	0	0	0	1	0	0	0	0	0	0	0	0	0	0	0	0	0
OTU10822	p_Asgardarchaeota;c_Lokiarchaeia;o_norank_Lokiarchaeia;f_norank_Lokiarchaeia;g_norank_Lokiarchaeia;s_Lokiarchaeia_sp.	0	3	0	1	0	0	1	0	0	0	0	0	0	0	17	5	0	0	0	0	0	0	1	0	0	0	0	0	0	0	0	0	0	0	0	0	0	0	0	0	1	0
OTU10823	p_Proteobacteria;c_Alphaproteobacteria;o_norank_Alphaproteobacteria;f_norank_Alphaproteobacteria;g_norank_Alphaproteobacteria;s_unclassified_Alphaproteobacteria	0	0	0	0	0	0	0	0	0	0	0	0	0	0	14	0	0	0	0	0	0	0	0	0	0	0	0	0	0	0	0	0	0	0	0	0	0	0	0	0	0	0
OTU10824	p_Fibrobacterota;c_Fibrobacteria;o_Fibrobacterales;f_BBMC-4;g_norank_BBMC-4;s_BBMC-4_sp.	0	0	0	0	0	0	0	0	0	0	0	1	0	0	0	18	0	0	0	0	0	0	0	0	0	0	0	0	0	0	0	0	0	0	0	0	0	0	0	0	0	0
OTU10825	p_unclassified_Bacteria;c_unclassified_Bacteria;o_unclassified_Bacteria;f_unclassified_Bacteria;g_unclassified_Bacteria;s_unclassified_Bacteria	0	0	0	0	1	0	0	0	4	0	0	0	0	0	0	0	0	0	0	0	0	0	0	0	0	0	0	0	0	0	0	0	0	0	1	0	0	0	0	0	1	3
OTU10826	p_Planctomycetota;c_Planctomycetes;o_Gemmatales;f_Gemmataceae;g_norank_Gemmataceae;s_Gemmataceae_sp.	0	0	0	0	0	0	0	0	0	0	0	0	0	0	12	0	0	0	0	0	0	0	0	0	0	0	0	0	0	0	0	0	0	0	0	0	0	0	0	0	0	0
OTU10827	p_Euryarchaeota;c_Thermococci;o_Methanofastidiosales;f_norank_Methanofastidiosales;g_norank_Methanofastidiosales;s_Methanofastidiosales_sp.	0	0	0	2	0	0	3	0	0	0	0	0	0	0	0	0	0	0	0	0	0	0	0	0	0	0	0	0	0	0	0	0	0	0	0	0	0	0	0	0	0	0
OTU10828	p_Elusimicrobiota;c_Elusimicrobia;o_Lineage_IV;f_norank_Lineage_IV;g_norank_Lineage_IV;s_Lineage_IV_sp.	0	0	0	0	0	0	0	0	0	0	0	0	0	0	11	0	0	0	0	0	0	0	0	0	0	0	0	0	0	0	0	0	0	0	0	0	0	0	0	0	0	0
OTU10829	p_Chloroflexi;c_Anaerolineae;o_SBR1031;f_norank_SBR1031;g_norank_SBR1031;s_SBR1031_sp.	0	1	12	0	0	2	1	0	0	0	0	2	1	4	0	0	1	2	0	1	0	5	1	0	0	0	0	0	0	3	0	0	1	0	0	0	0	2	0	0	1	0
OTU1083	p_Chloroflexi;c_TK17;o_norank_TK17;f_norank_TK17;g_norank_TK17;s_TK17_sp.	0	0	0	0	0	0	0	0	0	0	0	0	0	0	0	0	0	0	0	0	0	0	0	0	0	0	0	0	0	0	0	0	0	0	0	0	0	0	0	4	2	0
OTU10830	p_Bdellovibrionota;c_Bdellovibrionia;o_Bdellovibrionales;f_Bdellovibrionaceae;g_Bdellovibrio;s_Bdellovibrio_sp.	0	0	0	0	0	0	0	0	0	0	0	0	0	0	9	0	0	0	0	0	0	0	0	0	0	0	0	0	0	0	0	0	0	0	0	0	0	0	0	0	0	0
OTU10831	p_Acidobacteriota;c_Subgroup_21;o_norank_Subgroup_21;f_norank_Subgroup_21;g_norank_Subgroup_21;s_Subgroup_21_sp.	0	0	5	35	12	1	29	41	0	1	0	2	3	0	1	2	52	0	14	48	2	4	2	2	0	0	0	0	1	2	1	2	0	3	0	1	1	0	1	5	1	0
OTU10832	p_Crenarchaeota;c_Bathyarchaeia;o_norank_Bathyarchaeia;f_norank_Bathyarchaeia;g_norank_Bathyarchaeia;s_Bathyarchaeia_sp.	0	4	2	0	3	2	2	0	2	0	0	5	3	26	0	0	0	22	0	0	2	29	2	2	0	1	20	0	65	7	3	1	1	3	3	0	5	3	2	2	11	1
OTU10833	p_unclassified_Bacteria;c_unclassified_Bacteria;o_unclassified_Bacteria;f_unclassified_Bacteria;g_unclassified_Bacteria;s_unclassified_Bacteria	0	0	0	0	0	0	0	1	0	0	0	0	0	0	0	0	0	0	0	0	0	0	0	2	0	0	0	0	0	0	0	0	0	0	0	0	0	0	0	0	0	0
OTU10834	p_Verrucomicrobiota;c_Chlamydiae;o_Chlamydiales;f_unclassified_Chlamydiales;g_unclassified_Chlamydiales;s_unclassified_Chlamydiales	0	0	0	0	2	1	1	1	1	0	0	0	0	0	0	0	0	0	0	4	0	1	0	0	0	0	0	0	0	0	7	28	1	0	3	5	4	0	0	0	0	7
OTU10835	p_Proteobacteria;c_Gammaproteobacteria;o_Coxiellales;f_Coxiellaceae;g_Coxiella;s_Coxiella_sp.	1	2	1	0	0	2	0	0	0	0	2	3	0	5	0	0	0	3	0	0	1	1	3	0	1	0	8	0	10	1	1	2	1	8	2	1	0	4	0	0	11	2
OTU10836	p_unclassified_Bacteria;c_unclassified_Bacteria;o_unclassified_Bacteria;f_unclassified_Bacteria;g_unclassified_Bacteria;s_unclassified_Bacteria	2	2	0	0	0	2	5	0	0	0	1	0	1	0	0	0	0	2	1	0	0	0	0	0	0	0	0	0	0	0	0	0	0	0	0	0	0	0	1	0	0	0
OTU10837	p_Proteobacteria;c_Alphaproteobacteria;o_Kordiimonadales;f_Temperatibacteraceae;g_Temperatibacter;s_unclassified_Temperatibacter	0	0	1	0	0	0	5	9	0	0	0	0	0	0	0	0	0	0	0	3	0	0	0	3	0	0	0	0	0	0	0	0	0	0	0	0	0	0	0	1	0	0
OTU10838	p_Acidobacteriota;c_Acidobacteriae;o_PAUC26f;f_norank_PAUC26f;g_norank_PAUC26f;s_PAUC26f_sp.	0	0	0	0	0	0	0	0	0	0	0	0	0	0	30	1	0	0	0	0	0	0	0	0	0	0	0	0	0	0	0	0	0	0	0	0	0	0	0	0	0	0
OTU10839	p_Verrucomicrobiota;c_Omnitrophia;o_Omnitrophales;f_Omnitrophaceae;g_Candidatus_Omnitrophus;s_Candidatus_Omnitrophus_sp.	0	0	0	0	0	0	3	1	0	0	0	0	0	0	0	0	0	0	0	0	0	0	0	0	0	0	0	0	0	0	0	0	0	0	1	0	0	0	0	0	0	0
OTU1084	p_Firmicutes;c_Clostridia;o_Lachnospirales;f_Lachnospiraceae;g_unclassified_Lachnospiraceae;s_unclassified_Lachnospiraceae	0	1	0	0	0	2	0	0	0	0	0	0	0	0	0	0	0	0	1	0	0	0	0	0	0	0	0	0	0	0	0	0	0	0	0	0	0	0	0	0	0	0
OTU10840	p_Planctomycetota;c_Planctomycetes;o_Gemmatales;f_Gemmataceae;g_norank_Gemmataceae;s_Gemmataceae_sp.	0	0	0	0	0	0	0	0	0	0	0	0	0	0	13	0	0	0	0	0	0	0	0	0	0	0	0	0	0	0	0	0	0	0	0	0	0	0	0	0	0	0
OTU10841	p_Verrucomicrobiota;c_Chlamydiae;o_Chlamydiales;f_unclassified_Chlamydiales;g_unclassified_Chlamydiales;s_unclassified_Chlamydiales	0	0	0	0	0	0	0	0	0	0	0	2	0	0	0	0	0	0	0	0	0	0	2	0	0	0	0	0	1	0	0	0	0	0	0	0	0	0	0	0	0	0
OTU10842	p_Planctomycetota;c_Phycisphaerae;o_CCM11a;f_norank_CCM11a;g_norank_CCM11a;s_CCM11a_sp.	0	0	0	0	0	0	0	2	0	0	0	0	1	0	0	0	0	0	1	0	0	0	0	0	0	0	0	0	0	0	0	0	1	0	0	0	0	0	1	0	0	0
OTU10843	p_Bacteroidota;c_Bacteroidia;o_Sphingobacteriales;f_env.OPS_17;g_norank_env.OPS_17;s_env.OPS_17_sp.	0	0	0	0	0	0	1	0	0	0	0	0	0	0	41	19	0	0	0	0	0	0	0	0	0	0	0	0	0	0	0	0	0	0	0	0	0	0	0	0	0	0
OTU10844	p_Nanoarchaeota;c_Nanoarchaeia;o_Woesearchaeales;f_SCGC_AAA011-D5;g_norank_SCGC_AAA011-D5;s_SCGC_AAA011-D5_sp.	0	0	0	0	0	0	0	0	0	0	0	0	0	0	0	0	0	0	0	2	0	0	0	0	0	0	0	0	0	0	0	0	0	0	0	0	0	0	0	0	0	3
OTU10845	p_Planctomycetota;c_Phycisphaerae;o_Phycisphaerales;f_AKAU3564_sediment_group;g_norank_AKAU3564_sediment_group;s_AKAU3564_sediment_group_sp.	0	0	0	0	1	7	0	0	4	0	2	0	0	0	0	0	0	0	0	0	0	0	0	0	0	1	0	0	0	0	0	0	0	0	0	0	0	0	0	0	0	0
OTU10846	p_unclassified_Bacteria;c_unclassified_Bacteria;o_unclassified_Bacteria;f_unclassified_Bacteria;g_unclassified_Bacteria;s_unclassified_Bacteria	0	0	0	0	1	0	0	0	2	0	0	0	0	0	0	8	0	0	0	0	0	0	0	0	0	0	0	0	0	0	0	0	0	0	0	0	1	0	0	0	0	0
OTU10847	p_Myxococcota;c_Polyangia;o_Polyangiales;f_Polyangiaceae;g_Pajaroellobacter;s_Pajaroellobacter_sp.	0	0	0	0	0	1	0	0	3	0	0	0	0	0	12	5	0	0	0	0	0	0	0	0	0	0	0	0	0	0	0	0	0	0	0	0	0	0	0	0	0	0
OTU10848	p_Planctomycetota;c_Planctomycetes;o_Pirellulales;f_Pirellulaceae;g_unclassified_Pirellulaceae;s_unclassified_Pirellulaceae	0	0	0	1	0	0	4	0	0	0	0	0	0	0	0	0	0	0	0	0	0	0	0	0	0	0	0	0	0	0	0	0	0	0	0	0	0	0	0	0	0	0
OTU10849	p_Zixibacteria;c_norank_Zixibacteria;o_norank_Zixibacteria;f_norank_Zixibacteria;g_norank_Zixibacteria;s_Zixibacteria_sp.	0	0	1	0	4	3	0	0	3	2	0	2	1	17	0	0	0	0	0	0	0	4	1	0	2	2	7	0	12	1	0	1	0	2	0	1	11	1	1	3	55	9
OTU1085	p_Actinobacteriota;c_RBG-16-55-12;o_norank_RBG-16-55-12;f_norank_RBG-16-55-12;g_norank_RBG-16-55-12;s_RBG-16-55-12_sp.	0	0	0	0	6	0	0	0	3	0	2	0	0	0	12	16	0	0	0	0	0	0	0	0	1	0	0	0	0	0	0	0	0	0	0	0	0	0	0	0	0	0
OTU10850	p_Bacteroidota;c_Bacteroidia;o_Chitinophagales;f_Saprospiraceae;g_norank_Saprospiraceae;s_Saprospiraceae_sp.	0	0	0	0	0	0	0	0	0	0	0	0	0	0	0	2	0	0	0	0	0	0	0	0	0	0	0	0	0	0	0	0	0	0	0	0	0	0	0	0	0	0
OTU10851	p_Verrucomicrobiota;c_Kiritimatiellae;o_WCHB1-41;f_norank_WCHB1-41;g_norank_WCHB1-41;s_WCHB1-41_sp.	0	1	0	0	0	0	0	0	0	0	0	0	0	0	0	1	0	0	0	0	0	0	0	0	0	0	0	0	0	0	0	1	1	1	0	1	0	2	1	0	0	0
OTU10852	p_unclassified_Bacteria;c_unclassified_Bacteria;o_unclassified_Bacteria;f_unclassified_Bacteria;g_unclassified_Bacteria;s_unclassified_Bacteria	0	0	0	0	0	0	0	0	0	0	0	0	0	0	9	5	0	0	0	0	0	0	0	0	0	0	0	0	0	0	0	0	0	0	0	0	0	0	0	0	0	0
OTU10853	p_Proteobacteria;c_Alphaproteobacteria;o_Rhodobacterales;f_Rhodobacteraceae;g_unclassified_Rhodobacteraceae;s_unclassified_Rhodobacteraceae	0	0	0	0	0	0	0	0	0	0	0	0	0	0	0	2	0	0	0	0	0	0	0	0	0	0	0	0	0	0	0	0	0	0	0	0	0	0	0	0	0	0
OTU10854	p_unclassified_Bacteria;c_unclassified_Bacteria;o_unclassified_Bacteria;f_unclassified_Bacteria;g_unclassified_Bacteria;s_unclassified_Bacteria	0	0	0	0	0	0	0	0	0	0	0	0	0	0	0	0	0	0	0	0	0	0	0	0	0	0	0	0	0	0	0	0	0	0	0	0	0	0	4	0	0	0
OTU10855	p_Proteobacteria;c_Gammaproteobacteria;o_EC3;f_norank_EC3;g_norank_EC3;s_EC3_sp.	0	0	0	0	0	1	0	0	0	0	1	0	1	0	0	0	0	0	0	2	0	1	0	2	1	0	1	0	0	1	0	7	1	0	2	2	1	0	0	3	1	0
OTU10856	p_Proteobacteria;c_Gammaproteobacteria;o_Pseudomonadales;f_KI89A_clade;g_norank_KI89A_clade;s_KI89A_clade_sp.	3	5	7	46	20	3	36	42	1	1	1	4	6	4	0	1	54	2	15	30	5	4	3	2	2	1	2	2	2	1	4	4	0	2	0	0	5	2	2	2	0	0
OTU10857	p_unclassified_Bacteria;c_unclassified_Bacteria;o_unclassified_Bacteria;f_unclassified_Bacteria;g_unclassified_Bacteria;s_unclassified_Bacteria	0	0	0	0	5	0	2	2	0	0	0	4	0	0	0	2	0	0	0	0	0	0	0	0	0	0	0	0	0	0	0	0	0	0	0	0	0	0	0	0	0	0
OTU10858	p_Deferrisomatota;c_Defferrisomatia;o_Defferrisomatales;f_Defferrisomataceae;g_Deferrisoma;s_Deferrisoma_sp.	0	2	2	12	2	0	5	4	0	0	0	1	4	11	0	2	2	1	2	5	0	0	0	1	1	0	0	0	0	0	2	0	0	0	0	1	6	0	0	0	0	0
OTU10859	p_Planctomycetota;c_Planctomycetes;o_Pirellulales;f_Pirellulaceae;g_Pir4_lineage;s_Pir4_lineage_sp.	10	41	7	7	2	13	12	10	0	4	15	7	59	0	0	16	5	7	5	4	21	5	22	41	0	19	5	12	14	0	0	6	4	16	2	5	2	2	1	12	10	4
OTU1086	p_Patescibacteria;c_Microgenomatia;o_unclassified_Microgenomatia;f_unclassified_Microgenomatia;g_unclassified_Microgenomatia;s_unclassified_Microgenomatia	0	0	0	0	0	0	0	0	0	0	0	0	0	0	0	0	0	0	0	0	0	0	0	0	0	0	0	0	0	0	0	0	0	0	0	1	7	1	6	0	1	0
OTU10860	p_Actinobacteriota;c_Acidimicrobiia;o_Microtrichales;f_Microtrichaceae;g_norank_Microtrichaceae;s_Microtrichaceae_sp.	14	34	6	2	0	7	10	9	0	2	9	9	5	0	0	1	2	33	15	11	7	2	5	3	1	2	6	15	7	15	5	9	22	23	3	5	4	11	4	19	4	4
OTU10861	p_Verrucomicrobiota;c_Chlamydiae;o_Chlamydiales;f_unclassified_Chlamydiales;g_unclassified_Chlamydiales;s_unclassified_Chlamydiales	4	0	0	0	0	0	0	0	0	1	0	0	0	0	0	0	0	3	1	0	0	0	0	0	3	0	2	0	0	0	3	0	1	1	1	0	0	0	0	0	0	4
OTU10862	p_unclassified_Bacteria;c_unclassified_Bacteria;o_unclassified_Bacteria;f_unclassified_Bacteria;g_unclassified_Bacteria;s_unclassified_Bacteria	0	4	0	0	0	0	0	0	0	0	0	0	0	0	0	0	0	0	0	0	0	0	0	0	0	0	0	0	0	0	0	0	0	0	0	0	0	0	0	0	0	0
OTU10863	p_unclassified_Bacteria;c_unclassified_Bacteria;o_unclassified_Bacteria;f_unclassified_Bacteria;g_unclassified_Bacteria;s_unclassified_Bacteria	0	0	0	0	0	0	0	2	0	0	0	0	0	0	0	0	0	0	0	1	0	0	0	0	0	0	0	0	0	0	0	0	0	0	0	0	0	0	0	0	0	0
OTU10864	p_Planctomycetota;c_unclassified_Planctomycetota;o_unclassified_Planctomycetota;f_unclassified_Planctomycetota;g_unclassified_Planctomycetota;s_unclassified_Planctomycetota	0	0	0	0	0	0	0	0	0	1	0	0	1	1	0	0	0	0	1	0	0	0	0	0	0	0	4	0	1	1	0	0	0	0	3	0	0	0	0	0	0	0
OTU10865	p_Elusimicrobiota;c_Elusimicrobia;o_MVP-88;f_norank_MVP-88;g_norank_MVP-88;s_MVP-88_sp.	0	0	0	0	4	0	0	0	3	0	0	0	0	0	0	9	0	0	2	0	0	0	0	0	0	0	0	0	0	0	1	0	0	0	0	0	0	0	0	0	0	0
OTU10866	p_Myxococcota;c_unclassified_Myxococcota;o_unclassified_Myxococcota;f_unclassified_Myxococcota;g_unclassified_Myxococcota;s_unclassified_Myxococcota	0	0	0	1	0	0	0	1	0	0	0	0	0	0	0	0	2	0	0	0	0	0	0	0	0	0	0	0	0	0	0	0	0	0	0	0	0	0	0	0	0	0
OTU10867	p_Proteobacteria;c_Gammaproteobacteria;o_unclassified_Gammaproteobacteria;f_unclassified_Gammaproteobacteria;g_unclassified_Gammaproteobacteria;s_unclassified_Gammaproteobacteria	0	0	0	0	0	0	0	0	0	0	0	0	0	0	0	0	0	0	0	0	0	0	0	0	0	0	0	0	0	0	0	0	0	0	0	0	0	0	12	0	0	1
OTU10868	p_unclassified_Bacteria;c_unclassified_Bacteria;o_unclassified_Bacteria;f_unclassified_Bacteria;g_unclassified_Bacteria;s_unclassified_Bacteria	0	0	0	0	0	0	0	1	0	0	0	0	0	0	0	0	0	0	0	1	0	0	1	0	0	0	0	0	0	0	0	0	0	0	0	0	0	0	0	0	0	0
OTU10869	p_Verrucomicrobiota;c_Verrucomicrobiae;o_Pedosphaerales;f_Pedosphaeraceae;g_norank_Pedosphaeraceae;s_unclassified_Pedosphaeraceae	0	0	1	13	10	0	15	28	0	2	4	1	2	0	11	48	25	4	12	43	1	1	0	0	2	15	3	16	0	6	3	4	0	0	0	10	2	3	3	10	0	4
OTU1087	p_Proteobacteria;c_Gammaproteobacteria;o_unclassified_Gammaproteobacteria;f_unclassified_Gammaproteobacteria;g_unclassified_Gammaproteobacteria;s_unclassified_Gammaproteobacteria	0	1	9	63	0	1	43	53	0	1	0	5	0	2	0	0	68	0	6	7	0	1	0	0	2	1	0	4	0	1	0	2	0	0	1	0	1	0	0	1	0	0
OTU10870	p_SAR324_clade(Marine_group_B);c_norank_SAR324_clade(Marine_group_B);o_norank_SAR324_clade(Marine_group_B);f_norank_SAR324_clade(Marine_group_B);g_norank_SAR324_clade(Marine_group_B);s_SAR324_clade(Marine_group_B)_sp.	1	0	0	0	0	0	1	18	0	0	0	0	0	1	0	0	1	0	8	6	0	0	0	0	0	1	0	1	0	0	0	0	0	0	0	1	0	0	0	0	0	0
OTU10871	p_Chloroflexi;c_Dehalococcoidia;o_unclassified_Dehalococcoidia;f_unclassified_Dehalococcoidia;g_unclassified_Dehalococcoidia;s_unclassified_Dehalococcoidia	0	0	0	0	2	0	0	0	0	0	0	0	0	0	0	0	0	0	0	0	0	0	0	0	0	1	0	0	0	0	0	0	0	0	0	0	0	0	0	0	0	0
OTU10872	p_Planctomycetota;c_OM190;o_norank_OM190;f_norank_OM190;g_norank_OM190;s_OM190_sp.	0	0	0	2	6	0	0	5	0	0	0	0	1	0	0	0	4	0	3	4	0	0	1	0	0	0	0	0	0	0	0	0	0	0	0	1	0	0	0	0	0	0
OTU10873	p_unclassified_Bacteria;c_unclassified_Bacteria;o_unclassified_Bacteria;f_unclassified_Bacteria;g_unclassified_Bacteria;s_unclassified_Bacteria	0	0	0	0	0	0	0	3	0	0	0	0	0	0	0	0	2	0	5	5	1	0	0	0	0	0	0	0	0	0	0	0	0	0	0	0	0	0	0	0	0	0
OTU10874	p_Desulfobacterota;c_Desulfobulbia;o_Desulfobulbales;f_Desulfocapsaceae;g_norank_Desulfocapsaceae;s_unclassified_Desulfocapsaceae	0	0	0	0	0	0	4	2	0	0	0	0	1	0	0	0	0	0	0	0	0	0	0	0	0	0	0	0	0	0	0	0	0	0	0	0	0	0	0	0	0	0
OTU10875	p_Chloroflexi;c_Dehalococcoidia;o_norank_Dehalococcoidia;f_norank_Dehalococcoidia;g_norank_Dehalococcoidia;s_Dehalococcoidia_sp.	0	2	1	0	44	9	0	0	26	0	0	0	0	4	0	0	1	1	0	0	0	2	0	0	0	6	0	0	5	1	3	3	0	0	3	0	13	2	1	0	23	0
OTU10876	p_Verrucomicrobiota;c_Verrucomicrobiae;o_Pedosphaerales;f_Pedosphaeraceae;g_norank_Pedosphaeraceae;s_Pedosphaeraceae_sp.	0	1	0	0	0	0	0	0	0	0	0	0	0	0	99	90	0	0	0	0	0	0	0	0	0	10	0	0	0	0	0	0	0	0	0	0	0	0	0	0	0	0
OTU10877	p_Proteobacteria;c_Gammaproteobacteria;o_unclassified_Gammaproteobacteria;f_unclassified_Gammaproteobacteria;g_unclassified_Gammaproteobacteria;s_unclassified_Gammaproteobacteria	0	0	0	0	0	0	0	0	0	0	0	0	0	0	0	0	0	0	0	0	0	0	0	0	0	0	0	0	0	0	0	2	0	0	0	0	3	0	0	0	0	0
OTU10878	p_Planctomycetota;c_Phycisphaerae;o_Phycisphaerales;f_Phycisphaeraceae;g_Urania-1B-19_marine_sediment_group;s_Urania-1B-19_marine_sediment_group_sp.	1	2	0	27	20	3	37	63	0	1	5	0	3	0	0	1	17	5	23	42	3	3	0	0	1	8	0	8	3	3	0	1	2	1	0	3	0	7	0	9	0	2
OTU10879	p_Chloroflexi;c_Dehalococcoidia;o_unclassified_Dehalococcoidia;f_unclassified_Dehalococcoidia;g_unclassified_Dehalococcoidia;s_unclassified_Dehalococcoidia	0	0	0	0	3	0	0	0	3	1	0	0	1	1	0	0	0	3	1	0	0	5	2	0	0	0	2	0	2	1	1	5	2	0	3	3	3	1	3	0	28	8
OTU1088	p_Acidobacteriota;c_Subgroup_22;o_norank_Subgroup_22;f_norank_Subgroup_22;g_norank_Subgroup_22;s_Subgroup_22_sp.	2	5	0	1	1	3	4	2	1	2	4	14	14	2	0	0	1	28	2	2	13	12	7	15	1	0	14	6	5	11	0	1	5	43	9	8	0	11	0	0	0	0
OTU10880	p_Bacteroidota;c_Bacteroidia;o_Chitinophagales;f_Saprospiraceae;g_Lewinella;s_Lewinella_nigricans	0	0	0	0	0	0	2	0	0	0	0	0	0	0	0	0	0	0	0	0	0	0	0	0	0	0	0	0	0	0	0	0	0	0	0	0	0	0	0	0	0	0
OTU10881	p_Proteobacteria;c_Gammaproteobacteria;o_unclassified_Gammaproteobacteria;f_unclassified_Gammaproteobacteria;g_unclassified_Gammaproteobacteria;s_unclassified_Gammaproteobacteria	0	0	0	0	0	0	0	0	0	0	0	0	0	0	0	0	0	0	0	0	0	0	0	0	0	0	0	0	0	0	0	0	0	0	0	2	0	0	0	0	0	0
OTU10882	p_Proteobacteria;c_Gammaproteobacteria;o_Legionellales;f_Legionellaceae;g_norank_Legionellaceae;s_Legionellaceae_sp.	0	0	2	1	0	0	0	0	0	0	0	1	1	0	0	2	0	4	0	2	0	1	4	4	1	0	2	0	0	2	1	0	0	3	0	0	0	1	3	7	0	0
OTU10883	p_Dependentiae;c_Babeliae;o_Babeliales;f_Vermiphilaceae;g_norank_Vermiphilaceae;s_Vermiphilaceae_sp.	0	0	0	1	0	0	3	2	0	0	0	0	0	0	0	0	0	0	0	0	0	0	0	0	0	0	0	0	0	0	0	0	0	0	0	0	0	0	0	0	0	0
OTU10884	p_Verrucomicrobiota;c_Chlamydiae;o_Chlamydiales;f_cvE6;g_norank_cvE6;s_cvE6_sp.	0	0	0	0	1	0	5	0	0	0	1	1	0	0	0	0	0	0	0	0	0	0	0	0	0	0	0	4	0	0	0	0	0	0	0	0	0	0	0	0	0	0
OTU10885	p_unclassified_Bacteria;c_unclassified_Bacteria;o_unclassified_Bacteria;f_unclassified_Bacteria;g_unclassified_Bacteria;s_unclassified_Bacteria	1	0	0	0	0	2	0	0	0	6	11	3	11	0	0	0	0	0	0	0	0	0	3	1	0	0	0	0	0	0	0	0	0	0	0	0	0	0	0	0	0	0
OTU10886	p_WOR-1;c_norank_WOR-1;o_norank_WOR-1;f_norank_WOR-1;g_norank_WOR-1;s_WOR-1_sp.	0	0	0	0	3	0	0	0	0	0	0	0	0	0	0	0	0	0	0	0	0	0	0	0	0	0	0	0	0	0	0	0	0	0	0	0	0	0	0	0	0	0
OTU10887	p_Bacteroidota;c_Bacteroidia;o_Flavobacteriales;f_Flavobacteriaceae;g_Pseudofulvibacter;s_Pseudofulvibacter_sp.	0	0	0	0	0	0	1	0	0	0	0	0	0	0	0	0	1	1	0	6	1	0	0	0	0	0	1	27	22	0	0	0	2	0	0	1	0	4	1	0	1	0
OTU10888	p_FCPU426;c_norank_FCPU426;o_norank_FCPU426;f_norank_FCPU426;g_norank_FCPU426;s_FCPU426_sp.	0	0	0	0	0	0	0	0	0	0	0	0	0	0	0	0	0	0	0	0	1	0	0	0	0	0	0	0	0	0	0	0	0	0	1	0	0	0	0	0	0	0
OTU10889	p_Proteobacteria;c_Alphaproteobacteria;o_Rhodospirillales;f_norank_Rhodospirillales;g_norank_Rhodospirillales;s_Rhodospirillales_sp.	0	0	0	0	0	1	0	0	0	0	0	0	0	0	0	0	0	0	0	0	2	0	0	2	0	0	0	0	0	0	0	0	0	0	0	1	0	0	0	0	0	0
OTU1089	p_Verrucomicrobiota;c_Chlamydiae;o_Chlamydiales;f_unclassified_Chlamydiales;g_unclassified_Chlamydiales;s_unclassified_Chlamydiales	0	0	0	0	0	0	0	0	0	0	0	0	0	0	4	0	0	0	0	0	0	0	0	0	0	0	0	0	0	0	0	0	0	0	0	0	0	0	0	0	0	0
OTU10890	p_unclassified_Bacteria;c_unclassified_Bacteria;o_unclassified_Bacteria;f_unclassified_Bacteria;g_unclassified_Bacteria;s_unclassified_Bacteria	0	0	0	0	0	0	0	0	0	0	0	0	0	0	0	6	0	0	0	0	0	0	0	0	0	0	0	0	0	0	0	0	0	0	0	0	0	0	0	0	0	0
OTU10891	p_Planctomycetota;c_OM190;o_norank_OM190;f_norank_OM190;g_norank_OM190;s_OM190_sp.	4	3	0	6	0	1	13	19	0	1	4	3	1	0	0	0	5	1	3	9	3	1	0	0	0	0	2	0	1	2	1	1	1	0	0	2	2	2	0	6	0	0
OTU10892	p_Patescibacteria;c_Microgenomatia;o_Candidatus_Woesebacteria;f_norank_Candidatus_Woesebacteria;g_norank_Candidatus_Woesebacteria;s_Candidatus_Woesebacteria_sp.	49	4	1	0	1	1	7	1	0	1	4	0	3	0	0	0	1	0	4	0	0	0	0	0	0	0	1	1	0	0	0	0	0	0	0	0	0	0	0	0	0	0
OTU10893	p_Patescibacteria;c_ABY1;o_unclassified_ABY1;f_unclassified_ABY1;g_unclassified_ABY1;s_unclassified_ABY1	0	0	0	0	1	0	0	0	0	0	0	0	0	0	0	0	1	0	0	0	0	0	0	0	0	0	0	0	0	0	0	0	0	0	0	0	0	0	0	0	0	0
OTU10894	p_Proteobacteria;c_Gammaproteobacteria;o_unclassified_Gammaproteobacteria;f_unclassified_Gammaproteobacteria;g_unclassified_Gammaproteobacteria;s_unclassified_Gammaproteobacteria	0	2	0	0	0	0	2	0	0	0	0	0	0	0	0	0	0	0	0	0	0	0	0	1	1	0	0	2	1	0	0	0	1	1	0	1	0	0	2	2	0	0
OTU10895	p_Acidobacteriota;c_Subgroup_22;o_norank_Subgroup_22;f_norank_Subgroup_22;g_norank_Subgroup_22;s_Subgroup_22_sp.	5	2	1	96	1	0	9	24	1	1	0	3	6	1	0	2	64	1	11	28	2	3	4	5	0	2	5	2	1	11	5	8	19	15	4	2	11	5	7	17	2	2
OTU10896	p_Actinobacteriota;c_WCHB1-81;o_norank_WCHB1-81;f_norank_WCHB1-81;g_norank_WCHB1-81;s_WCHB1-81_sp.	119	474	404	12	33	110	23	15	53	155	113	176	131	107	8	14	8	173	41	8	42	158	136	53	58	13	151	67	69	120	20	21	76	25	44	23	14	49	62	12	25	24
OTU10897	p_unclassified_Bacteria;c_unclassified_Bacteria;o_unclassified_Bacteria;f_unclassified_Bacteria;g_unclassified_Bacteria;s_unclassified_Bacteria	0	0	0	3	0	0	2	0	0	0	0	0	0	0	0	0	0	0	0	0	0	0	0	0	0	0	0	0	0	0	0	0	0	0	0	0	0	0	0	0	0	0
OTU10898	p_Planctomycetota;c_Planctomycetes;o_Pirellulales;f_Pirellulaceae;g_Bythopirellula;s_Bythopirellula_sp.	0	0	0	2	0	0	1	1	0	0	0	0	2	1	0	0	0	0	0	2	3	0	4	3	1	0	0	1	1	1	0	0	0	0	1	0	0	0	0	16	7	8
OTU10899	p_Proteobacteria;c_Alphaproteobacteria;o_unclassified_Alphaproteobacteria;f_unclassified_Alphaproteobacteria;g_unclassified_Alphaproteobacteria;s_unclassified_Alphaproteobacteria	0	0	0	0	0	0	0	0	0	0	0	0	0	0	0	1	0	0	0	0	0	0	0	0	0	0	0	0	2	0	0	0	0	0	0	0	0	0	0	0	0	0
OTU109	p_Planctomycetota;c_Pla4_lineage;o_norank_Pla4_lineage;f_norank_Pla4_lineage;g_norank_Pla4_lineage;s_Pla4_lineage_sp.	0	1	2	5	1	0	3	0	2	1	0	2	0	1	0	0	2	0	2	0	0	16	0	0	0	0	7	0	3	0	0	0	1	1	0	0	7	9	7	1	2	1
OTU1090	p_Planctomycetota;c_Pla4_lineage;o_norank_Pla4_lineage;f_norank_Pla4_lineage;g_norank_Pla4_lineage;s_Pla4_lineage_sp.	0	0	0	43	11	0	33	46	1	0	0	0	0	2	0	0	59	0	3	21	2	0	0	1	0	0	0	0	0	0	0	1	0	1	0	0	1	0	0	2	0	0
OTU10900	p_Nanoarchaeota;c_Nanoarchaeia;o_Woesearchaeales;f_norank_Woesearchaeales;g_norank_Woesearchaeales;s_unclassified_Woesearchaeales	0	0	0	0	0	0	0	0	0	3	1	0	1	0	0	1	0	0	0	0	0	0	0	0	0	0	0	2	0	0	0	0	0	0	0	0	0	1	1	0	0	0
OTU10901	p_Proteobacteria;c_Gammaproteobacteria;o_Enterobacterales;f_Shewanellaceae;g_Psychrobium;s_unclassified_Psychrobium	0	0	0	0	0	0	0	0	0	0	0	0	0	0	0	0	0	0	0	0	2	0	0	0	0	0	0	0	0	0	0	0	0	0	0	0	0	0	0	0	0	0
OTU10902	p_Dependentiae;c_Babeliae;o_Babeliales;f_Vermiphilaceae;g_norank_Vermiphilaceae;s_Vermiphilaceae_sp.	0	0	0	0	0	0	0	0	0	0	0	0	1	0	0	0	0	0	0	0	0	0	0	0	0	0	0	0	0	0	0	0	0	0	0	1	0	0	4	9	0	5
OTU10903	p_Chloroflexi;c_Dehalococcoidia;o_unclassified_Dehalococcoidia;f_unclassified_Dehalococcoidia;g_unclassified_Dehalococcoidia;s_unclassified_Dehalococcoidia	0	0	0	0	1	0	1	0	0	0	0	0	0	3	1	0	0	0	0	0	0	0	0	0	0	0	0	0	3	1	0	1	0	0	0	0	0	0	0	1	3	0
OTU10904	p_unclassified_Bacteria;c_unclassified_Bacteria;o_unclassified_Bacteria;f_unclassified_Bacteria;g_unclassified_Bacteria;s_unclassified_Bacteria	0	0	0	0	3	0	0	0	0	0	0	0	0	0	0	0	0	0	0	0	0	0	0	0	0	0	0	0	0	0	0	0	0	0	0	0	0	0	0	0	0	0
OTU10905	p_Verrucomicrobiota;c_Kiritimatiellae;o_WCHB1-41;f_norank_WCHB1-41;g_norank_WCHB1-41;s_WCHB1-41_sp.	0	0	0	1	0	0	3	4	0	0	0	1	0	1	0	0	0	0	2	1	0	0	2	0	0	0	0	1	3	0	0	0	2	2	0	0	0	0	0	0	0	0
OTU10906	p_unclassified_Bacteria;c_unclassified_Bacteria;o_unclassified_Bacteria;f_unclassified_Bacteria;g_unclassified_Bacteria;s_unclassified_Bacteria	0	0	0	0	0	0	0	0	1	0	1	0	0	1	0	0	0	0	0	0	0	4	0	0	0	0	0	0	0	0	0	0	0	0	0	0	0	1	0	0	0	0
OTU10907	p_Proteobacteria;c_Gammaproteobacteria;o_unclassified_Gammaproteobacteria;f_unclassified_Gammaproteobacteria;g_unclassified_Gammaproteobacteria;s_unclassified_Gammaproteobacteria	0	0	0	0	0	0	0	0	0	0	0	0	0	0	0	0	0	0	0	0	0	0	0	0	0	0	0	0	0	1	0	0	0	0	1	1	0	0	0	0	0	0
OTU10908	p_Verrucomicrobiota;c_Omnitrophia;o_Omnitrophales;f_unclassified_Omnitrophales;g_unclassified_Omnitrophales;s_unclassified_Omnitrophales	0	0	0	1	0	0	0	1	0	0	0	0	0	0	0	0	0	0	0	0	0	0	0	0	0	0	0	0	0	0	0	0	0	0	0	0	0	0	0	0	0	0
OTU10909	p_Myxococcota;c_Myxococcia;o_Myxococcales;f_Myxococcaceae;g_P3OB-42;s_P3OB-42_sp.	0	0	0	0	0	0	0	0	0	0	0	0	0	0	0	0	0	0	0	0	0	0	0	0	0	0	0	0	0	0	0	0	0	0	0	2	0	0	0	0	1	0
OTU1091	p_Verrucomicrobiota;c_Chlamydiae;o_Chlamydiales;f_Simkaniaceae;g_norank_Simkaniaceae;s_unclassified_Simkaniaceae	0	0	0	0	0	0	0	1	0	0	0	0	0	0	0	0	0	2	0	0	0	0	0	0	0	0	0	0	0	0	0	0	0	0	0	0	0	0	0	0	0	0
OTU10910	p_unclassified_Bacteria;c_unclassified_Bacteria;o_unclassified_Bacteria;f_unclassified_Bacteria;g_unclassified_Bacteria;s_unclassified_Bacteria	0	0	0	0	3	0	0	0	0	0	0	0	0	0	0	0	0	0	0	0	0	0	0	0	0	0	0	0	0	0	0	0	0	0	0	0	0	0	0	0	0	0
OTU10911	p_Nanoarchaeota;c_Nanoarchaeia;o_Woesearchaeales;f_unclassified_Woesearchaeales;g_unclassified_Woesearchaeales;s_unclassified_Woesearchaeales	0	0	0	0	0	0	0	1	0	0	0	0	0	0	0	0	0	0	0	0	0	0	0	1	0	0	0	0	0	2	0	0	0	0	0	0	0	0	2	0	0	1
OTU10912	p_Patescibacteria;c_ABY1;o_Candidatus_Komeilibacteria;f_norank_Candidatus_Komeilibacteria;g_norank_Candidatus_Komeilibacteria;s_Candidatus_Komeilibacteria_sp.	0	0	0	2	0	0	1	0	0	0	0	0	0	0	0	0	0	0	0	0	0	0	0	0	0	0	0	0	0	0	0	0	0	0	0	0	0	0	0	0	0	0
OTU10913	p_Verrucomicrobiota;c_Verrucomicrobiae;o_Pedosphaerales;f_Pedosphaeraceae;g_norank_Pedosphaeraceae;s_unclassified_Pedosphaeraceae	0	0	0	0	0	0	0	0	0	0	0	0	0	0	0	8	0	0	0	0	0	0	0	0	0	0	0	0	0	0	0	0	0	0	0	0	0	0	0	0	0	0
OTU10914	p_unclassified_Bacteria;c_unclassified_Bacteria;o_unclassified_Bacteria;f_unclassified_Bacteria;g_unclassified_Bacteria;s_unclassified_Bacteria	0	0	0	0	0	0	0	0	0	1	0	0	0	0	0	0	0	0	0	0	0	0	0	0	0	0	0	0	0	0	0	0	0	0	0	0	0	0	1	0	0	0
OTU10915	p_Dependentiae;c_Babeliae;o_Babeliales;f_norank_Babeliales;g_norank_Babeliales;s_unclassified_Babeliales	0	0	1	0	0	0	0	1	0	0	0	0	0	0	0	0	1	0	0	0	0	0	0	0	0	0	0	0	0	0	0	4	0	0	0	0	0	0	1	0	2	0
OTU10916	p_Proteobacteria;c_Gammaproteobacteria;o_EC3;f_norank_EC3;g_norank_EC3;s_EC3_sp.	0	0	0	0	0	0	0	0	0	0	0	0	0	0	0	0	0	0	0	0	0	0	0	3	0	0	1	0	0	0	0	0	0	1	1	0	0	0	0	0	0	0
OTU10917	p_Myxococcota;c_Polyangia;o_UASB-TL25;f_norank_UASB-TL25;g_norank_UASB-TL25;s_UASB-TL25_sp.	0	0	0	1	0	0	1	6	0	0	0	0	0	0	0	0	1	0	0	0	0	0	0	0	0	0	0	0	0	0	0	0	0	0	0	0	0	0	0	0	0	0
OTU10918	p_Proteobacteria;c_Alphaproteobacteria;o_Defluviicoccales;f_norank_Defluviicoccales;g_norank_Defluviicoccales;s_Defluviicoccales_sp.	0	0	0	1	1	0	1	8	0	0	0	1	0	0	0	0	1	1	3	3	0	0	0	0	0	0	0	0	0	0	0	0	1	0	0	0	1	0	0	0	0	0
OTU10919	p_unclassified_Bacteria;c_unclassified_Bacteria;o_unclassified_Bacteria;f_unclassified_Bacteria;g_unclassified_Bacteria;s_unclassified_Bacteria	0	0	0	0	0	0	0	0	0	0	0	0	0	0	0	0	0	0	0	0	0	0	0	0	0	0	0	0	0	0	0	0	0	0	0	0	4	0	0	0	0	0
OTU1092	p_Proteobacteria;c_Gammaproteobacteria;o_unclassified_Gammaproteobacteria;f_unclassified_Gammaproteobacteria;g_unclassified_Gammaproteobacteria;s_unclassified_Gammaproteobacteria	0	0	0	0	14	0	10	3	0	0	0	0	0	0	0	0	2	0	1	1	0	0	0	0	0	0	0	0	0	0	0	0	0	0	0	0	0	1	0	2	0	2
OTU10920	p_Chloroflexi;c_Dehalococcoidia;o_unclassified_Dehalococcoidia;f_unclassified_Dehalococcoidia;g_unclassified_Dehalococcoidia;s_unclassified_Dehalococcoidia	0	1	0	0	4	1	0	0	0	0	1	0	0	0	0	2	0	4	0	1	0	10	8	0	0	0	0	0	1	1	2	0	0	1	0	2	4	3	2	0	34	7
OTU10921	p_Chloroflexi;c_unclassified_Chloroflexi;o_unclassified_Chloroflexi;f_unclassified_Chloroflexi;g_unclassified_Chloroflexi;s_unclassified_Chloroflexi	0	0	0	1	0	0	0	0	0	0	0	0	0	0	1	11	0	0	0	0	0	0	0	0	0	0	0	0	0	0	0	0	0	0	0	0	0	0	0	0	0	0
OTU10922	p_Verrucomicrobiota;c_Chlamydiae;o_Chlamydiales;f_unclassified_Chlamydiales;g_unclassified_Chlamydiales;s_unclassified_Chlamydiales	0	1	3	0	0	0	0	0	0	0	0	0	0	0	0	0	0	1	1	0	0	4	2	0	0	0	0	0	6	0	1	2	2	0	0	1	0	3	1	0	3	0
OTU10923	p_Patescibacteria;c_Gracilibacteria;o_norank_Gracilibacteria;f_norank_Gracilibacteria;g_norank_Gracilibacteria;s_Gracilibacteria_sp.	0	0	0	0	0	0	0	0	0	0	0	0	0	0	0	7	0	0	0	0	0	0	0	0	0	0	0	0	0	0	0	0	0	0	0	0	0	0	0	0	0	0
OTU10924	p_Proteobacteria;c_Alphaproteobacteria;o_Defluviicoccales;f_norank_Defluviicoccales;g_norank_Defluviicoccales;s_Defluviicoccales_sp.	0	0	0	0	0	0	2	3	0	0	0	0	0	0	0	0	1	1	5	1	1	0	0	2	0	0	0	1	0	0	0	4	0	0	0	0	2	3	10	14	0	2
OTU10925	p_Patescibacteria;c_Microgenomatia;o_Candidatus_Chisholmbacteria;f_norank_Candidatus_Chisholmbacteria;g_norank_Candidatus_Chisholmbacteria;s_Candidatus_Chisholmbacteria_sp.	3	0	0	0	0	0	0	0	0	0	0	0	0	0	0	0	0	0	0	0	0	0	0	0	0	0	0	0	0	0	0	0	0	0	0	0	0	0	0	1	14	1
OTU10926	p_Planctomycetota;c_Planctomycetes;o_Planctomycetales;f_norank_Planctomycetales;g_norank_Planctomycetales;s_unclassified_Planctomycetales	0	0	0	0	0	0	2	0	0	0	0	0	0	0	0	0	0	0	0	0	1	0	0	2	0	0	0	1	0	0	0	0	0	0	0	0	0	2	0	0	0	0
OTU10927	p_Proteobacteria;c_Gammaproteobacteria;o_unclassified_Gammaproteobacteria;f_unclassified_Gammaproteobacteria;g_unclassified_Gammaproteobacteria;s_unclassified_Gammaproteobacteria	0	0	0	1	0	0	2	3	0	0	0	1	1	0	0	0	1	0	1	1	0	0	0	0	0	0	0	5	0	0	0	1	2	0	0	6	2	1	3	0	0	3
OTU10928	p_unclassified_Bacteria;c_unclassified_Bacteria;o_unclassified_Bacteria;f_unclassified_Bacteria;g_unclassified_Bacteria;s_unclassified_Bacteria	0	0	0	0	1	0	1	0	0	0	0	0	0	0	0	0	0	0	0	0	1	1	4	0	3	1	0	0	0	0	1	3	0	0	0	2	2	3	0	0	1	3
OTU10929	p_Dependentiae;c_Babeliae;o_Babeliales;f_UBA12411;g_norank_UBA12411;s_UBA12411_sp.	0	0	2	0	0	0	0	0	0	0	0	0	0	0	0	0	0	1	0	0	0	2	0	0	0	0	0	0	0	0	0	0	0	0	0	0	0	1	0	0	0	0
OTU1093	p_Proteobacteria;c_Gammaproteobacteria;o_norank_Gammaproteobacteria;f_norank_Gammaproteobacteria;g_norank_Gammaproteobacteria;s_unclassified_Gammaproteobacteria	0	0	0	1	0	0	0	0	0	0	0	1	0	0	0	0	0	0	0	0	0	3	1	1	0	0	0	1	0	0	0	0	0	0	0	0	0	2	0	0	0	0
OTU10930	p_Patescibacteria;c_Parcubacteria;o_norank_Parcubacteria;f_norank_Parcubacteria;g_norank_Parcubacteria;s_Parcubacteria_sp.	0	0	0	1	0	0	0	2	0	0	0	0	0	0	0	0	0	0	0	0	2	0	0	0	0	1	0	0	0	0	0	0	0	0	0	0	0	0	0	0	0	0
OTU10931	p_Patescibacteria;c_Parcubacteria;o_Candidatus_Lloydbacteria;f_norank_Candidatus_Lloydbacteria;g_norank_Candidatus_Lloydbacteria;s_Candidatus_Lloydbacteria_sp.	0	0	0	0	0	0	2	0	0	0	0	0	0	0	0	0	0	0	0	2	0	0	0	0	0	0	0	0	0	0	0	0	0	0	0	0	0	0	0	0	0	0
OTU10932	p_Proteobacteria;c_Alphaproteobacteria;o_unclassified_Alphaproteobacteria;f_unclassified_Alphaproteobacteria;g_unclassified_Alphaproteobacteria;s_unclassified_Alphaproteobacteria	0	2	0	4	0	0	2	9	4	2	2	0	4	2	0	10	8	0	6	4	0	1	2	2	0	0	1	0	1	0	3	6	2	1	0	2	8	2	3	2	4	0
OTU10933	p_Planctomycetota;c_OM190;o_norank_OM190;f_norank_OM190;g_norank_OM190;s_OM190_sp.	0	0	0	2	3	0	2	5	0	0	0	2	1	0	0	0	2	0	2	3	0	0	0	0	0	0	0	0	0	0	0	0	0	0	0	0	0	0	0	0	0	0
OTU10934	p_Nanoarchaeota;c_Nanoarchaeia;o_Woesearchaeales;f_unclassified_Woesearchaeales;g_unclassified_Woesearchaeales;s_unclassified_Woesearchaeales	0	0	0	0	0	0	0	0	0	0	0	0	0	0	0	0	0	0	0	0	0	0	0	2	0	0	0	0	0	0	1	0	0	0	0	0	0	0	0	0	0	0
OTU10935	p_Acidobacteriota;c_Subgroup_22;o_norank_Subgroup_22;f_norank_Subgroup_22;g_norank_Subgroup_22;s_Subgroup_22_sp.	1	0	0	89	15	1	14	19	0	0	0	2	2	1	3	1	84	0	20	39	3	0	0	0	2	2	1	1	0	1	1	5	2	3	0	0	0	0	0	1	1	2
OTU10936	p_unclassified_Archaea;c_unclassified_Archaea;o_unclassified_Archaea;f_unclassified_Archaea;g_unclassified_Archaea;s_unclassified_Archaea	0	0	6	0	0	0	0	0	0	0	0	0	0	0	0	0	0	0	0	0	0	0	0	0	0	0	0	0	1	0	0	0	0	0	0	1	0	0	0	0	1	0
OTU10937	p_Chloroflexi;c_Anaerolineae;o_SBR1031;f_norank_SBR1031;g_norank_SBR1031;s_SBR1031_sp.	7	6	41	0	351	65	10	4	105	52	7	34	13	99	0	1	2	26	1	1	20	133	71	17	11	22	18	3	52	9	2	11	8	3	3	2	42	11	3	0	49	3
OTU10938	p_Proteobacteria;c_Gammaproteobacteria;o_Gammaproteobacteria_Incertae_Sedis;f_norank_Gammaproteobacteria_Incertae_Sedis;g_norank_Gammaproteobacteria_Incertae_Sedis;s_Gammaproteobacteria_Incertae_Sedis_sp.	0	3	0	0	0	0	2	1	0	0	0	0	0	0	0	1	0	0	0	0	0	1	0	3	0	0	0	0	0	0	0	1	0	0	0	0	0	0	0	0	0	0
OTU10939	p_unclassified_Bacteria;c_unclassified_Bacteria;o_unclassified_Bacteria;f_unclassified_Bacteria;g_unclassified_Bacteria;s_unclassified_Bacteria	0	0	0	0	0	1	1	0	0	0	1	0	0	1	0	0	0	0	0	0	0	0	5	0	0	0	0	0	1	0	0	0	1	0	1	0	0	0	2	3	2	0
OTU1094	p_Patescibacteria;c_Parcubacteria;o_norank_Parcubacteria;f_norank_Parcubacteria;g_norank_Parcubacteria;s_Parcubacteria_sp.	0	0	0	0	0	0	0	0	0	0	0	0	0	0	4	0	0	0	0	0	0	0	0	0	0	0	0	0	0	0	0	0	0	0	0	0	0	0	0	0	0	0
OTU10940	p_Nanoarchaeota;c_Nanoarchaeia;o_Woesearchaeales;f_norank_Woesearchaeales;g_norank_Woesearchaeales;s_Woesearchaeales_sp.	0	0	0	3	0	0	0	1	0	0	0	0	0	0	0	0	1	0	0	0	0	0	0	0	0	0	0	0	0	0	0	0	0	0	0	0	0	0	0	0	0	0
OTU10941	p_unclassified_Bacteria;c_unclassified_Bacteria;o_unclassified_Bacteria;f_unclassified_Bacteria;g_unclassified_Bacteria;s_unclassified_Bacteria	0	0	0	0	2	1	0	2	0	0	1	0	0	0	0	0	0	0	5	13	0	0	0	0	0	0	0	0	0	0	0	0	0	0	0	0	0	0	0	0	0	0
OTU10942	p_Patescibacteria;c_ABY1;o_Candidatus_Falkowbacteria;f_norank_Candidatus_Falkowbacteria;g_norank_Candidatus_Falkowbacteria;s_Candidatus_Falkowbacteria_sp.	0	1	0	0	1	2	0	0	0	0	0	0	0	0	0	0	0	0	0	0	0	0	0	0	0	0	0	0	0	0	0	0	0	0	0	0	0	0	0	0	0	0
OTU10943	p_Crenarchaeota;c_Bathyarchaeia;o_norank_Bathyarchaeia;f_norank_Bathyarchaeia;g_norank_Bathyarchaeia;s_Bathyarchaeia_sp.	0	0	0	0	0	0	0	0	0	0	0	0	0	0	0	0	0	0	0	0	0	0	0	0	0	0	0	0	0	0	7	0	0	0	1	0	0	0	0	0	0	0
OTU10944	p_unclassified_Bacteria;c_unclassified_Bacteria;o_unclassified_Bacteria;f_unclassified_Bacteria;g_unclassified_Bacteria;s_unclassified_Bacteria	0	0	0	0	0	0	0	0	0	0	0	0	0	0	0	6	0	0	0	0	0	0	0	0	0	0	0	0	0	0	0	0	0	0	0	0	0	0	0	0	0	0
OTU10945	p_Proteobacteria;c_Gammaproteobacteria;o_unclassified_Gammaproteobacteria;f_unclassified_Gammaproteobacteria;g_unclassified_Gammaproteobacteria;s_unclassified_Gammaproteobacteria	0	0	0	0	0	0	0	0	0	0	0	0	0	0	0	0	0	0	0	0	0	0	0	0	0	0	0	0	19	0	0	0	0	0	1	0	0	0	0	0	0	0
OTU10946	p_TA06;c_norank_TA06;o_norank_TA06;f_norank_TA06;g_norank_TA06;s_TA06_sp.	0	0	18	0	9	0	1	4	1	3	0	21	5	21	0	1	0	13	0	0	2	118	13	4	0	1	51	2	63	33	10	26	3	12	11	1	40	14	8	2	51	8
OTU10947	p_Bdellovibrionota;c_Oligoflexia;o_Oligoflexales;f_Oligoflexaceae;g_norank_Oligoflexaceae;s_Oligoflexaceae_sp.	0	0	0	0	0	0	3	0	0	0	0	0	0	0	0	0	0	0	0	0	0	0	0	0	0	0	0	0	0	0	0	0	0	0	0	0	0	0	0	0	0	0
OTU10948	p_Planctomycetota;c_Planctomycetes;o_Pirellulales;f_Pirellulaceae;g_norank_Pirellulaceae;s_unclassified_Pirellulaceae	2	21	0	0	2	3	4	1	4	0	2	1	2	0	0	2	0	27	0	1	3	2	2	4	0	0	19	4	4	15	5	20	23	53	5	9	5	1	1	18	10	6
OTU10949	p_Planctomycetota;c_Planctomycetes;o_Pirellulales;f_Pirellulaceae;g_norank_Pirellulaceae;s_unclassified_Pirellulaceae	0	0	0	0	0	0	0	0	0	1	0	0	0	0	0	0	0	0	0	0	0	0	0	0	0	0	0	0	0	0	0	7	0	0	2	1	6	1	4	15	1	2
OTU1095	p_Acidobacteriota;c_Vicinamibacteria;o_Subgroup_17;f_norank_Subgroup_17;g_norank_Subgroup_17;s_Subgroup_17_sp.	9	7	1	33	14	0	43	38	1	2	8	1	9	3	0	13	69	4	56	97	12	6	11	15	7	5	3	23	0	3	9	10	7	0	6	8	8	18	12	51	3	16
OTU10950	p_Planctomycetota;c_Pla3_lineage;o_norank_Pla3_lineage;f_norank_Pla3_lineage;g_norank_Pla3_lineage;s_Pla3_lineage_sp.	2	5	7	9	2	3	4	4	0	4	3	5	8	7	0	1	5	4	3	0	7	10	5	1	0	2	4	0	0	1	4	2	3	0	0	2	0	2	1	1	0	0
OTU10951	p_unclassified_Bacteria;c_unclassified_Bacteria;o_unclassified_Bacteria;f_unclassified_Bacteria;g_unclassified_Bacteria;s_unclassified_Bacteria	3	4	4	0	0	0	2	0	0	2	2	3	0	2	0	0	0	5	0	1	1	3	1	1	0	0	2	0	0	1	0	0	1	1	0	0	0	2	1	2	1	0
OTU10952	p_Planctomycetota;c_Phycisphaerae;o_MSBL9;f_SG8-4;g_norank_SG8-4;s_SG8-4_sp.	0	0	0	0	0	1	0	0	2	0	0	0	0	1	0	0	0	0	0	0	2	1	0	0	0	0	6	0	2	1	0	0	0	0	0	0	0	0	0	0	1	0
OTU10953	p_Planctomycetota;c_Planctomycetes;o_Pirellulales;f_Pirellulaceae;g_unclassified_Pirellulaceae;s_unclassified_Pirellulaceae	4	17	17	63	4	3	35	60	0	0	4	5	7	1	0	1	89	4	16	24	11	2	11	13	8	1	2	23	6	6	3	4	27	8	4	4	3	6	0	3	2	5
OTU10954	p_unclassified_Bacteria;c_unclassified_Bacteria;o_unclassified_Bacteria;f_unclassified_Bacteria;g_unclassified_Bacteria;s_unclassified_Bacteria	0	0	0	0	0	0	0	0	0	0	0	0	0	0	0	2	0	0	0	0	0	0	0	0	0	0	0	0	0	0	0	0	0	0	0	0	0	0	0	0	0	0
OTU10955	p_Patescibacteria;c_Microgenomatia;o_Candidatus_Chisholmbacteria;f_norank_Candidatus_Chisholmbacteria;g_norank_Candidatus_Chisholmbacteria;s_Candidatus_Chisholmbacteria_sp.	0	0	0	0	0	0	0	0	0	0	0	0	0	0	0	0	0	0	0	0	0	0	0	0	0	0	0	0	0	0	0	0	0	0	0	0	0	0	0	2	0	38
OTU10956	p_Proteobacteria;c_unclassified_Proteobacteria;o_unclassified_Proteobacteria;f_unclassified_Proteobacteria;g_unclassified_Proteobacteria;s_unclassified_Proteobacteria	0	1	0	0	0	0	0	0	0	3	0	0	0	0	0	0	0	0	0	0	0	1	0	0	0	0	0	0	1	0	0	0	0	0	0	0	0	0	0	0	0	0
OTU10957	p_Planctomycetota;c_Planctomycetes;o_Pirellulales;f_Pirellulaceae;g_unclassified_Pirellulaceae;s_unclassified_Pirellulaceae	0	0	2	35	0	0	3	7	0	0	0	0	1	0	0	1	52	1	4	12	0	3	0	3	2	2	3	0	0	2	3	3	4	2	0	1	6	0	1	15	8	1
OTU10958	p_unclassified_Bacteria;c_unclassified_Bacteria;o_unclassified_Bacteria;f_unclassified_Bacteria;g_unclassified_Bacteria;s_unclassified_Bacteria	0	0	0	0	0	0	0	0	1	0	0	0	0	0	0	2	0	0	0	0	0	0	0	0	1	1	0	0	0	0	0	0	0	0	0	0	0	0	0	0	0	0
OTU10959	p_Bacteroidota;c_Bacteroidia;o_Chitinophagales;f_Saprospiraceae;g_unclassified_Saprospiraceae;s_unclassified_Saprospiraceae	5	13	1	30	37	7	133	282	1	1	3	0	3	2	0	2	76	1	37	24	1	4	2	2	0	1	2	4	0	0	1	0	2	0	0	0	1	2	1	0	1	0
OTU1096	p_Chloroflexi;c_Ktedonobacteria;o_C0119;f_norank_C0119;g_norank_C0119;s_C0119_sp.	0	0	0	0	0	0	0	0	0	0	0	0	0	0	5	0	0	0	0	0	0	0	0	0	0	0	0	0	0	0	0	0	0	0	0	0	0	0	0	0	0	0
OTU10960	p_Planctomycetota;c_Phycisphaerae;o_CCM11a;f_norank_CCM11a;g_norank_CCM11a;s_CCM11a_sp.	0	0	0	0	0	0	0	0	0	0	1	0	0	0	0	4	0	0	4	0	0	0	0	0	3	0	0	0	0	0	0	0	0	0	0	0	0	0	0	0	0	0
OTU10961	p_Proteobacteria;c_Alphaproteobacteria;o_Sphingomonadales;f_Sphingomonadaceae;g_unclassified_Sphingomonadaceae;s_unclassified_Sphingomonadaceae	85	35	8	9	99	90	42	19	12	38	52	36	51	2	4	67	6	5	105	3	15	4	10	11	24	657	5	15	6	3	3	4	2	4	1	1	2	3	2	4	9	0
OTU10962	p_Proteobacteria;c_Gammaproteobacteria;o_unclassified_Gammaproteobacteria;f_unclassified_Gammaproteobacteria;g_unclassified_Gammaproteobacteria;s_unclassified_Gammaproteobacteria	0	0	0	0	0	0	0	3	0	0	0	0	0	0	0	0	0	0	6	4	0	0	1	1	0	0	0	0	0	0	0	0	0	0	0	0	0	0	0	2	0	2
OTU10963	p_Acidobacteriota;c_unclassified_Acidobacteriota;o_unclassified_Acidobacteriota;f_unclassified_Acidobacteriota;g_unclassified_Acidobacteriota;s_unclassified_Acidobacteriota	0	3	2	1	15	2	17	19	0	4	1	1	6	1	0	0	7	1	2	16	7	0	11	22	1	1	0	1	0	1	1	1	1	0	0	6	1	2	2	14	0	5
OTU10964	p_NB1-j;c_norank_NB1-j;o_norank_NB1-j;f_norank_NB1-j;g_norank_NB1-j;s_NB1-j_sp.	0	0	0	0	0	0	0	3	0	0	0	0	0	0	0	0	0	0	0	0	0	0	0	0	0	0	0	0	0	0	0	0	0	0	0	0	0	1	1	4	2	0
OTU10965	p_Patescibacteria;c_Parcubacteria;o_unclassified_Parcubacteria;f_unclassified_Parcubacteria;g_unclassified_Parcubacteria;s_unclassified_Parcubacteria	0	0	0	0	0	8	0	0	0	0	0	0	0	0	0	0	0	0	0	0	0	0	0	0	0	0	0	0	0	0	0	0	0	0	0	0	0	0	0	0	0	0
OTU10966	p_Proteobacteria;c_Gammaproteobacteria;o_unclassified_Gammaproteobacteria;f_unclassified_Gammaproteobacteria;g_unclassified_Gammaproteobacteria;s_unclassified_Gammaproteobacteria	0	0	0	0	0	0	0	0	0	0	0	0	1	0	0	0	0	1	0	0	0	0	0	1	0	2	0	0	0	0	0	2	0	0	0	0	0	1	3	4	0	13
OTU10967	p_Proteobacteria;c_Alphaproteobacteria;o_Rhizobiales;f_unclassified_Rhizobiales;g_unclassified_Rhizobiales;s_unclassified_Rhizobiales	4	0	1	1	1	1	5	2	0	1	7	4	8	0	0	3	0	8	2	1	7	1	13	22	1	0	5	56	3	1	4	4	2	0	0	11	2	14	10	13	2	1
OTU10968	p_Patescibacteria;c_Gracilibacteria;o_Candidatus_Peribacteria;f_norank_Candidatus_Peribacteria;g_norank_Candidatus_Peribacteria;s_Candidatus_Peribacteria_sp.	0	0	0	1	0	0	3	0	0	0	0	0	0	0	0	0	1	0	0	1	0	0	0	0	0	0	0	0	0	0	0	0	0	0	0	0	0	0	0	0	0	0
OTU10969	p_Planctomycetota;c_Pla3_lineage;o_norank_Pla3_lineage;f_norank_Pla3_lineage;g_norank_Pla3_lineage;s_Pla3_lineage_sp.	0	0	1	0	0	0	0	0	0	0	0	0	0	0	0	0	0	0	0	0	0	0	0	0	0	0	0	0	4	0	0	1	0	0	0	4	2	0	0	5	0	0
OTU1097	p_Proteobacteria;c_Gammaproteobacteria;o_unclassified_Gammaproteobacteria;f_unclassified_Gammaproteobacteria;g_unclassified_Gammaproteobacteria;s_unclassified_Gammaproteobacteria	1	0	2	0	0	1	0	0	0	0	0	0	0	4	0	0	0	0	0	0	0	0	0	0	0	1	2	0	8	1	0	0	0	2	0	0	3	0	0	0	0	1
OTU10970	p_Verrucomicrobiota;c_Chlamydiae;o_Chlamydiales;f_unclassified_Chlamydiales;g_unclassified_Chlamydiales;s_unclassified_Chlamydiales	0	0	0	0	1	0	0	0	0	0	0	0	0	0	0	3	0	0	0	0	1	0	0	0	0	2	0	0	0	0	0	0	0	0	0	0	0	0	0	1	0	0
OTU10971	p_Myxococcota;c_Polyangia;o_unclassified_Polyangia;f_unclassified_Polyangia;g_unclassified_Polyangia;s_unclassified_Polyangia	2	2	0	0	2	1	0	1	0	6	1	0	0	0	0	0	0	0	0	0	0	0	0	0	3	1	1	0	0	1	0	0	0	0	0	1	0	0	0	0	0	0
OTU10972	p_Chloroflexi;c_Dehalococcoidia;o_unclassified_Dehalococcoidia;f_unclassified_Dehalococcoidia;g_unclassified_Dehalococcoidia;s_unclassified_Dehalococcoidia	0	0	0	0	0	0	0	0	7	0	0	0	0	0	0	0	0	0	0	0	0	0	0	0	0	1	0	0	0	0	0	0	0	0	0	0	0	0	0	0	0	0
OTU10973	p_Desulfobacterota;c_Desulfobulbia;o_Desulfobulbales;f_norank_Desulfobulbales;g_norank_Desulfobulbales;s_Desulfobulbales_sp.	0	2	3	2	0	5	11	4	0	0	0	0	0	0	0	0	3	1	3	0	0	0	0	1	0	0	0	1	0	0	0	0	0	0	0	0	0	0	0	0	0	0
OTU10974	p_Thermoplasmatota;c_norank_Thermoplasmatota;o_norank_Thermoplasmatota;f_norank_Thermoplasmatota;g_norank_Thermoplasmatota;s_Thermoplasmatota_sp.	0	0	0	0	3	0	9	2	1	4	1	0	0	6	0	0	0	0	6	2	0	8	1	0	0	0	1	0	0	1	0	0	0	0	0	0	8	0	1	0	5	0
OTU10975	p_Verrucomicrobiota;c_Chlamydiae;o_Chlamydiales;f_Simkaniaceae;g_Ga0074140;s_Ga0074140_sp.	0	0	0	0	1	11	0	1	11	4	0	0	0	0	1	1	0	0	0	0	0	0	1	0	0	0	0	0	0	0	1	1	2	0	0	0	0	0	0	0	0	0
OTU10976	p_Patescibacteria;c_Parcubacteria;o_norank_Parcubacteria;f_norank_Parcubacteria;g_norank_Parcubacteria;s_Parcubacteria_sp.	0	0	0	0	0	0	0	0	0	0	0	0	0	0	0	0	0	0	0	0	0	0	0	0	0	0	1	0	0	0	0	3	0	0	0	0	1	0	0	0	0	0
OTU10977	p_Proteobacteria;c_unclassified_Proteobacteria;o_unclassified_Proteobacteria;f_unclassified_Proteobacteria;g_unclassified_Proteobacteria;s_unclassified_Proteobacteria	0	0	1	2	0	0	3	5	0	0	0	0	0	0	0	1	1	0	0	0	0	0	0	0	1	0	0	2	0	0	0	0	0	0	0	0	0	0	0	0	0	0
OTU10978	p_unclassified_Bacteria;c_unclassified_Bacteria;o_unclassified_Bacteria;f_unclassified_Bacteria;g_unclassified_Bacteria;s_unclassified_Bacteria	0	0	0	2	6	0	5	2	0	2	1	0	0	0	0	0	1	0	0	0	3	0	1	2	0	0	0	0	0	0	0	0	0	0	0	0	0	1	0	0	0	0
OTU10979	p_Desulfobacterota;c_Syntrophobacteria;o_Syntrophobacterales;f_Syntrophobacteraceae;g_norank_Syntrophobacteraceae;s_Syntrophobacteraceae_sp.	0	1	0	0	0	0	0	0	1	0	0	0	0	0	0	14	0	0	0	0	0	0	0	0	2	0	0	0	0	0	0	0	0	0	0	0	0	0	0	0	0	0
OTU1098	p_Proteobacteria;c_Gammaproteobacteria;o_Steroidobacterales;f_Woeseiaceae;g_Woeseia;s_unclassified_Woeseia	0	0	0	0	0	0	0	2	0	0	0	0	0	0	0	0	3	0	0	0	0	0	0	0	0	0	0	0	0	0	0	4	0	0	0	0	0	0	1	0	0	0
OTU10980	p_Planctomycetota;c_Pla4_lineage;o_norank_Pla4_lineage;f_norank_Pla4_lineage;g_norank_Pla4_lineage;s_Pla4_lineage_sp.	2	2	6	0	3	0	2	1	6	2	1	0	0	1	0	0	1	0	2	3	0	1	2	2	3	2	0	0	5	2	3	1	3	1	2	0	2	1	1	2	10	9
OTU10981	p_Bdellovibrionota;c_Bdellovibrionia;o_Bacteriovoracales;f_Bacteriovoracaceae;g_unclassified_Bacteriovoracaceae;s_unclassified_Bacteriovoracaceae	0	0	0	0	0	0	0	0	0	0	0	0	0	0	0	0	0	0	0	0	0	0	2	0	0	0	0	0	0	1	0	0	0	0	0	0	0	0	0	0	0	0
OTU10982	p_unclassified_Bacteria;c_unclassified_Bacteria;o_unclassified_Bacteria;f_unclassified_Bacteria;g_unclassified_Bacteria;s_unclassified_Bacteria	0	0	0	4	0	0	1	1	0	0	0	0	0	0	0	0	1	0	0	0	0	0	1	0	0	0	0	0	0	0	0	0	0	0	0	0	0	0	0	0	0	0
OTU10983	p_unclassified_Bacteria;c_unclassified_Bacteria;o_unclassified_Bacteria;f_unclassified_Bacteria;g_unclassified_Bacteria;s_unclassified_Bacteria	0	0	0	0	3	0	0	0	6	0	0	3	1	0	0	0	0	4	0	0	0	2	0	0	0	0	0	0	0	1	1	0	0	0	0	0	0	0	0	0	0	0
OTU10984	p_unclassified_Bacteria;c_unclassified_Bacteria;o_unclassified_Bacteria;f_unclassified_Bacteria;g_unclassified_Bacteria;s_unclassified_Bacteria	0	0	0	0	2	0	0	5	0	0	0	0	0	0	0	0	1	0	0	0	0	0	0	0	0	0	0	0	0	0	0	0	0	0	0	0	0	0	0	0	0	0
OTU10985	p_Desulfobacterota;c_unclassified_Desulfobacterota;o_unclassified_Desulfobacterota;f_unclassified_Desulfobacterota;g_unclassified_Desulfobacterota;s_unclassified_Desulfobacterota	0	0	0	0	0	0	2	2	0	0	0	0	0	0	0	0	0	0	0	0	0	0	0	0	0	0	0	0	0	0	0	0	0	0	0	0	0	0	0	0	0	0
OTU10986	p_Proteobacteria;c_Alphaproteobacteria;o_Rhizobiales;f_Rhizobiales_Incertae_Sedis;g_Anderseniella;s_Anderseniella_sp.	400	539	249	60	138	157	165	148	61	199	222	99	242	67	103	442	87	93	125	57	133	41	119	96	365	231	54	151	34	31	51	65	75	18	15	54	28	99	35	63	41	28
OTU10987	p_Dependentiae;c_Babeliae;o_Babeliales;f_Vermiphilaceae;g_norank_Vermiphilaceae;s_Vermiphilaceae_sp.	0	0	0	1	0	0	0	0	0	0	0	0	0	0	0	0	0	0	0	0	4	0	1	3	0	1	0	0	0	0	1	2	2	1	1	2	0	2	0	5	0	5
OTU10988	p_Bacteroidota;c_Bacteroidia;o_Bacteroidales;f_Bacteroidetes_BD2-2;g_norank_Bacteroidetes_BD2-2;s_Bacteroidetes_BD2-2_sp.	1	22	1	0	1	8	1	0	0	0	9	13	16	7	0	0	0	19	0	0	1	2	4	3	0	0	2	1	0	1	0	0	0	0	0	0	0	2	0	2	0	0
OTU10989	p_Verrucomicrobiota;c_Verrucomicrobiae;o_Verrucomicrobiales;f_DEV007;g_norank_DEV007;s_DEV007_sp.	2	7	0	3	4	0	4	4	0	7	13	0	9	0	0	1	5	4	9	1	9	3	13	12	12	7	3	2	1	4	3	14	5	0	2	9	1	14	10	33	1	2
OTU1099	p_Myxococcota;c_Myxococcia;o_Myxococcales;f_Myxococcaceae;g_P3OB-42;s_P3OB-42_sp.	0	3	0	1	6	2	7	9	0	1	1	2	3	0	0	1	3	2	2	6	1	0	3	0	0	1	2	0	0	1	1	0	0	0	0	0	2	0	0	1	0	0
OTU10990	p_Proteobacteria;c_Alphaproteobacteria;o_Caedibacterales;f_Caedibacteraceae;g_norank_Caedibacteraceae;s_Caedibacteraceae_sp.	0	2	0	1	3	0	4	1	0	0	4	0	2	0	0	0	0	0	0	3	0	0	0	1	1	0	2	0	0	0	0	4	0	0	0	1	1	1	3	0	0	0
OTU10991	p_unclassified_Bacteria;c_unclassified_Bacteria;o_unclassified_Bacteria;f_unclassified_Bacteria;g_unclassified_Bacteria;s_unclassified_Bacteria	0	0	0	0	0	0	0	0	0	0	0	0	0	0	0	0	0	0	0	0	0	0	0	0	1	0	0	0	0	0	3	4	0	0	0	0	3	2	0	0	0	0
OTU10992	p_Proteobacteria;c_Gammaproteobacteria;o_EC3;f_norank_EC3;g_norank_EC3;s_EC3_sp.	1	11	3	1	3	2	6	12	1	7	5	5	4	2	0	5	1	4	8	15	4	8	7	19	2	5	8	8	6	6	23	46	9	10	6	34	18	15	28	53	3	32
OTU10993	p_Proteobacteria;c_Alphaproteobacteria;o_unclassified_Alphaproteobacteria;f_unclassified_Alphaproteobacteria;g_unclassified_Alphaproteobacteria;s_unclassified_Alphaproteobacteria	1	0	3	0	0	0	1	8	0	0	0	0	0	0	0	0	0	1	2	0	1	0	0	0	0	0	0	0	0	0	0	0	3	2	0	0	0	0	0	0	0	1
OTU10994	p_Latescibacterota;c_norank_Latescibacterota;o_norank_Latescibacterota;f_norank_Latescibacterota;g_norank_Latescibacterota;s_Latescibacterota_sp.	42	72	28	42	35	12	46	58	6	33	44	47	117	36	0	12	40	41	36	32	62	46	66	63	49	13	27	16	16	43	24	75	20	38	12	50	39	30	65	88	48	24
OTU10995	p_Crenarchaeota;c_Bathyarchaeia;o_norank_Bathyarchaeia;f_norank_Bathyarchaeia;g_norank_Bathyarchaeia;s_Bathyarchaeia_sp.	0	5	3	0	25	39	0	0	60	11	3	10	2	21	0	0	0	3	0	0	5	40	12	2	0	0	15	0	22	10	0	2	5	2	0	0	12	9	2	0	25	3
OTU10996	p_Planctomycetota;c_Planctomycetes;o_Pirellulales;f_Pirellulaceae;g_Blastopirellula;s_Blastopirellula_sp.	0	2	2	4	0	0	2	4	0	0	0	0	0	0	0	0	2	0	0	0	2	1	3	0	0	0	1	1	0	0	0	2	0	1	1	1	8	0	0	0	0	1
OTU10997	p_Acidobacteriota;c_AT-s3-28;o_norank_AT-s3-28;f_norank_AT-s3-28;g_norank_AT-s3-28;s_AT-s3-28_sp.	24	48	32	5	12	14	25	7	1	13	20	34	45	1	0	0	8	31	3	3	29	7	39	48	2	6	19	20	4	19	12	2	27	25	9	21	12	47	8	17	3	5
OTU10998	p_Spirochaetota;c_Leptospirae;o_Leptospirales;f_Leptospiraceae;g_norank_Leptospiraceae;s_unclassified_Leptospiraceae	0	0	0	0	1	0	0	0	0	0	0	0	0	0	0	0	0	0	0	0	0	0	0	0	0	1	0	0	0	0	0	0	0	0	0	0	2	0	0	0	0	0
OTU10999	p_Patescibacteria;c_Saccharimonadia;o_Saccharimonadales;f_norank_Saccharimonadales;g_norank_Saccharimonadales;s_Saccharimonadales_sp.	0	0	0	0	0	0	0	0	0	0	0	0	0	0	0	0	0	0	0	0	0	0	0	0	0	4	0	0	0	0	0	0	0	0	0	0	0	0	0	0	0	0
OTU11	p_Crenarchaeota;c_Bathyarchaeia;o_norank_Bathyarchaeia;f_norank_Bathyarchaeia;g_norank_Bathyarchaeia;s_Bathyarchaeia_sp.	0	0	0	0	0	0	0	0	5	0	0	0	0	0	0	0	0	0	0	0	0	0	0	0	0	1	0	0	0	0	0	0	0	0	0	0	0	0	0	0	0	0
OTU110	p_Proteobacteria;c_Gammaproteobacteria;o_unclassified_Gammaproteobacteria;f_unclassified_Gammaproteobacteria;g_unclassified_Gammaproteobacteria;s_unclassified_Gammaproteobacteria	0	0	0	0	0	0	0	1	0	0	0	0	0	0	0	0	0	0	0	0	0	0	0	1	0	1	0	0	0	0	0	0	0	0	0	1	0	0	0	0	0	0
OTU1100	p_Desulfobacterota;c_Desulfobulbia;o_Desulfobulbales;f_norank_Desulfobulbales;g_norank_Desulfobulbales;s_Desulfobulbales_sp.	0	0	0	0	0	0	0	1	0	0	0	0	1	0	0	0	0	0	0	0	0	1	0	0	0	0	0	0	0	0	0	0	0	0	0	0	0	0	0	0	0	0
OTU11000	p_Chloroflexi;c_Dehalococcoidia;o_S085;f_norank_S085;g_norank_S085;s_S085_sp.	0	0	0	0	0	0	0	0	1	0	0	0	0	0	3	0	0	0	0	0	0	0	0	0	0	0	0	0	0	0	0	0	0	0	0	0	0	0	0	0	0	0
OTU11001	p_Desulfobacterota;c_Syntrophobacteria;o_Syntrophobacterales;f_Syntrophobacteraceae;g_Desulfovirga;s_Desulfovirga_sp.	0	0	0	1	0	0	0	0	0	0	0	0	0	0	0	9	0	0	0	0	0	0	0	0	0	0	0	0	0	0	0	0	0	0	0	0	0	0	0	0	0	0
OTU11002	p_Bacteroidota;c_Bacteroidia;o_Chitinophagales;f_Saprospiraceae;g_norank_Saprospiraceae;s_unclassified_Saprospiraceae	8	24	11	63	25	13	95	129	7	22	9	6	13	0	4	69	75	3	41	53	8	3	3	5	56	24	2	2	0	1	2	7	1	0	1	3	3	7	1	1	2	2
OTU11003	p_Firmicutes;c_Bacilli;o_RF39;f_norank_RF39;g_norank_RF39;s_RF39_sp.	0	0	0	0	0	0	0	0	0	0	1	0	0	0	0	0	0	1	3	0	0	0	0	0	0	0	0	2	0	0	0	0	0	0	0	0	0	3	12	0	0	0
OTU11004	p_unclassified_Bacteria;c_unclassified_Bacteria;o_unclassified_Bacteria;f_unclassified_Bacteria;g_unclassified_Bacteria;s_unclassified_Bacteria	0	0	0	0	0	0	0	0	0	0	0	0	0	0	0	0	0	0	2	0	0	0	0	0	0	0	0	0	0	0	0	0	0	0	0	0	0	0	0	0	0	0
OTU11005	p_Planctomycetota;c_Planctomycetes;o_Pirellulales;f_Pirellulaceae;g_norank_Pirellulaceae;s_unclassified_Pirellulaceae	1	10	7	74	79	7	86	141	0	3	3	5	14	0	0	3	96	16	41	73	18	10	9	16	2	0	4	24	2	10	6	4	19	30	2	7	8	27	9	26	1	2
OTU11006	p_Planctomycetota;c_Phycisphaerae;o_MSBL9;f_SG8-4;g_norank_SG8-4;s_SG8-4_sp.	0	0	0	0	0	0	0	0	0	0	0	0	0	0	0	0	0	0	0	0	0	0	0	0	0	0	0	0	1	0	0	3	0	0	0	0	0	0	0	0	0	0
OTU11007	p_Armatimonadota;c_DG-56;o_norank_DG-56;f_norank_DG-56;g_norank_DG-56;s_DG-56_sp.	0	0	0	0	2	0	0	0	0	1	4	0	0	0	0	0	0	0	0	0	0	0	0	1	1	1	0	0	0	0	0	0	0	0	0	0	0	0	0	0	0	0
OTU11008	p_Proteobacteria;c_Gammaproteobacteria;o_Coxiellales;f_Coxiellaceae;g_Coxiella;s_Coxiella_sp.	1	2	0	0	0	4	1	0	0	0	0	1	0	0	0	0	0	0	1	0	0	1	4	0	0	1	1	0	0	0	0	1	3	0	0	3	1	1	5	2	0	2
OTU11009	p_Chloroflexi;c_JG30-KF-CM66;o_norank_JG30-KF-CM66;f_norank_JG30-KF-CM66;g_norank_JG30-KF-CM66;s_JG30-KF-CM66_sp.	0	0	0	0	0	0	2	0	0	0	0	0	0	0	0	0	0	0	0	4	0	0	0	0	0	0	0	0	0	0	0	0	0	0	0	0	0	0	0	0	0	0
OTU1101	p_Planctomycetota;c_Planctomycetes;o_Pirellulales;f_Pirellulaceae;g_Blastopirellula;s_Blastopirellula_sp.	0	0	0	0	5	0	0	0	1	3	0	0	0	0	2	9	0	0	0	0	0	0	0	1	1	0	0	0	0	0	0	0	0	0	0	0	0	0	0	0	0	0
OTU11010	p_unclassified_Bacteria;c_unclassified_Bacteria;o_unclassified_Bacteria;f_unclassified_Bacteria;g_unclassified_Bacteria;s_unclassified_Bacteria	1	7	2	1	4	0	6	2	0	2	1	6	7	0	0	6	0	6	0	0	1	1	8	7	1	1	1	0	0	2	0	1	4	1	1	0	0	2	0	7	0	2
OTU11011	p_Dependentiae;c_Babeliae;o_Babeliales;f_norank_Babeliales;g_norank_Babeliales;s_unclassified_Babeliales	0	0	0	0	0	0	0	0	1	2	1	0	0	0	0	0	0	0	0	0	0	0	0	0	1	1	0	0	0	1	0	0	0	0	0	0	0	0	0	0	0	0
OTU11012	p_unclassified_Bacteria;c_unclassified_Bacteria;o_unclassified_Bacteria;f_unclassified_Bacteria;g_unclassified_Bacteria;s_unclassified_Bacteria	0	1	0	0	0	0	0	0	0	0	0	0	0	0	0	0	0	0	0	18	0	2	0	0	0	0	0	0	1	0	0	0	0	0	0	0	0	0	0	1	0	0
OTU11013	p_Patescibacteria;c_ABY1;o_Candidatus_Magasanikbacteria;f_norank_Candidatus_Magasanikbacteria;g_norank_Candidatus_Magasanikbacteria;s_Candidatus_Magasanikbacteria_sp.	0	0	0	0	0	0	0	0	0	0	0	0	0	0	0	0	0	0	0	1	0	0	0	0	0	0	0	4	0	0	0	0	0	0	0	0	0	0	0	0	0	0
OTU11014	p_Proteobacteria;c_Gammaproteobacteria;o_Pseudomonadales;f_KI89A_clade;g_norank_KI89A_clade;s_KI89A_clade_sp.	4	9	10	336	27	5	99	121	0	3	6	18	19	11	0	6	191	4	30	122	21	11	1	9	0	3	8	23	2	2	6	49	2	2	0	14	15	8	1	1	1	4
OTU11015	p_Myxococcota;c_Polyangia;o_Haliangiales;f_Haliangiaceae;g_Haliangium;s_Haliangium_sp.	9	7	1	1	3	6	2	2	0	9	2	2	2	3	11	24	1	5	4	1	2	1	0	0	5	2	3	0	2	6	7	1	0	1	0	1	0	4	0	0	0	0
OTU11016	p_Myxococcota;c_Polyangia;o_unclassified_Polyangia;f_unclassified_Polyangia;g_unclassified_Polyangia;s_unclassified_Polyangia	0	0	0	1	0	0	3	2	0	0	0	0	0	0	0	0	5	0	0	1	0	0	0	0	0	0	2	1	0	0	0	1	0	0	0	0	0	0	0	0	1	0
OTU11017	p_Patescibacteria;c_Parcubacteria;o_unclassified_Parcubacteria;f_unclassified_Parcubacteria;g_unclassified_Parcubacteria;s_unclassified_Parcubacteria	0	0	0	0	0	0	0	0	2	0	0	0	0	0	0	0	0	0	0	0	0	0	0	0	0	7	0	0	0	0	0	0	0	0	0	0	0	0	0	0	0	0
OTU11018	p_Bacteroidota;c_Bacteroidia;o_Flavobacteriales;f_Flavobacteriaceae;g_Gaetbulibacter;s_Gaetbulibacter_sp.	1	1	1	0	0	0	0	0	0	0	0	0	0	0	0	0	0	0	0	0	0	0	0	1	0	6	0	0	0	0	0	0	0	0	0	0	0	0	0	0	0	0
OTU11019	p_Verrucomicrobiota;c_Chlamydiae;o_Chlamydiales;f_unclassified_Chlamydiales;g_unclassified_Chlamydiales;s_unclassified_Chlamydiales	0	0	1	0	1	0	0	0	0	0	0	0	0	0	0	0	0	0	1	0	0	1	1	0	0	0	0	1	1	0	0	0	0	0	0	0	0	1	0	0	2	1
OTU1102	p_Nanoarchaeota;c_Nanoarchaeia;o_Woesearchaeales;f_norank_Woesearchaeales;g_norank_Woesearchaeales;s_Woesearchaeales_sp.	0	0	0	0	1	0	6	10	0	0	0	0	0	0	0	0	6	0	3	6	0	0	0	0	0	0	0	0	0	0	0	0	0	0	0	1	1	0	0	0	0	0
OTU11020	p_Bacteroidota;c_Bacteroidia;o_Sphingobacteriales;f_unclassified_Sphingobacteriales;g_unclassified_Sphingobacteriales;s_unclassified_Sphingobacteriales	30	141	11	4	24	66	45	33	9	36	92	78	138	1	5	11	5	102	31	23	79	36	127	152	6	16	54	23	5	33	9	9	16	5	4	34	3	43	46	48	4	3
OTU11021	p_Proteobacteria;c_Gammaproteobacteria;o_unclassified_Gammaproteobacteria;f_unclassified_Gammaproteobacteria;g_unclassified_Gammaproteobacteria;s_unclassified_Gammaproteobacteria	0	0	0	0	0	0	0	0	0	0	0	0	0	0	0	0	0	0	0	2	0	0	0	0	0	0	0	2	2	1	1	1	3	1	1	0	0	2	3	0	0	1
OTU11022	p_Planctomycetota;c_Phycisphaerae;o_Phycisphaerales;f_AKAU3564_sediment_group;g_norank_AKAU3564_sediment_group;s_AKAU3564_sediment_group_sp.	0	0	7	0	0	0	0	0	0	0	0	0	0	0	0	0	0	3	2	0	0	0	0	0	0	0	2	1	3	5	5	5	2	2	0	0	2	0	0	2	3	0
OTU11023	p_Nanoarchaeota;c_Nanoarchaeia;o_Woesearchaeales;f_unclassified_Woesearchaeales;g_unclassified_Woesearchaeales;s_unclassified_Woesearchaeales	0	0	0	0	0	0	0	0	0	0	0	0	0	0	0	0	0	0	0	0	0	1	0	0	0	0	0	0	0	0	0	0	1	0	0	0	0	0	2	1	12	0
OTU11024	p_Desulfobacterota;c_Desulfobulbia;o_Desulfobulbales;f_Desulfocapsaceae;g_unclassified_Desulfocapsaceae;s_unclassified_Desulfocapsaceae	0	0	0	0	0	0	0	0	0	0	0	0	2	0	0	0	0	0	0	0	0	0	0	0	0	0	0	0	0	0	0	0	0	0	0	0	0	0	0	0	0	0
OTU11025	p_Bdellovibrionota;c_Oligoflexia;o_Oligoflexales;f_Oligoflexaceae;g_norank_Oligoflexaceae;s_Oligoflexaceae_sp.	0	1	0	0	0	0	1	5	0	0	0	0	0	0	0	0	0	6	0	2	0	0	3	3	0	0	0	5	0	4	0	1	6	9	0	0	0	0	1	1	0	0
OTU11026	p_Spirochaetota;c_Spirochaetia;o_Spirochaetales;f_Spirochaetaceae;g_unclassified_Spirochaetaceae;s_unclassified_Spirochaetaceae	0	0	0	0	0	0	0	0	0	0	0	0	0	0	0	0	0	0	0	0	0	0	0	0	0	0	0	0	0	0	0	0	0	0	0	0	0	0	3	0	0	0
OTU11027	p_Proteobacteria;c_Gammaproteobacteria;o_unclassified_Gammaproteobacteria;f_unclassified_Gammaproteobacteria;g_unclassified_Gammaproteobacteria;s_unclassified_Gammaproteobacteria	0	0	0	0	0	0	0	0	0	0	0	0	0	0	0	0	0	0	0	0	0	0	0	0	0	0	0	0	0	0	0	0	0	0	0	0	0	0	1	0	0	5
OTU11028	p_Dependentiae;c_Babeliae;o_Babeliales;f_UBA12411;g_norank_UBA12411;s_UBA12411_sp.	0	0	0	0	1	0	0	0	0	0	0	0	0	0	0	0	0	0	0	0	0	0	0	0	0	0	0	0	0	0	0	0	0	0	0	0	0	0	1	1	0	0
OTU11029	p_unclassified_Bacteria;c_unclassified_Bacteria;o_unclassified_Bacteria;f_unclassified_Bacteria;g_unclassified_Bacteria;s_unclassified_Bacteria	0	0	0	0	0	0	6	0	0	0	0	0	0	0	0	0	0	0	0	0	0	0	0	0	0	0	0	0	0	0	0	0	0	0	0	0	0	0	0	0	0	0
OTU1103	p_Verrucomicrobiota;c_Omnitrophia;o_Omnitrophales;f_Omnitrophaceae;g_Candidatus_Omnitrophus;s_Candidatus_Omnitrophus_sp.	0	1	0	5	7	0	2	4	0	1	0	0	0	2	0	0	1	0	0	2	0	0	0	0	0	0	0	0	0	1	0	2	0	0	0	0	1	1	2	2	1	0
OTU11030	p_Dependentiae;c_Babeliae;o_Babeliales;f_Vermiphilaceae;g_norank_Vermiphilaceae;s_Vermiphilaceae_sp.	0	0	0	0	0	0	0	0	0	0	0	0	0	0	0	0	1	0	0	0	0	0	0	0	0	0	0	0	2	0	3	5	1	0	0	1	6	0	4	0	0	2
OTU11031	p_Chloroflexi;c_Anaerolineae;o_Anaerolineales;f_Anaerolineaceae;g_unclassified_Anaerolineaceae;s_unclassified_Anaerolineaceae	0	0	0	0	0	0	0	0	0	0	0	0	0	0	0	4	0	0	0	0	0	0	0	0	1	2	0	0	0	0	0	0	0	0	0	0	0	0	0	0	0	0
OTU11032	p_Myxococcota;c_Polyangia;o_UASB-TL25;f_norank_UASB-TL25;g_norank_UASB-TL25;s_UASB-TL25_sp.	0	0	1	29	0	3	2	1	0	0	0	0	0	0	0	0	1	0	1	0	0	0	0	0	0	0	0	0	0	0	0	0	0	0	0	0	0	0	0	0	0	0
OTU11033	p_Gemmatimonadota;c_BD2-11_terrestrial_group;o_norank_BD2-11_terrestrial_group;f_norank_BD2-11_terrestrial_group;g_norank_BD2-11_terrestrial_group;s_BD2-11_terrestrial_group_sp.	0	0	1	0	7	2	3	9	1	0	3	1	1	1	0	0	3	0	1	9	4	1	5	11	0	0	0	0	2	1	0	1	1	0	1	6	2	5	13	3	0	3
OTU11034	p_Acidobacteriota;c_Vicinamibacteria;o_Vicinamibacterales;f_norank_Vicinamibacterales;g_norank_Vicinamibacterales;s_Vicinamibacterales_sp.	7	7	4	20	6	2	5	11	3	7	10	2	11	0	0	36	5	4	12	11	6	3	5	2	200	119	3	5	1	2	1	2	3	1	0	1	1	3	10	18	5	2
OTU11035	p_Proteobacteria;c_Gammaproteobacteria;o_unclassified_Gammaproteobacteria;f_unclassified_Gammaproteobacteria;g_unclassified_Gammaproteobacteria;s_unclassified_Gammaproteobacteria	0	2	1	1	2	5	1	13	0	6	1	3	4	0	0	0	1	3	3	8	6	1	2	3	0	0	3	8	2	3	5	1	10	1	0	3	2	3	0	2	1	0
OTU11036	p_Spirochaetota;c_Leptospirae;o_Leptospirales;f_Leptospiraceae;g_Turneriella;s_Turneriella_sp.	0	1	0	0	1	0	4	0	1	0	0	0	0	0	0	0	0	0	0	0	0	0	0	0	0	0	0	0	0	0	0	0	0	0	0	0	0	0	0	0	0	0
OTU11037	p_Latescibacterota;c_norank_Latescibacterota;o_norank_Latescibacterota;f_norank_Latescibacterota;g_norank_Latescibacterota;s_Latescibacterota_sp.	45	24	32	6	2	27	6	5	0	3	25	28	40	4	0	1	1	18	11	3	29	8	16	6	2	9	17	3	4	14	2	0	5	19	2	4	10	7	8	15	4	1
OTU11038	p_Bacteroidota;c_Bacteroidia;o_Bacteroidales;f_unclassified_Bacteroidales;g_unclassified_Bacteroidales;s_unclassified_Bacteroidales	0	0	0	0	0	0	1	0	0	0	0	0	0	0	0	2	0	0	8	0	0	0	0	0	0	0	0	0	0	0	0	0	0	0	0	0	0	0	0	1	1	0
OTU11039	p_Verrucomicrobiota;c_Kiritimatiellae;o_WCHB1-41;f_norank_WCHB1-41;g_norank_WCHB1-41;s_WCHB1-41_sp.	0	0	0	0	0	0	0	0	0	0	0	0	0	0	0	0	0	0	0	4	0	0	0	0	0	0	0	0	0	0	0	0	0	0	0	0	0	0	0	0	0	0
OTU1104	p_Proteobacteria;c_Alphaproteobacteria;o_Kiloniellales;f_Kiloniellaceae;g_norank_Kiloniellaceae;s_Kiloniellaceae_sp.	0	1	1	6	1	0	1	7	0	0	1	1	0	4	0	0	15	2	3	14	0	0	0	0	0	1	0	0	0	1	3	13	0	0	0	0	11	1	1	2	5	0
OTU11040	p_Nanoarchaeota;c_Nanoarchaeia;o_Woesearchaeales;f_GW2011_GWC1_47_15;g_norank_GW2011_GWC1_47_15;s_GW2011_GWC1_47_15_sp.	0	0	0	0	0	0	0	0	0	0	0	0	0	0	0	2	0	0	0	0	0	0	0	0	3	0	0	0	0	0	0	0	0	0	0	0	0	0	0	0	0	0
OTU11041	p_Dependentiae;c_Babeliae;o_Babeliales;f_Vermiphilaceae;g_norank_Vermiphilaceae;s_Vermiphilaceae_sp.	1	2	2	1	2	0	0	1	6	1	0	0	1	0	0	0	3	6	4	0	0	1	0	0	4	3	6	2	5	1	1	0	7	7	0	0	3	1	1	0	1	2
OTU11042	p_Acidobacteriota;c_Thermoanaerobaculia;o_Thermoanaerobaculales;f_Thermoanaerobaculaceae;g_Subgroup_23;s_Subgroup_23_sp.	7	18	8	5	6	14	26	12	0	6	20	30	12	13	0	0	4	12	24	5	8	24	15	15	0	0	12	6	5	2	3	3	3	6	0	4	15	14	8	19	5	5
OTU11043	p_unclassified_Bacteria;c_unclassified_Bacteria;o_unclassified_Bacteria;f_unclassified_Bacteria;g_unclassified_Bacteria;s_unclassified_Bacteria	0	1	2	1	3	0	4	5	0	0	0	1	0	0	0	0	2	0	2	2	1	0	1	1	0	0	0	2	2	2	3	0	5	0	2	0	1	0	0	0	0	0
OTU11044	p_Acidobacteriota;c_Subgroup_22;o_norank_Subgroup_22;f_norank_Subgroup_22;g_norank_Subgroup_22;s_Subgroup_22_sp.	2	2	9	38	28	1	30	34	7	2	1	6	2	9	3	11	26	1	7	27	0	0	4	4	17	5	5	0	9	1	10	16	4	2	4	15	6	3	4	10	1	0
OTU11045	p_Myxococcota;c_Polyangia;o_unclassified_Polyangia;f_unclassified_Polyangia;g_unclassified_Polyangia;s_unclassified_Polyangia	0	0	0	0	0	0	0	0	0	0	0	1	0	0	0	0	0	0	0	1	0	0	0	0	0	0	0	0	0	0	0	2	0	0	0	0	0	0	0	0	0	0
OTU11046	p_Proteobacteria;c_Gammaproteobacteria;o_unclassified_Gammaproteobacteria;f_unclassified_Gammaproteobacteria;g_unclassified_Gammaproteobacteria;s_unclassified_Gammaproteobacteria	0	0	0	0	0	0	0	0	0	0	0	0	0	0	0	0	0	0	2	0	0	0	0	0	0	0	0	0	0	0	0	0	0	0	0	0	0	0	0	0	0	0
OTU11047	p_Nanoarchaeota;c_Nanoarchaeia;o_Woesearchaeales;f_norank_Woesearchaeales;g_norank_Woesearchaeales;s_Woesearchaeales_sp.	0	0	0	1	0	0	0	0	0	0	0	0	0	0	0	0	2	0	0	0	0	0	0	0	0	0	0	0	0	0	0	0	0	0	0	0	0	0	0	0	0	0
OTU11048	p_Nitrospirota;c_Thermodesulfovibrionia;o_norank_Thermodesulfovibrionia;f_norank_Thermodesulfovibrionia;g_norank_Thermodesulfovibrionia;s_Thermodesulfovibrionia_sp.	0	0	2	0	0	0	0	0	0	0	0	1	0	0	0	0	0	0	2	0	2	1	0	1	0	0	0	0	0	0	0	0	0	0	0	0	0	0	0	1	0	0
OTU11049	p_Proteobacteria;c_Gammaproteobacteria;o_EC3;f_norank_EC3;g_norank_EC3;s_EC3_sp.	0	0	0	0	0	0	0	0	0	0	0	0	0	0	0	0	0	0	0	0	0	1	0	0	0	0	0	0	0	0	0	7	0	0	0	0	0	0	0	0	1	0
OTU1105	p_Proteobacteria;c_Gammaproteobacteria;o_unclassified_Gammaproteobacteria;f_unclassified_Gammaproteobacteria;g_unclassified_Gammaproteobacteria;s_unclassified_Gammaproteobacteria	0	1	0	0	0	0	0	0	0	0	0	0	0	0	0	0	0	0	0	0	0	0	0	0	0	0	0	0	0	0	0	0	2	0	1	0	0	0	0	0	0	0
OTU11050	p_Nanoarchaeota;c_Nanoarchaeia;o_Woesearchaeales;f_norank_Woesearchaeales;g_norank_Woesearchaeales;s_Woesearchaeales_sp.	0	0	0	0	0	0	0	0	0	0	0	0	0	0	0	0	0	0	0	0	0	0	0	0	0	0	2	0	0	0	0	0	0	0	0	0	0	0	0	0	0	0
OTU11051	p_Nanoarchaeota;c_Nanoarchaeia;o_Woesearchaeales;f_norank_Woesearchaeales;g_norank_Woesearchaeales;s_Woesearchaeales_sp.	0	0	0	3	0	0	10	3	0	0	0	0	0	0	0	0	0	0	0	1	0	0	0	0	0	0	0	0	0	0	0	0	0	0	0	0	0	0	0	0	0	0
OTU11052	p_Patescibacteria;c_Gracilibacteria;o_norank_Gracilibacteria;f_norank_Gracilibacteria;g_norank_Gracilibacteria;s_Gracilibacteria_sp.	0	0	0	0	0	0	0	0	0	0	0	0	0	0	0	0	0	0	0	0	0	0	0	0	0	0	0	0	0	0	0	4	0	0	0	0	0	0	0	0	0	0
OTU11053	p_Dependentiae;c_Babeliae;o_Babeliales;f_norank_Babeliales;g_norank_Babeliales;s_Babeliales_sp.	0	0	0	0	0	0	0	0	0	0	0	0	0	0	0	1	0	0	0	0	0	0	0	0	0	0	0	0	0	0	0	2	0	0	0	0	0	0	0	0	0	0
OTU11054	p_Patescibacteria;c_Gracilibacteria;o_Candidatus_Peregrinibacteria;f_norank_Candidatus_Peregrinibacteria;g_norank_Candidatus_Peregrinibacteria;s_Candidatus_Peregrinibacteria_sp.	0	0	3	0	0	0	0	0	0	0	0	0	0	0	0	0	0	0	0	0	0	0	0	0	0	0	0	0	0	0	0	0	0	0	0	0	0	0	0	0	0	0
OTU11055	p_Myxococcota;c_Polyangia;o_Nannocystales;f_Nannocystaceae;g_norank_Nannocystaceae;s_Nannocystaceae_sp.	0	0	0	0	1	0	9	17	0	0	1	2	1	0	0	0	4	0	1	0	0	0	3	1	0	0	0	1	0	0	0	1	0	0	0	1	0	0	0	0	0	0
OTU11056	p_Sumerlaeota;c_Sumerlaeia;o_Sumerlaeales;f_Sumerlaeaceae;g_Sumerlaea;s_Sumerlaea_sp.	0	0	0	0	0	0	0	0	0	0	0	0	0	0	0	0	1	5	0	0	0	0	0	0	0	0	0	0	0	0	0	0	0	0	0	0	0	0	0	0	1	0
OTU11057	p_Patescibacteria;c_ABY1;o_unclassified_ABY1;f_unclassified_ABY1;g_unclassified_ABY1;s_unclassified_ABY1	0	0	0	0	0	0	0	0	0	0	0	0	0	0	0	0	2	0	0	0	0	0	0	0	0	0	0	0	0	0	0	0	0	0	0	0	0	0	0	0	0	0
OTU11058	p_Verrucomicrobiota;c_Kiritimatiellae;o_WCHB1-41;f_norank_WCHB1-41;g_norank_WCHB1-41;s_WCHB1-41_sp.	0	1	0	5	2	0	3	7	0	0	0	0	0	0	0	0	6	0	3	13	1	1	0	0	0	0	0	0	0	0	0	0	0	0	0	1	0	0	1	2	0	0
OTU11059	p_Acidobacteriota;c_Acidobacteriae;o_unclassified_Acidobacteriae;f_unclassified_Acidobacteriae;g_unclassified_Acidobacteriae;s_unclassified_Acidobacteriae	0	0	0	0	0	0	0	0	0	0	0	0	0	0	0	0	0	0	0	0	0	0	0	0	0	7	0	0	0	0	0	0	0	0	0	0	0	0	0	0	0	0
OTU1106	p_Verrucomicrobiota;c_Omnitrophia;o_Omnitrophales;f_norank_Omnitrophales;g_norank_Omnitrophales;s_Omnitrophales_sp.	0	0	0	0	0	0	0	0	0	0	0	0	0	0	7	1	0	0	0	0	0	0	0	0	0	0	0	0	0	0	0	0	0	0	0	0	0	0	0	0	0	0
OTU11060	p_Sumerlaeota;c_Sumerlaeia;o_norank_Sumerlaeia;f_norank_Sumerlaeia;g_norank_Sumerlaeia;s_Sumerlaeia_sp.	0	0	0	0	0	0	0	0	0	0	0	3	0	0	0	0	0	1	0	0	0	0	0	1	0	0	0	0	0	0	0	0	0	0	0	1	1	0	0	0	1	0
OTU11061	p_Patescibacteria;c_Microgenomatia;o_Candidatus_Chisholmbacteria;f_norank_Candidatus_Chisholmbacteria;g_norank_Candidatus_Chisholmbacteria;s_Candidatus_Chisholmbacteria_sp.	0	0	0	0	0	0	0	0	0	0	0	2	0	0	0	0	0	2	0	0	2	0	2	1	0	0	0	0	0	0	0	0	0	0	0	0	0	0	0	0	0	0
OTU11062	p_Fermentibacterota;c_Fermentibacteria;o_Fermentibacterales;f_Fermentibacteraceae;g_norank_Fermentibacteraceae;s_Fermentibacteraceae_sp.	0	0	0	0	0	0	0	0	0	0	0	2	0	0	0	0	0	0	0	0	0	0	0	0	0	0	0	0	0	0	0	0	0	0	0	0	0	0	0	0	0	0
OTU11063	p_Nanoarchaeota;c_Nanoarchaeia;o_Woesearchaeales;f_GW2011_GWC1_47_15;g_norank_GW2011_GWC1_47_15;s_GW2011_GWC1_47_15_sp.	0	0	0	0	0	0	0	0	0	0	0	0	0	0	0	0	0	0	0	0	0	0	0	0	0	0	0	0	0	0	0	0	0	0	0	0	0	0	0	2	0	0
OTU11064	p_Acidobacteriota;c_Aminicenantia;o_Aminicenantales;f_norank_Aminicenantales;g_norank_Aminicenantales;s_Aminicenantales_sp.	0	3	0	0	0	0	0	1	2	0	0	0	1	10	0	0	1	7	0	1	1	37	6	1	0	0	23	0	44	12	25	35	4	7	9	4	62	4	12	6	123	20
OTU11065	p_Crenarchaeota;c_Bathyarchaeia;o_norank_Bathyarchaeia;f_norank_Bathyarchaeia;g_norank_Bathyarchaeia;s_Bathyarchaeia_sp.	0	4	0	0	1	0	2	0	0	0	0	1	0	55	0	0	0	2	1	0	2	9	1	0	0	0	6	0	31	4	0	6	0	1	0	2	22	0	0	4	40	2
OTU11066	p_Verrucomicrobiota;c_Chlamydiae;o_Chlamydiales;f_unclassified_Chlamydiales;g_unclassified_Chlamydiales;s_unclassified_Chlamydiales	0	0	0	0	0	0	0	0	0	0	0	0	0	0	0	0	0	0	0	0	0	0	0	0	0	0	0	0	0	0	0	1	1	0	0	2	0	0	0	2	0	0
OTU11067	p_Desulfobacterota;c_Desulfovibrionia;o_Desulfovibrionales;f_Desulfovibrionaceae;g_Desulfovibrio;s_unclassified_Desulfovibrio	0	0	0	2	0	0	1	4	0	1	0	1	0	2	0	0	0	0	0	0	0	1	0	3	0	0	0	0	1	0	3	0	0	0	0	0	0	0	2	4	1	0
OTU11068	p_unclassified_Bacteria;c_unclassified_Bacteria;o_unclassified_Bacteria;f_unclassified_Bacteria;g_unclassified_Bacteria;s_unclassified_Bacteria	0	0	0	0	0	0	0	0	0	0	0	0	0	0	0	0	2	0	0	0	0	0	0	0	0	0	0	0	0	0	0	0	0	0	0	0	0	0	0	0	0	0
OTU11069	p_Myxococcota;c_Myxococcia;o_Myxococcales;f_Myxococcaceae;g_P3OB-42;s_P3OB-42_sp.	0	0	0	0	0	0	0	0	0	0	0	0	0	0	0	0	2	0	1	1	0	0	0	1	0	0	0	0	0	0	0	0	0	0	0	0	0	0	0	0	0	0
OTU1107	p_Acidobacteriota;c_Thermoanaerobaculia;o_Thermoanaerobaculales;f_Thermoanaerobaculaceae;g_Subgroup_10;s_Subgroup_10_sp.	0	0	0	0	0	0	0	0	0	1	0	0	0	0	0	1	1	0	0	0	0	0	0	0	9	1	0	0	0	0	0	0	0	0	0	0	0	0	0	3	0	0
OTU11070	p_Patescibacteria;c_ABY1;o_Candidatus_Falkowbacteria;f_norank_Candidatus_Falkowbacteria;g_norank_Candidatus_Falkowbacteria;s_Candidatus_Falkowbacteria_sp.	0	0	0	0	0	0	0	0	0	0	0	0	0	0	0	0	0	0	0	0	0	0	0	0	0	0	0	0	0	0	0	3	0	0	0	0	0	0	0	0	0	0
OTU11071	p_unclassified_Bacteria;c_unclassified_Bacteria;o_unclassified_Bacteria;f_unclassified_Bacteria;g_unclassified_Bacteria;s_unclassified_Bacteria	0	0	0	0	2	0	1	0	0	0	0	0	0	0	0	0	0	0	0	0	0	0	0	0	0	1	0	0	0	0	0	0	0	0	0	0	0	0	0	0	0	0
OTU11072	p_Gemmatimonadota;c_BD2-11_terrestrial_group;o_norank_BD2-11_terrestrial_group;f_norank_BD2-11_terrestrial_group;g_norank_BD2-11_terrestrial_group;s_BD2-11_terrestrial_group_sp.	0	0	0	0	0	0	0	0	0	0	2	1	0	0	0	0	0	0	0	0	0	2	0	0	0	0	0	0	0	0	0	0	0	0	1	0	1	2	3	13	4	0
OTU11073	p_Planctomycetota;c_OM190;o_norank_OM190;f_norank_OM190;g_norank_OM190;s_OM190_sp.	2	2	0	0	1	3	0	0	0	2	0	0	3	0	0	0	0	0	0	0	0	0	0	0	4	1	0	0	0	0	0	0	0	0	0	0	0	0	0	0	0	0
OTU11074	p_Acidobacteriota;c_Vicinamibacteria;o_Subgroup_9;f_norank_Subgroup_9;g_norank_Subgroup_9;s_Subgroup_9_sp.	43	113	120	40	34	36	35	45	59	63	61	97	95	87	16	54	17	116	43	12	81	133	110	103	84	17	141	37	121	150	117	94	172	164	118	79	109	100	75	43	86	34
OTU11075	p_Bdellovibrionota;c_Bdellovibrionia;o_Bdellovibrionales;f_Bdellovibrionaceae;g_OM27_clade;s_OM27_clade_sp.	0	0	0	0	0	0	2	0	0	0	0	1	1	0	0	0	0	0	0	0	0	0	0	0	0	0	0	0	0	0	0	0	0	0	0	0	0	0	0	0	0	0
OTU11076	p_Spirochaetota;c_Spirochaetia;o_Spirochaetales;f_Spirochaetaceae;g_Spirochaeta;s_Spirochaeta_sp.	1	21	0	0	0	6	5	0	0	0	2	2	1	0	0	0	2	1	5	0	0	3	1	0	0	0	0	3	0	0	1	1	0	0	1	1	0	2	0	0	0	0
OTU11077	p_unclassified_Bacteria;c_unclassified_Bacteria;o_unclassified_Bacteria;f_unclassified_Bacteria;g_unclassified_Bacteria;s_unclassified_Bacteria	0	0	0	0	0	0	0	0	0	0	0	0	0	0	0	0	0	0	0	0	0	0	0	0	0	0	0	0	1	0	0	0	0	0	0	0	3	0	0	0	0	0
OTU11078	p_Planctomycetota;c_Phycisphaerae;o_mle1-8;f_norank_mle1-8;g_norank_mle1-8;s_mle1-8_sp.	0	0	0	0	0	0	0	0	0	0	0	0	0	0	8	1	0	0	0	0	0	0	0	0	4	0	0	0	0	0	0	0	0	0	0	0	0	0	0	0	0	0
OTU11079	p_Verrucomicrobiota;c_Kiritimatiellae;o_WCHB1-41;f_norank_WCHB1-41;g_norank_WCHB1-41;s_WCHB1-41_sp.	0	0	0	0	0	1	0	0	0	0	0	0	0	0	0	0	0	0	0	0	0	2	0	0	0	0	0	0	3	0	0	0	0	0	0	2	2	0	0	0	2	0
OTU1108	p_Elusimicrobiota;c_Endomicrobia;o_Endomicrobiales;f_Endomicrobiaceae;g_Endomicrobium;s_Endomicrobium_sp.	0	0	0	0	0	0	0	0	0	0	0	0	0	0	0	0	0	0	0	0	0	3	0	0	0	0	0	0	0	0	0	0	0	0	0	0	0	0	0	0	0	0
OTU11080	p_Patescibacteria;c_ABY1;o_Candidatus_Falkowbacteria;f_norank_Candidatus_Falkowbacteria;g_norank_Candidatus_Falkowbacteria;s_Candidatus_Falkowbacteria_sp.	0	0	0	0	0	0	0	0	0	0	2	0	1	0	0	0	0	0	0	0	0	0	0	0	0	0	0	0	0	0	0	1	1	0	1	1	4	0	0	0	0	0
OTU11081	p_Proteobacteria;c_Gammaproteobacteria;o_unclassified_Gammaproteobacteria;f_unclassified_Gammaproteobacteria;g_unclassified_Gammaproteobacteria;s_unclassified_Gammaproteobacteria	0	0	0	0	0	0	2	2	0	0	0	0	0	0	0	0	2	0	0	1	0	0	0	0	0	0	0	1	0	0	0	0	0	0	0	0	0	0	0	0	0	0
OTU11082	p_Dependentiae;c_Babeliae;o_Babeliales;f_unclassified_Babeliales;g_unclassified_Babeliales;s_unclassified_Babeliales	0	1	2	0	0	0	0	0	1	1	1	0	0	1	0	0	0	2	0	0	0	0	0	0	0	0	1	0	0	2	0	0	0	0	0	0	0	0	0	0	0	0
OTU11083	p_Schekmanbacteria;c_norank_Schekmanbacteria;o_norank_Schekmanbacteria;f_norank_Schekmanbacteria;g_norank_Schekmanbacteria;s_Schekmanbacteria_sp.	6	19	33	4	6	14	42	21	1	12	37	90	57	16	0	4	8	33	10	2	51	16	38	23	0	2	23	16	23	40	58	17	37	19	23	46	25	33	52	18	19	4
OTU11084	p_Verrucomicrobiota;c_Chlamydiae;o_Chlamydiales;f_Parachlamydiaceae;g_unclassified_Parachlamydiaceae;s_unclassified_Parachlamydiaceae	0	5	0	0	0	0	0	0	0	0	0	2	1	2	0	0	0	0	2	0	5	1	2	4	0	0	2	4	0	0	0	1	1	3	1	0	1	6	0	0	3	2
OTU11085	p_unclassified_Bacteria;c_unclassified_Bacteria;o_unclassified_Bacteria;f_unclassified_Bacteria;g_unclassified_Bacteria;s_unclassified_Bacteria	0	0	0	0	0	0	0	0	0	0	0	0	0	0	0	0	0	0	2	0	0	0	0	0	0	0	0	0	0	0	0	0	0	0	0	0	0	0	0	0	0	0
OTU11086	p_Patescibacteria;c_ABY1;o_Candidatus_Falkowbacteria;f_norank_Candidatus_Falkowbacteria;g_norank_Candidatus_Falkowbacteria;s_Candidatus_Falkowbacteria_sp.	2	8	1	3	4	8	0	0	1	0	7	2	3	0	0	0	0	6	0	0	0	1	0	2	0	0	1	1	0	2	0	0	0	0	0	1	0	1	0	1	0	4
OTU11087	p_Proteobacteria;c_Gammaproteobacteria;o_unclassified_Gammaproteobacteria;f_unclassified_Gammaproteobacteria;g_unclassified_Gammaproteobacteria;s_unclassified_Gammaproteobacteria	0	0	0	0	0	0	0	0	0	0	0	0	0	0	0	0	0	0	0	0	0	0	0	0	0	0	0	0	0	0	0	0	0	0	1	0	1	0	3	0	0	4
OTU11088	p_Crenarchaeota;c_Bathyarchaeia;o_norank_Bathyarchaeia;f_norank_Bathyarchaeia;g_norank_Bathyarchaeia;s_Bathyarchaeia_sp.	0	0	5	0	7	1	2	3	1	0	0	2	0	1	0	0	0	0	1	0	0	32	2	0	0	0	2	0	14	0	0	0	0	0	0	0	0	1	0	0	14	10
OTU11089	p_Planctomycetota;c_Phycisphaerae;o_unclassified_Phycisphaerae;f_unclassified_Phycisphaerae;g_unclassified_Phycisphaerae;s_unclassified_Phycisphaerae	0	0	0	0	0	0	0	0	0	0	0	0	0	0	0	0	0	0	0	0	0	0	0	0	0	0	0	0	0	0	0	0	0	0	0	0	3	0	0	0	0	0
OTU1109	p_unclassified_Bacteria;c_unclassified_Bacteria;o_unclassified_Bacteria;f_unclassified_Bacteria;g_unclassified_Bacteria;s_unclassified_Bacteria	0	0	0	0	0	0	0	0	0	0	0	1	0	2	0	0	0	0	0	0	0	0	0	0	0	0	0	0	0	0	0	0	1	0	0	0	0	0	0	0	0	0
OTU11090	p_Chloroflexi;c_Anaerolineae;o_ADurb.Bin180;f_norank_ADurb.Bin180;g_norank_ADurb.Bin180;s_ADurb.Bin180_sp.	0	5	4	0	2	0	0	0	0	4	2	0	0	1	0	0	0	0	0	0	1	2	2	0	0	0	1	0	0	1	0	0	2	0	0	0	0	1	0	0	2	0
OTU11091	p_unclassified_Bacteria;c_unclassified_Bacteria;o_unclassified_Bacteria;f_unclassified_Bacteria;g_unclassified_Bacteria;s_unclassified_Bacteria	5	0	0	0	0	0	0	0	0	0	0	0	0	0	0	0	0	0	0	0	0	0	0	0	0	0	0	0	0	0	0	0	0	0	0	0	0	0	0	0	0	0
OTU11092	p_Nanoarchaeota;c_Nanoarchaeia;o_Woesearchaeales;f_unclassified_Woesearchaeales;g_unclassified_Woesearchaeales;s_unclassified_Woesearchaeales	0	0	0	0	0	0	0	0	0	0	0	0	0	0	0	0	0	0	0	0	0	2	0	0	0	0	0	0	0	0	0	0	0	0	0	0	0	0	0	0	0	4
OTU11093	p_Planctomycetota;c_Planctomycetes;o_Pirellulales;f_Pirellulaceae;g_norank_Pirellulaceae;s_Pirellulaceae_sp.	0	0	0	9	12	1	19	19	0	0	0	0	0	0	0	0	12	0	8	19	0	0	0	0	0	0	0	2	0	0	0	0	3	1	0	2	1	1	0	0	0	1
OTU11094	p_Latescibacterota;c_norank_Latescibacterota;o_norank_Latescibacterota;f_norank_Latescibacterota;g_norank_Latescibacterota;s_Latescibacterota_sp.	0	0	0	0	0	0	0	0	0	0	0	0	0	0	0	0	0	0	0	0	0	2	0	0	0	0	0	0	0	0	1	8	0	0	0	0	5	0	2	1	0	7
OTU11095	p_Bacteroidota;c_Bacteroidia;o_Cytophagales;f_Cyclobacteriaceae;g_norank_Cyclobacteriaceae;s_Cyclobacteriaceae_sp.	0	0	0	0	0	0	0	1	0	0	0	0	0	0	0	0	0	0	0	0	0	0	0	0	0	0	1	0	0	0	0	0	0	0	0	0	0	0	0	0	0	0
OTU11096	p_unclassified_Bacteria;c_unclassified_Bacteria;o_unclassified_Bacteria;f_unclassified_Bacteria;g_unclassified_Bacteria;s_unclassified_Bacteria	0	0	0	1	0	0	0	0	0	0	0	0	0	0	0	0	0	0	1	1	0	0	0	0	0	0	0	0	0	0	0	0	0	0	0	0	0	0	0	0	0	0
OTU11097	p_Nanoarchaeota;c_Nanoarchaeia;o_Woesearchaeales;f_norank_Woesearchaeales;g_norank_Woesearchaeales;s_Woesearchaeales_sp.	3	0	0	0	0	0	0	0	0	0	0	0	0	0	0	1	0	0	0	0	0	0	0	0	0	0	0	0	0	0	0	0	0	0	0	0	0	0	0	0	0	0
OTU11098	p_Desulfobacterota;c_unclassified_Desulfobacterota;o_unclassified_Desulfobacterota;f_unclassified_Desulfobacterota;g_unclassified_Desulfobacterota;s_unclassified_Desulfobacterota	0	0	0	0	0	0	0	0	0	0	0	0	0	0	0	0	0	0	0	0	0	0	0	0	0	0	0	0	0	0	0	0	0	0	0	0	2	0	0	0	0	0
OTU11099	p_unclassified_Bacteria;c_unclassified_Bacteria;o_unclassified_Bacteria;f_unclassified_Bacteria;g_unclassified_Bacteria;s_unclassified_Bacteria	0	0	0	0	0	0	0	3	0	0	0	0	0	0	0	0	0	0	0	0	0	0	0	0	0	0	0	0	0	0	0	0	0	0	0	0	0	0	0	0	0	0
OTU111	p_Nanoarchaeota;c_Nanoarchaeia;o_Woesearchaeales;f_norank_Woesearchaeales;g_norank_Woesearchaeales;s_Woesearchaeales_sp.	0	0	0	0	2	0	0	0	0	0	0	0	0	0	0	0	0	0	0	0	0	0	0	0	0	0	0	0	0	0	0	0	0	0	0	0	0	0	0	0	0	0
OTU1110	p_Patescibacteria;c_ABY1;o_Candidatus_Falkowbacteria;f_norank_Candidatus_Falkowbacteria;g_norank_Candidatus_Falkowbacteria;s_Candidatus_Falkowbacteria_sp.	0	0	0	0	0	0	1	0	0	0	1	0	1	0	0	0	0	1	0	0	0	0	0	0	0	0	0	0	0	0	0	0	0	0	0	0	0	0	0	0	0	0
OTU11100	p_Proteobacteria;c_Gammaproteobacteria;o_unclassified_Gammaproteobacteria;f_unclassified_Gammaproteobacteria;g_unclassified_Gammaproteobacteria;s_unclassified_Gammaproteobacteria	0	0	0	0	0	0	0	0	0	0	0	0	0	0	0	0	0	0	0	0	1	0	0	0	0	0	0	0	0	0	0	0	0	0	0	0	0	0	0	2	0	0
OTU11101	p_Patescibacteria;c_Microgenomatia;o_Candidatus_Woesebacteria;f_norank_Candidatus_Woesebacteria;g_norank_Candidatus_Woesebacteria;s_Candidatus_Woesebacteria_sp.	0	0	0	0	3	0	0	0	3	0	0	0	0	1	0	0	0	0	2	0	0	0	0	0	3	3	0	0	0	0	0	0	0	0	0	0	0	2	0	0	0	0
OTU11102	p_Chloroflexi;c_Anaerolineae;o_SBR1031;f_norank_SBR1031;g_norank_SBR1031;s_unclassified_SBR1031	0	3	0	0	0	0	0	0	0	0	2	0	0	0	0	0	0	2	0	0	0	1	0	0	0	0	1	0	0	1	0	0	0	0	0	0	3	0	0	0	1	0
OTU11103	p_Spirochaetota;c_Leptospirae;o_Leptospirales;f_Leptospiraceae;g_RBG-16-49-21;s_RBG-16-49-21_sp.	0	0	0	0	0	0	0	0	0	1	0	2	0	1	0	0	0	3	1	0	1	0	0	0	0	0	0	0	0	0	0	0	0	0	0	0	0	2	0	0	0	0
OTU11104	p_Planctomycetota;c_Phycisphaerae;o_Amsterdam-1B-07;f_norank_Amsterdam-1B-07;g_norank_Amsterdam-1B-07;s_Amsterdam-1B-07_sp.	0	2	0	0	0	0	1	0	0	0	0	1	0	0	0	0	0	0	1	0	0	3	0	0	0	0	0	0	0	0	0	0	0	0	0	0	0	2	0	0	0	0
OTU11105	p_Planctomycetota;c_Brocadiae;o_Brocadiales;f_Scalinduaceae;g_Candidatus_Scalindua;s_Candidatus_brodae_Scalindua	0	2	0	0	0	0	0	0	0	0	0	0	0	0	0	0	0	0	0	0	0	0	0	0	0	0	0	0	0	0	0	0	0	0	0	0	0	0	0	0	0	0
OTU11106	p_Armatimonadota;c_norank_Armatimonadota;o_norank_Armatimonadota;f_norank_Armatimonadota;g_norank_Armatimonadota;s_Armatimonadota_sp.	0	5	12	0	0	3	0	0	2	7	2	7	18	3	0	1	0	6	0	0	4	8	10	12	0	0	7	8	5	18	4	7	4	26	5	2	1	10	1	19	2	12
OTU11107	p_Planctomycetota;c_unclassified_Planctomycetota;o_unclassified_Planctomycetota;f_unclassified_Planctomycetota;g_unclassified_Planctomycetota;s_unclassified_Planctomycetota	0	1	2	0	0	0	1	1	0	0	0	0	0	0	0	0	0	0	0	0	0	0	0	0	0	0	0	3	2	0	1	0	0	0	0	0	0	0	0	0	0	0
OTU11108	p_Planctomycetota;c_Planctomycetes;o_Pirellulales;f_Pirellulaceae;g_unclassified_Pirellulaceae;s_unclassified_Pirellulaceae	8	38	12	0	4	14	12	2	1	1	8	6	33	1	0	0	2	19	3	1	7	4	12	18	0	0	0	1	2	6	0	1	9	9	4	2	1	3	2	14	0	0
OTU11109	p_Nanoarchaeota;c_Nanoarchaeia;o_Woesearchaeales;f_SCGC_AAA011-D5;g_norank_SCGC_AAA011-D5;s_SCGC_AAA011-D5_sp.	0	0	0	0	2	0	0	0	0	0	0	0	0	0	0	0	0	0	0	0	0	0	0	0	1	0	0	0	0	0	0	0	0	0	0	0	0	0	0	0	0	0
OTU1111	p_Proteobacteria;c_Gammaproteobacteria;o_unclassified_Gammaproteobacteria;f_unclassified_Gammaproteobacteria;g_unclassified_Gammaproteobacteria;s_unclassified_Gammaproteobacteria	0	0	0	0	0	0	0	0	0	0	0	0	0	0	0	0	0	0	0	0	2	0	4	2	0	1	0	0	0	0	0	0	0	0	0	0	0	0	0	0	0	0
OTU11110	p_Planctomycetota;c_unclassified_Planctomycetota;o_unclassified_Planctomycetota;f_unclassified_Planctomycetota;g_unclassified_Planctomycetota;s_unclassified_Planctomycetota	0	0	0	3	0	0	2	2	0	0	0	0	0	0	0	0	2	0	0	0	0	0	0	0	0	0	0	0	0	0	0	0	0	0	0	0	0	0	0	0	0	0
OTU11111	p_unclassified_Bacteria;c_unclassified_Bacteria;o_unclassified_Bacteria;f_unclassified_Bacteria;g_unclassified_Bacteria;s_unclassified_Bacteria	0	0	0	0	0	0	0	1	0	0	0	0	0	0	0	0	0	0	0	1	0	0	0	0	0	0	0	0	0	0	0	0	0	0	0	0	0	0	0	0	0	0
OTU11112	p_Nanoarchaeota;c_Nanoarchaeia;o_Woesearchaeales;f_GW2011_GWC1_47_15;g_norank_GW2011_GWC1_47_15;s_GW2011_GWC1_47_15_sp.	0	0	0	0	0	0	0	0	0	0	0	0	0	0	0	0	0	0	0	0	0	0	0	0	0	0	0	0	0	0	0	0	1	0	0	0	0	0	1	0	1	0
OTU11113	p_Planctomycetota;c_Planctomycetes;o_Pirellulales;f_Pirellulaceae;g_norank_Pirellulaceae;s_unclassified_Pirellulaceae	0	0	0	0	0	0	0	0	0	0	0	0	0	0	0	0	2	0	0	0	0	0	0	0	0	0	0	0	0	0	0	0	0	0	0	0	0	0	0	0	0	0
OTU11114	p_unclassified_Bacteria;c_unclassified_Bacteria;o_unclassified_Bacteria;f_unclassified_Bacteria;g_unclassified_Bacteria;s_unclassified_Bacteria	0	0	0	0	0	0	0	0	0	0	0	0	0	1	0	0	0	0	0	2	0	0	0	0	0	0	0	0	0	0	0	0	0	0	0	0	0	0	0	0	0	0
OTU11115	p_Verrucomicrobiota;c_Chlamydiae;o_Chlamydiales;f_Chlamydiaceae;g_norank_Chlamydiaceae;s_Chlamydiaceae_sp.	1	0	0	0	0	0	0	3	0	0	0	0	0	0	0	0	0	0	0	0	0	0	0	0	0	0	0	0	0	0	0	0	0	0	0	0	0	0	0	0	0	0
OTU11116	p_Crenarchaeota;c_Bathyarchaeia;o_norank_Bathyarchaeia;f_norank_Bathyarchaeia;g_norank_Bathyarchaeia;s_Bathyarchaeia_sp.	0	0	0	0	1	0	0	0	0	0	0	0	0	0	0	0	0	0	0	0	0	0	0	0	0	1	0	0	0	0	0	0	0	0	0	0	0	0	0	0	0	0
OTU11117	p_Verrucomicrobiota;c_Chlamydiae;o_Chlamydiales;f_Simkaniaceae;g_unclassified_Simkaniaceae;s_unclassified_Simkaniaceae	0	0	0	0	0	0	0	0	0	0	0	0	0	0	0	0	0	0	0	0	0	0	0	1	0	0	2	0	0	0	0	0	0	0	0	0	0	0	0	0	0	0
OTU11118	p_unclassified_Bacteria;c_unclassified_Bacteria;o_unclassified_Bacteria;f_unclassified_Bacteria;g_unclassified_Bacteria;s_unclassified_Bacteria	0	0	0	0	0	0	0	0	0	0	0	0	0	0	0	0	0	0	0	0	0	0	1	0	0	0	0	0	0	0	0	0	0	1	0	0	0	0	0	0	0	0
OTU11119	p_Proteobacteria;c_Alphaproteobacteria;o_Paracaedibacterales;f_Paracaedibacteraceae;g_Candidatus_Captivus;s_Candidatus_Captivus_sp.	0	0	0	0	1	0	0	0	0	0	0	0	0	0	0	0	0	0	0	0	0	3	0	0	0	0	0	0	7	0	0	0	0	0	0	0	0	0	1	0	1	0
OTU1112	p_Nanoarchaeota;c_Nanoarchaeia;o_Woesearchaeales;f_norank_Woesearchaeales;g_norank_Woesearchaeales;s_unclassified_Woesearchaeales	0	0	0	0	0	0	0	0	0	1	0	0	0	2	0	0	0	0	0	0	0	0	0	0	0	0	0	0	0	0	0	0	0	0	0	0	0	0	0	0	0	0
OTU11120	p_Bacteroidota;c_Bacteroidia;o_Cytophagales;f_Cyclobacteriaceae;g_norank_Cyclobacteriaceae;s_unclassified_Cyclobacteriaceae	0	0	0	0	2	0	2	18	0	0	0	0	0	0	0	0	0	0	0	0	0	0	0	0	0	0	0	0	0	0	0	0	0	3	0	0	0	0	1	0	0	0
OTU11121	p_Verrucomicrobiota;c_Chlamydiae;o_Chlamydiales;f_unclassified_Chlamydiales;g_unclassified_Chlamydiales;s_unclassified_Chlamydiales	0	0	0	0	0	0	0	0	0	0	0	0	0	0	0	0	0	0	0	0	0	0	0	0	0	0	0	0	5	0	0	0	0	0	0	0	0	0	0	0	0	0
OTU11122	p_Planctomycetota;c_OM190;o_norank_OM190;f_norank_OM190;g_norank_OM190;s_OM190_sp.	0	0	0	0	0	0	0	3	0	0	0	0	0	0	0	0	3	0	0	1	0	0	0	0	0	0	0	0	0	0	0	0	0	0	0	0	0	0	0	0	0	0
OTU11123	p_Actinobacteriota;c_Acidimicrobiia;o_Microtrichales;f_Microtrichaceae;g_Sva0996_marine_group;s_Sva0996_marine_group_sp.	29	80	46	20	22	40	58	79	1	19	32	70	99	18	0	16	31	102	63	46	86	69	122	99	4	3	64	92	19	88	31	27	108	88	34	51	16	58	25	42	32	18
OTU11124	p_Nanoarchaeota;c_Nanoarchaeia;o_Woesearchaeales;f_norank_Woesearchaeales;g_norank_Woesearchaeales;s_Woesearchaeales_sp.	0	0	0	0	0	0	2	3	0	0	0	0	0	0	0	0	0	0	0	0	0	0	0	0	0	0	0	0	0	0	0	0	0	0	0	0	0	0	0	0	0	0
OTU11125	p_Verrucomicrobiota;c_Chlamydiae;o_Chlamydiales;f_unclassified_Chlamydiales;g_unclassified_Chlamydiales;s_unclassified_Chlamydiales	0	0	0	0	0	0	0	0	0	0	0	0	0	0	0	0	0	4	0	0	0	0	0	0	0	0	1	0	0	2	0	0	0	1	1	1	0	0	0	1	0	0
OTU11126	p_unclassified_Bacteria;c_unclassified_Bacteria;o_unclassified_Bacteria;f_unclassified_Bacteria;g_unclassified_Bacteria;s_unclassified_Bacteria	0	0	1	0	0	0	2	1	0	0	0	0	0	0	0	0	0	0	0	1	0	0	0	0	0	0	0	0	0	0	0	2	0	0	2	0	0	0	0	3	0	1
OTU11127	p_Proteobacteria;c_Gammaproteobacteria;o_Enterobacterales;f_Moritellaceae;g_Moritella;s_Moritella_sp.	15	61	5	13	5	31	32	15	3	5	26	25	42	5	0	6	10	9	10	12	20	4	49	196	1	71	6	1	2	5	8	73	3	5	8	8	8	10	21	21	2	4
OTU11128	p_Hydrogenedentes;c_Hydrogenedentia;o_Hydrogenedentiales;f_Hydrogenedensaceae;g_norank_Hydrogenedensaceae;s_Hydrogenedensaceae_sp.	0	0	0	0	0	0	0	0	0	0	0	0	0	0	0	1	0	0	0	0	0	0	0	0	2	0	0	0	0	0	0	0	0	0	0	0	0	0	0	0	0	0
OTU11129	p_Firmicutes;c_Clostridia;o_Peptostreptococcales-Tissierellales;f_Fusibacteraceae;g_Fusibacter;s_Fusibacter_sp.	0	2	0	2	0	0	7	0	0	0	3	1	0	0	0	0	0	0	0	2	0	0	0	0	0	0	2	0	2	0	1	0	0	0	0	0	2	0	0	2	0	0
OTU1113	p_Dependentiae;c_Babeliae;o_Babeliales;f_norank_Babeliales;g_norank_Babeliales;s_unclassified_Babeliales	0	0	0	0	0	1	0	0	0	0	0	0	0	2	0	0	0	0	0	0	0	0	0	0	0	0	2	0	0	0	0	0	2	0	0	0	0	0	0	0	0	0
OTU11130	p_Patescibacteria;c_ABY1;o_unclassified_ABY1;f_unclassified_ABY1;g_unclassified_ABY1;s_unclassified_ABY1	0	1	0	0	0	0	0	0	0	0	0	0	0	0	0	0	0	0	0	0	0	0	0	1	0	0	1	0	0	0	2	4	0	0	0	2	0	0	3	0	0	0
OTU11131	p_Acidobacteriota;c_Subgroup_22;o_norank_Subgroup_22;f_norank_Subgroup_22;g_norank_Subgroup_22;s_Subgroup_22_sp.	0	0	0	3	2	0	2	2	0	1	4	0	1	0	0	0	1	2	5	6	2	0	2	1	0	0	2	4	1	5	1	0	3	0	2	4	0	5	0	1	0	0
OTU11132	p_Proteobacteria;c_Gammaproteobacteria;o_unclassified_Gammaproteobacteria;f_unclassified_Gammaproteobacteria;g_unclassified_Gammaproteobacteria;s_unclassified_Gammaproteobacteria	1	1	0	0	0	0	3	0	2	1	1	1	1	1	41	72	2	0	0	0	0	1	0	0	12	4	0	0	0	1	0	0	0	0	0	0	0	1	0	0	0	0
OTU11133	p_Patescibacteria;c_Microgenomatia;o_Candidatus_Chisholmbacteria;f_norank_Candidatus_Chisholmbacteria;g_norank_Candidatus_Chisholmbacteria;s_Candidatus_Chisholmbacteria_sp.	0	0	1	0	0	0	0	0	0	0	0	1	0	0	0	0	0	1	0	0	0	0	0	0	0	0	0	0	0	0	1	14	1	1	0	7	9	0	0	1	1	0
OTU11134	p_Verrucomicrobiota;c_Verrucomicrobiae;o_Verrucomicrobiales;f_Verrucomicrobiaceae;g_norank_Verrucomicrobiaceae;s_Verrucomicrobiaceae_sp.	1	0	0	0	0	1	0	0	0	2	1	0	2	0	29	72	0	0	1	0	0	0	0	0	24	4	0	0	0	0	0	0	1	0	0	0	0	0	0	0	0	0
OTU11135	p_Desulfobacterota;c_Desulfuromonadia;o_PB19;f_norank_PB19;g_norank_PB19;s_PB19_sp.	0	0	0	0	0	0	2	1	0	0	0	0	0	0	0	0	0	0	0	0	0	0	0	0	3	0	1	0	0	0	0	4	0	0	0	0	3	0	1	0	0	0
OTU11136	p_Patescibacteria;c_ABY1;o_Candidatus_Komeilibacteria;f_norank_Candidatus_Komeilibacteria;g_norank_Candidatus_Komeilibacteria;s_Candidatus_Komeilibacteria_sp.	0	0	0	0	0	0	0	0	0	0	0	0	0	0	0	0	0	0	0	0	0	1	0	0	0	0	0	0	0	0	0	0	0	0	0	0	0	0	2	0	0	0
OTU11137	p_Proteobacteria;c_Alphaproteobacteria;o_Kiloniellales;f_Kiloniellaceae;g_unclassified_Kiloniellaceae;s_unclassified_Kiloniellaceae	0	0	0	0	0	0	0	0	0	0	0	0	0	0	0	0	0	0	0	0	0	0	0	0	0	0	0	0	0	0	0	0	0	0	0	0	0	0	0	2	0	0
OTU11138	p_Nanoarchaeota;c_Nanoarchaeia;o_Woesearchaeales;f_SCGC_AAA011-D5;g_norank_SCGC_AAA011-D5;s_SCGC_AAA011-D5_sp.	0	0	0	0	0	0	0	0	0	0	0	0	0	0	0	0	0	0	0	0	0	0	0	0	0	0	0	0	0	0	0	2	0	0	0	0	0	0	0	0	0	0
OTU11139	p_Myxococcota;c_Myxococcia;o_Myxococcales;f_Myxococcaceae;g_P3OB-42;s_P3OB-42_sp.	0	0	0	0	0	0	0	0	0	0	0	0	0	0	0	0	0	0	0	0	0	0	0	0	0	0	0	0	0	0	0	0	0	0	0	0	4	0	0	0	0	0
OTU1114	p_Bdellovibrionota;c_Bdellovibrionia;o_Bacteriovoracales;f_Bacteriovoracaceae;g_norank_Bacteriovoracaceae;s_unclassified_Bacteriovoracaceae	0	0	2	4	3	0	10	10	0	0	4	1	0	0	0	0	3	3	4	1	3	0	3	2	0	0	0	0	0	0	0	0	0	0	0	0	0	0	0	0	1	0
OTU11140	p_Planctomycetota;c_Pla3_lineage;o_norank_Pla3_lineage;f_norank_Pla3_lineage;g_norank_Pla3_lineage;s_Pla3_lineage_sp.	0	0	1	13	0	0	0	1	0	0	0	0	0	0	0	0	5	0	0	0	0	1	0	0	0	0	0	0	0	0	0	0	0	0	0	0	0	0	0	0	0	0
OTU11141	p_Planctomycetota;c_Phycisphaerae;o_MSBL9;f_SG8-4;g_norank_SG8-4;s_SG8-4_sp.	0	0	0	0	0	4	0	0	0	0	0	0	0	0	0	0	0	0	0	0	0	0	0	0	0	0	0	0	0	0	0	0	0	0	0	0	0	0	0	0	0	0
OTU11142	p_Bacteroidota;c_Bacteroidia;o_Bacteroidales;f_unclassified_Bacteroidales;g_unclassified_Bacteroidales;s_unclassified_Bacteroidales	0	2	0	0	0	0	0	0	0	0	0	0	0	0	0	0	0	0	0	0	0	0	0	0	0	0	0	0	0	0	0	0	0	0	0	0	0	0	0	0	0	0
OTU11143	p_Bdellovibrionota;c_Oligoflexia;o_Oligoflexales;f_Oligoflexaceae;g_norank_Oligoflexaceae;s_Oligoflexaceae_sp.	2	1	0	0	0	0	1	3	0	2	4	0	0	0	0	0	0	0	0	0	0	0	4	22	0	0	0	0	6	0	1	4	4	0	0	1	1	7	2	1	0	0
OTU11144	p_Acidobacteriota;c_Subgroup_21;o_norank_Subgroup_21;f_norank_Subgroup_21;g_norank_Subgroup_21;s_Subgroup_21_sp.	0	0	0	0	1	0	1	2	0	0	0	0	0	0	0	0	1	0	2	3	0	0	0	0	0	0	0	0	0	0	0	0	0	0	0	0	0	0	0	0	0	0
OTU11145	p_Planctomycetota;c_Phycisphaerae;o_MSBL9;f_4572-13;g_norank_4572-13;s_4572-13_sp.	0	1	1	1	1	1	0	0	0	2	0	1	1	1	0	0	0	0	0	0	2	8	1	1	0	0	3	0	0	3	0	0	4	2	0	0	0	5	5	0	2	1
OTU11146	p_Planctomycetota;c_Planctomycetes;o_Planctomycetales;f_Rubinisphaeraceae;g_unclassified_Rubinisphaeraceae;s_unclassified_Rubinisphaeraceae	44	97	25	13	22	26	42	44	15	35	36	30	84	15	10	450	15	52	32	21	36	26	61	65	208	86	34	44	13	62	35	32	126	17	27	35	12	73	38	39	9	36
OTU11147	p_Bacteroidota;c_Bacteroidia;o_Cytophagales;f_Cyclobacteriaceae;g_norank_Cyclobacteriaceae;s_Cyclobacteriaceae_sp.	1	5	1	0	1	0	0	0	10	1	1	0	0	0	0	0	0	0	0	0	0	0	0	0	0	0	0	0	0	0	0	0	0	0	0	0	0	0	0	0	0	0
OTU11148	p_Patescibacteria;c_Gracilibacteria;o_Candidatus_Peregrinibacteria;f_norank_Candidatus_Peregrinibacteria;g_norank_Candidatus_Peregrinibacteria;s_Candidatus_Peregrinibacteria_sp.	0	0	0	0	0	0	1	0	0	0	0	1	0	0	0	0	0	0	0	0	0	0	0	0	0	0	5	0	0	2	0	0	5	0	1	0	0	0	1	0	0	0
OTU11149	p_Proteobacteria;c_Gammaproteobacteria;o_Coxiellales;f_Coxiellaceae;g_Coxiella;s_Coxiella_sp.	0	0	0	0	0	0	0	0	0	0	2	0	0	0	0	0	0	0	0	0	0	0	2	0	0	0	0	0	0	0	0	0	0	0	0	0	0	0	0	0	0	0
OTU1115	p_unclassified_Bacteria;c_unclassified_Bacteria;o_unclassified_Bacteria;f_unclassified_Bacteria;g_unclassified_Bacteria;s_unclassified_Bacteria	0	0	0	1	0	0	0	0	1	0	0	0	0	0	0	0	0	0	0	0	0	0	0	0	0	0	0	0	0	0	0	4	0	0	0	0	0	0	1	0	0	0
OTU11150	p_unclassified_Bacteria;c_unclassified_Bacteria;o_unclassified_Bacteria;f_unclassified_Bacteria;g_unclassified_Bacteria;s_unclassified_Bacteria	1	2	0	0	1	1	2	0	0	0	0	0	2	0	0	0	0	0	1	1	0	0	0	1	0	2	0	2	0	0	0	0	1	0	2	1	0	4	0	1	0	1
OTU11151	p_unclassified_Bacteria;c_unclassified_Bacteria;o_unclassified_Bacteria;f_unclassified_Bacteria;g_unclassified_Bacteria;s_unclassified_Bacteria	0	0	0	0	0	0	0	0	0	0	2	0	0	0	0	0	0	0	0	0	0	0	0	0	0	0	0	0	0	0	0	0	0	0	0	0	0	0	0	0	0	0
OTU11152	p_unclassified_Bacteria;c_unclassified_Bacteria;o_unclassified_Bacteria;f_unclassified_Bacteria;g_unclassified_Bacteria;s_unclassified_Bacteria	1	0	3	1	0	0	4	1	0	3	0	0	1	0	0	0	0	0	0	0	0	0	1	1	0	0	0	0	0	1	0	1	0	0	0	0	0	0	0	0	1	0
OTU11153	p_Chloroflexi;c_Anaerolineae;o_SBR1031;f_norank_SBR1031;g_norank_SBR1031;s_SBR1031_sp.	0	0	0	0	0	0	0	0	0	0	0	0	0	0	6	9	0	0	0	0	0	0	0	0	0	0	0	0	0	0	0	0	0	0	0	0	1	0	0	0	0	0
OTU11154	p_Proteobacteria;c_Gammaproteobacteria;o_Enterobacterales;f_Colwelliaceae;g_Thalassotalea;s_Thalassotalea_sp.	0	0	0	0	1	0	1	1	0	0	0	2	1	0	0	0	1	0	0	0	0	1	0	0	5	145	0	0	0	0	0	0	0	0	0	1	1	0	0	1	0	0
OTU11155	p_Proteobacteria;c_Gammaproteobacteria;o_Coxiellales;f_Coxiellaceae;g_Coxiella;s_Coxiella_sp.	0	0	0	0	0	1	1	0	0	0	0	0	2	0	0	0	0	0	0	0	0	1	0	1	0	0	1	0	0	0	0	0	0	0	0	0	0	0	0	0	1	0
OTU11156	p_Planctomycetota;c_OM190;o_norank_OM190;f_norank_OM190;g_norank_OM190;s_OM190_sp.	0	0	0	0	0	0	0	0	0	0	0	0	1	0	0	0	0	0	0	0	0	0	0	0	0	0	0	0	1	0	0	0	0	0	0	0	0	1	0	1	0	0
OTU11157	p_Bacteroidota;c_Bacteroidia;o_Flavobacteriales;f_Flavobacteriaceae;g_Flavobacterium;s_Flavobacterium_cauense	0	0	0	0	3	0	0	0	1	0	0	0	0	0	10	21	0	0	0	0	0	0	0	0	0	0	0	0	0	0	0	0	0	0	0	0	0	0	0	0	0	0
OTU11158	p_Proteobacteria;c_Gammaproteobacteria;o_norank_Gammaproteobacteria;f_norank_Gammaproteobacteria;g_norank_Gammaproteobacteria;s_unclassified_Gammaproteobacteria	0	12	3	0	1	1	2	0	0	1	1	1	4	8	0	0	0	5	6	0	0	2	6	1	0	0	31	17	22	6	2	1	0	7	2	1	5	3	7	0	7	1
OTU11159	p_Nanoarchaeota;c_Nanoarchaeia;o_Woesearchaeales;f_unclassified_Woesearchaeales;g_unclassified_Woesearchaeales;s_unclassified_Woesearchaeales	1	0	0	0	0	1	0	0	0	0	0	0	0	0	0	0	0	0	0	0	0	0	0	1	0	0	0	0	0	0	0	0	0	0	0	0	0	0	0	0	0	0
OTU1116	p_Proteobacteria;c_Gammaproteobacteria;o_unclassified_Gammaproteobacteria;f_unclassified_Gammaproteobacteria;g_unclassified_Gammaproteobacteria;s_unclassified_Gammaproteobacteria	0	0	0	0	0	0	0	0	0	0	0	0	0	0	10	7	0	0	0	0	0	0	0	0	0	0	0	0	0	0	0	0	0	0	0	0	0	0	0	0	0	0
OTU11160	p_Acidobacteriota;c_AT-s3-28;o_norank_AT-s3-28;f_norank_AT-s3-28;g_norank_AT-s3-28;s_AT-s3-28_sp.	1	10	5	2	7	1	11	5	2	19	10	12	4	8	0	2	3	14	3	2	9	30	11	11	0	3	22	4	12	10	11	13	10	12	15	5	21	26	10	14	64	20
OTU11161	p_Chloroflexi;c_Anaerolineae;o_SBR1031;f_norank_SBR1031;g_norank_SBR1031;s_SBR1031_sp.	0	0	0	0	0	0	1	0	0	0	0	0	0	0	0	0	0	0	0	0	0	7	0	0	0	0	0	0	16	0	0	0	0	0	0	0	1	1	0	0	4	0
OTU11162	p_unclassified_Bacteria;c_unclassified_Bacteria;o_unclassified_Bacteria;f_unclassified_Bacteria;g_unclassified_Bacteria;s_unclassified_Bacteria	0	0	0	0	0	0	0	0	0	0	0	0	0	0	0	0	0	0	0	0	0	0	0	0	0	0	0	0	0	0	0	0	0	0	0	0	0	3	0	0	0	0
OTU11163	p_unclassified_Bacteria;c_unclassified_Bacteria;o_unclassified_Bacteria;f_unclassified_Bacteria;g_unclassified_Bacteria;s_unclassified_Bacteria	0	0	0	0	0	0	0	0	0	0	0	0	0	0	0	0	0	0	0	0	0	0	0	0	0	0	0	0	0	0	0	0	0	0	0	0	0	0	0	2	0	0
OTU11164	p_Actinobacteriota;c_Acidimicrobiia;o_Actinomarinales;f_norank_Actinomarinales;g_norank_Actinomarinales;s_Actinomarinales_sp.	1	0	0	0	0	0	1	0	0	0	0	1	0	0	0	0	0	0	0	0	2	1	1	0	0	0	0	0	0	4	0	0	0	0	0	0	0	0	0	0	0	0
OTU11165	p_Verrucomicrobiota;c_Kiritimatiellae;o_WCHB1-41;f_norank_WCHB1-41;g_norank_WCHB1-41;s_WCHB1-41_sp.	0	2	1	0	0	0	0	0	0	0	0	0	0	0	0	0	0	0	0	0	0	0	0	0	0	0	0	0	0	0	0	0	0	0	0	0	0	0	0	0	0	0
OTU11166	p_Actinobacteriota;c_Acidimicrobiia;o_Actinomarinales;f_norank_Actinomarinales;g_norank_Actinomarinales;s_Actinomarinales_sp.	0	1	1	0	0	0	0	0	0	0	0	1	1	1	0	0	2	0	1	0	0	0	0	0	0	0	0	0	0	0	0	0	0	0	0	0	0	0	0	0	0	0
OTU11167	p_Chloroflexi;c_Dehalococcoidia;o_S085;f_norank_S085;g_norank_S085;s_S085_sp.	1	0	0	0	1	0	0	1	1	1	3	0	0	5	2	6	0	0	4	2	0	1	1	0	0	1	0	0	5	0	0	40	0	0	0	0	12	0	0	2	14	9
OTU11168	p_Planctomycetota;c_Phycisphaerae;o_Phycisphaerales;f_Phycisphaeraceae;g_SM1A02;s_SM1A02_sp.	0	0	0	0	0	0	0	2	0	0	0	0	0	0	0	0	1	1	0	0	0	0	0	0	0	0	0	1	0	0	0	0	0	7	0	0	0	4	0	0	0	0
OTU11169	p_Verrucomicrobiota;c_Verrucomicrobiae;o_Pedosphaerales;f_Pedosphaeraceae;g_SH3-11;s_SH3-11_sp.	0	0	0	0	2	0	0	0	0	0	0	0	0	0	0	0	0	0	0	0	0	0	0	0	0	0	0	0	0	0	0	0	0	0	0	0	0	0	0	0	0	0
OTU1117	p_Verrucomicrobiota;c_Chlamydiae;o_Chlamydiales;f_unclassified_Chlamydiales;g_unclassified_Chlamydiales;s_unclassified_Chlamydiales	0	0	0	0	0	0	0	1	0	0	0	0	1	1	0	0	0	0	0	0	0	0	0	2	0	0	3	0	2	1	4	5	1	1	0	1	0	1	0	0	1	0
OTU11170	p_Dependentiae;c_Babeliae;o_Babeliales;f_norank_Babeliales;g_norank_Babeliales;s_unclassified_Babeliales	0	0	0	1	2	0	3	4	0	3	0	0	0	0	0	0	1	0	2	3	0	0	1	0	0	1	0	0	0	0	0	1	0	0	0	0	0	0	1	2	0	4
OTU11171	p_Acidobacteriota;c_Subgroup_21;o_norank_Subgroup_21;f_norank_Subgroup_21;g_norank_Subgroup_21;s_Subgroup_21_sp.	93	166	51	12	26	80	77	39	12	76	184	110	187	19	0	22	17	67	39	14	72	40	82	61	79	64	59	41	13	60	45	39	45	17	38	58	16	66	14	18	27	25
OTU11172	p_unclassified_Bacteria;c_unclassified_Bacteria;o_unclassified_Bacteria;f_unclassified_Bacteria;g_unclassified_Bacteria;s_unclassified_Bacteria	0	0	0	0	0	0	0	0	0	0	0	0	2	0	0	0	0	0	0	0	9	0	0	0	0	0	0	0	0	0	0	0	0	0	0	0	0	0	0	0	0	0
OTU11173	p_Firmicutes;c_Clostridia;o_unclassified_Clostridia;f_unclassified_Clostridia;g_unclassified_Clostridia;s_unclassified_Clostridia	0	0	0	0	0	0	0	0	0	0	0	0	0	0	0	0	0	0	0	0	0	0	0	0	0	0	0	0	0	0	1	3	2	0	0	0	0	0	0	2	0	0
OTU11174	p_Proteobacteria;c_Alphaproteobacteria;o_Rickettsiales;f_Mitochondria;g_norank_Mitochondria;s_Mitochondria_sp.	0	0	0	0	0	0	0	0	0	0	0	0	0	0	0	0	0	0	2	1	0	0	0	0	0	0	0	3	0	2	2	0	5	2	1	0	0	1	0	0	0	0
OTU11175	p_Planctomycetota;c_Pla4_lineage;o_norank_Pla4_lineage;f_norank_Pla4_lineage;g_norank_Pla4_lineage;s_Pla4_lineage_sp.	0	0	0	0	0	0	0	0	0	0	0	0	0	1	0	0	0	2	0	0	0	0	0	0	0	0	2	0	0	0	0	0	0	0	0	0	0	0	0	0	0	0
OTU11176	p_Myxococcota;c_Polyangia;o_Haliangiales;f_Haliangiaceae;g_Haliangium;s_Haliangium_sp.	0	0	0	0	0	0	0	0	0	0	0	3	1	0	0	0	0	0	0	0	0	0	0	0	0	0	0	0	0	4	0	0	0	1	0	0	0	1	0	0	0	0
OTU11177	p_unclassified_Archaea;c_unclassified_Archaea;o_unclassified_Archaea;f_unclassified_Archaea;g_unclassified_Archaea;s_unclassified_Archaea	0	0	0	0	0	0	0	0	0	0	0	0	0	0	0	0	0	0	0	0	0	0	0	0	0	0	1	0	0	2	0	0	0	0	0	0	0	0	0	0	0	0
OTU11178	p_Acidobacteriota;c_Subgroup_22;o_norank_Subgroup_22;f_norank_Subgroup_22;g_norank_Subgroup_22;s_Subgroup_22_sp.	0	0	0	5	3	0	3	2	0	0	1	1	1	0	0	0	3	1	0	1	5	1	0	0	0	0	0	0	0	0	0	0	0	3	0	0	0	0	0	1	0	0
OTU11179	p_Patescibacteria;c_ABY1;o_Candidatus_Falkowbacteria;f_norank_Candidatus_Falkowbacteria;g_norank_Candidatus_Falkowbacteria;s_Candidatus_Falkowbacteria_sp.	3	0	0	0	0	0	0	0	0	0	0	0	0	0	0	0	0	0	0	0	1	0	0	0	0	0	0	0	0	0	0	2	0	0	0	0	0	0	0	0	0	0
OTU1118	p_Proteobacteria;c_Gammaproteobacteria;o_Burkholderiales;f_Nitrosomonadaceae;g_MND1;s_MND1_sp.	0	0	0	0	0	0	0	0	0	0	0	0	0	0	89	10	0	0	0	0	0	0	0	0	0	0	1	0	0	0	0	0	0	0	0	0	0	0	0	0	0	0
OTU11180	p_Planctomycetota;c_Planctomycetes;o_Pirellulales;f_Pirellulaceae;g_unclassified_Pirellulaceae;s_unclassified_Pirellulaceae	0	0	0	0	0	0	0	0	0	0	0	0	0	0	0	0	0	0	0	0	0	0	0	0	0	0	0	2	0	0	0	0	0	0	0	0	0	0	0	0	0	0
OTU11181	p_Thermoplasmatota;c_Thermoplasmata;o_norank_Thermoplasmata;f_norank_Thermoplasmata;g_norank_Thermoplasmata;s_Thermoplasmata_sp.	0	0	0	1	13	2	1	0	9	0	0	0	0	12	0	0	0	0	0	0	0	2	0	0	0	2	1	0	2	0	1	3	0	0	1	0	2	0	0	0	15	0
OTU11182	p_Proteobacteria;c_Gammaproteobacteria;o_Gammaproteobacteria_Incertae_Sedis;f_norank_Gammaproteobacteria_Incertae_Sedis;g_norank_Gammaproteobacteria_Incertae_Sedis;s_Gammaproteobacteria_Incertae_Sedis_sp.	2	4	2	0	1	2	0	2	0	2	0	0	8	0	0	0	0	0	0	0	2	1	3	10	1	0	0	0	0	0	0	0	1	0	0	1	0	2	1	3	0	0
OTU11183	p_Dependentiae;c_Babeliae;o_Babeliales;f_Vermiphilaceae;g_norank_Vermiphilaceae;s_Vermiphilaceae_sp.	0	0	0	0	0	0	0	0	0	0	0	0	0	0	0	0	0	0	0	0	0	0	0	0	0	0	0	0	0	0	0	0	0	0	0	0	0	0	0	2	0	0
OTU11184	p_Asgardarchaeota;c_Lokiarchaeia;o_norank_Lokiarchaeia;f_norank_Lokiarchaeia;g_norank_Lokiarchaeia;s_Lokiarchaeia_sp.	3	19	25	1	97	211	2	1	719	114	11	16	9	62	0	1	1	18	1	0	3	76	7	1	6	13	22	0	61	6	4	5	5	0	9	3	7	6	0	0	13	0
OTU11185	p_Asgardarchaeota;c_Lokiarchaeia;o_norank_Lokiarchaeia;f_norank_Lokiarchaeia;g_norank_Lokiarchaeia;s_Lokiarchaeia_sp.	0	0	0	0	2	4	0	0	4	0	0	1	0	4	0	0	0	0	0	0	0	1	1	0	0	0	2	0	1	0	0	1	2	0	0	0	3	2	0	0	4	0
OTU11186	p_unclassified_Bacteria;c_unclassified_Bacteria;o_unclassified_Bacteria;f_unclassified_Bacteria;g_unclassified_Bacteria;s_unclassified_Bacteria	0	0	0	0	0	0	0	0	0	0	0	0	2	0	0	0	0	0	0	0	0	0	0	0	0	0	0	0	0	0	0	0	0	0	0	0	0	0	0	0	0	0
OTU11187	p_Verrucomicrobiota;c_Chlamydiae;o_Chlamydiales;f_unclassified_Chlamydiales;g_unclassified_Chlamydiales;s_unclassified_Chlamydiales	0	0	0	0	0	0	0	0	0	0	0	0	0	0	0	0	0	0	0	0	0	0	1	2	1	0	0	0	0	0	0	0	0	0	0	0	0	0	0	0	0	0
OTU11188	p_Proteobacteria;c_Gammaproteobacteria;o_norank_Gammaproteobacteria;f_norank_Gammaproteobacteria;g_norank_Gammaproteobacteria;s_unclassified_Gammaproteobacteria	0	0	0	2	0	0	0	0	0	0	0	0	0	0	0	0	0	0	0	0	0	0	0	0	0	0	0	0	0	0	0	0	0	0	0	0	0	0	0	0	0	0
OTU11189	p_Bacteroidota;c_Bacteroidia;o_Chitinophagales;f_Saprospiraceae;g_norank_Saprospiraceae;s_Saprospiraceae_sp.	0	0	0	0	0	0	0	0	0	0	0	0	0	0	3	1	0	0	0	0	0	0	0	0	0	0	0	0	0	0	0	0	0	0	0	0	0	0	0	0	0	0
OTU1119	p_Planctomycetota;c_Planctomycetes;o_Pirellulales;f_Pirellulaceae;g_unclassified_Pirellulaceae;s_unclassified_Pirellulaceae	0	0	0	0	0	0	0	0	0	0	0	0	0	0	24	1	1	0	0	0	0	0	0	0	0	0	0	0	0	0	0	0	0	0	0	0	0	0	0	0	0	0
OTU11190	p_unclassified_Bacteria;c_unclassified_Bacteria;o_unclassified_Bacteria;f_unclassified_Bacteria;g_unclassified_Bacteria;s_unclassified_Bacteria	0	0	0	0	0	0	0	0	0	0	0	0	0	0	0	0	0	2	0	0	0	5	0	0	0	0	0	0	0	0	0	0	0	2	0	0	0	4	0	0	3	0
OTU11191	p_unclassified_Bacteria;c_unclassified_Bacteria;o_unclassified_Bacteria;f_unclassified_Bacteria;g_unclassified_Bacteria;s_unclassified_Bacteria	0	0	0	0	0	3	0	0	0	0	0	0	0	0	0	0	0	0	0	0	0	0	0	0	0	0	0	0	0	0	0	0	0	0	0	0	0	0	0	0	0	0
OTU11192	p_unclassified_Bacteria;c_unclassified_Bacteria;o_unclassified_Bacteria;f_unclassified_Bacteria;g_unclassified_Bacteria;s_unclassified_Bacteria	0	1	0	0	0	0	0	3	0	0	0	0	0	0	0	0	0	0	0	1	0	0	0	0	0	0	1	0	0	0	1	0	1	1	0	0	0	0	0	0	0	0
OTU11193	p_Dependentiae;c_Babeliae;o_Babeliales;f_Vermiphilaceae;g_norank_Vermiphilaceae;s_Vermiphilaceae_sp.	0	0	0	0	0	0	0	0	0	0	0	0	0	0	0	0	0	0	0	0	0	1	1	0	0	0	1	1	0	0	2	2	0	1	0	0	0	0	0	0	0	0
OTU11194	p_Planctomycetota;c_Planctomycetes;o_Pirellulales;f_Pirellulaceae;g_norank_Pirellulaceae;s_Pirellulaceae_sp.	0	0	0	0	0	0	0	0	0	0	0	0	0	0	2	1	0	0	0	0	0	0	0	0	0	0	0	0	0	0	0	0	0	0	0	0	0	0	0	0	0	0
OTU11195	p_Crenarchaeota;c_Nitrososphaeria;o_Nitrosopumilales;f_Nitrosopumilaceae;g_unclassified_Nitrosopumilaceae;s_unclassified_Nitrosopumilaceae	0	0	0	5	9	0	44	54	0	0	0	0	0	0	0	0	17	0	9	40	0	0	3	1	0	0	0	0	0	0	0	0	0	0	0	2	0	0	0	4	3	0
OTU11196	p_Patescibacteria;c_Microgenomatia;o_Candidatus_Woesebacteria;f_norank_Candidatus_Woesebacteria;g_norank_Candidatus_Woesebacteria;s_Candidatus_Woesebacteria_sp.	0	0	0	0	0	0	0	0	0	0	0	0	0	0	0	0	0	0	0	0	0	0	0	0	0	0	0	0	0	0	0	0	0	0	0	0	0	0	0	0	0	2
OTU11197	p_Nanoarchaeota;c_Nanoarchaeia;o_Woesearchaeales;f_unclassified_Woesearchaeales;g_unclassified_Woesearchaeales;s_unclassified_Woesearchaeales	0	0	0	0	0	0	0	0	0	0	0	0	1	0	0	0	0	0	0	0	2	0	0	1	0	0	0	0	0	0	0	1	0	0	0	0	0	0	0	0	0	0
OTU11198	p_Actinobacteriota;c_Acidimicrobiia;o_IMCC26256;f_norank_IMCC26256;g_norank_IMCC26256;s_IMCC26256_sp.	0	0	0	0	0	0	0	0	0	0	0	0	0	0	12	7	0	0	0	0	0	0	0	0	0	0	0	0	0	0	0	0	0	0	0	0	0	0	0	0	0	0
OTU11199	p_NB1-j;c_norank_NB1-j;o_norank_NB1-j;f_norank_NB1-j;g_norank_NB1-j;s_NB1-j_sp.	1	2	0	3	3	0	5	1	5	0	3	0	3	2	0	4	1	0	2	0	1	0	0	0	1	1	1	0	0	0	0	2	0	0	0	0	0	0	0	1	1	0
OTU112	p_Bacteroidota;c_Bacteroidia;o_unclassified_Bacteroidia;f_unclassified_Bacteroidia;g_unclassified_Bacteroidia;s_unclassified_Bacteroidia	0	0	0	0	0	0	0	0	0	0	0	0	0	0	0	0	0	0	0	0	0	0	0	0	0	0	0	0	0	0	0	0	0	0	0	0	0	0	0	2	0	0
OTU1120	p_Planctomycetota;c_Planctomycetes;o_Pirellulales;f_Pirellulaceae;g_norank_Pirellulaceae;s_Pirellulaceae_sp.	0	0	0	0	2	0	2	3	1	0	1	2	7	2	0	0	1	1	2	7	3	1	11	15	0	0	1	2	1	3	24	37	5	7	1	10	42	5	12	13	15	3
OTU11200	p_Bacteroidota;c_Bacteroidia;o_Bacteroidetes_VC2.1_Bac22;f_norank_Bacteroidetes_VC2.1_Bac22;g_norank_Bacteroidetes_VC2.1_Bac22;s_Bacteroidetes_VC2.1_Bac22_sp.	0	0	0	0	0	0	0	0	0	0	0	0	1	0	0	0	0	0	0	0	1	0	1	0	0	0	0	0	0	0	0	0	0	0	0	0	0	0	0	0	0	0
OTU11201	p_unclassified_Bacteria;c_unclassified_Bacteria;o_unclassified_Bacteria;f_unclassified_Bacteria;g_unclassified_Bacteria;s_unclassified_Bacteria	0	0	0	0	0	0	0	2	0	0	0	0	0	0	0	0	0	0	0	0	0	0	0	0	0	0	0	0	0	0	0	0	0	0	0	0	0	0	0	0	0	0
OTU11202	p_Proteobacteria;c_Gammaproteobacteria;o_Pseudomonadales;f_unclassified_Pseudomonadales;g_unclassified_Pseudomonadales;s_unclassified_Pseudomonadales	0	0	0	1	0	0	0	0	0	1	0	1	0	0	22	19	0	0	0	0	0	0	0	0	0	0	1	0	0	0	0	0	0	0	0	0	0	0	0	0	0	0
OTU11203	p_Myxococcota;c_Polyangia;o_UASB-TL25;f_norank_UASB-TL25;g_norank_UASB-TL25;s_UASB-TL25_sp.	0	0	0	0	0	0	2	0	0	0	0	0	0	0	0	0	0	0	0	0	1	2	0	0	0	0	0	0	2	0	0	0	0	0	0	0	0	0	0	0	0	0
OTU11204	p_unclassified_Bacteria;c_unclassified_Bacteria;o_unclassified_Bacteria;f_unclassified_Bacteria;g_unclassified_Bacteria;s_unclassified_Bacteria	0	0	0	0	0	0	0	0	0	0	0	0	0	0	0	0	0	0	0	0	0	0	0	0	0	0	0	0	0	0	2	0	0	0	0	0	0	0	0	0	0	0
OTU11205	p_Planctomycetota;c_Planctomycetes;o_Gemmatales;f_Gemmataceae;g_norank_Gemmataceae;s_Gemmataceae_sp.	0	0	0	0	0	0	0	0	0	0	0	0	0	0	9	4	0	0	0	0	0	0	0	0	0	0	0	0	0	0	0	1	0	0	0	0	0	0	0	0	0	0
OTU11206	p_Proteobacteria;c_Alphaproteobacteria;o_Rickettsiales;f_Mitochondria;g_norank_Mitochondria;s_Mitochondria_sp.	0	0	0	0	0	0	0	0	0	0	0	0	0	0	0	0	0	0	0	0	0	0	0	0	0	0	0	0	0	0	0	0	2	0	0	0	0	0	0	0	0	0
OTU11207	p_Proteobacteria;c_Alphaproteobacteria;o_Dongiales;f_Dongiaceae;g_Dongia;s_Dongia_sp.	0	0	0	0	0	0	0	0	0	0	0	0	0	0	13	0	0	0	0	0	0	0	0	0	0	0	0	0	0	0	0	0	0	0	0	0	0	1	0	0	0	0
OTU11208	p_NB1-j;c_norank_NB1-j;o_norank_NB1-j;f_norank_NB1-j;g_norank_NB1-j;s_NB1-j_sp.	4	5	3	52	2	1	24	36	2	2	3	3	7	7	5	3	30	1	14	41	19	0	2	2	1	5	2	0	0	16	17	12	5	1	2	12	5	5	8	8	5	3
OTU11209	p_Proteobacteria;c_Alphaproteobacteria;o_Micavibrionales;f_Micavibrionaceae;g_norank_Micavibrionaceae;s_Micavibrionaceae_sp.	0	0	0	0	0	0	1	0	0	0	0	0	0	0	0	0	0	0	0	0	0	1	0	0	0	0	0	0	0	0	0	0	0	1	0	0	0	0	0	0	0	0
OTU1121	p_unclassified_Bacteria;c_unclassified_Bacteria;o_unclassified_Bacteria;f_unclassified_Bacteria;g_unclassified_Bacteria;s_unclassified_Bacteria	0	0	0	0	0	0	0	0	0	0	0	0	0	0	0	0	0	0	0	0	0	0	0	0	0	0	0	0	0	0	0	0	0	0	0	0	0	0	0	2	0	0
OTU11210	p_NB1-j;c_norank_NB1-j;o_norank_NB1-j;f_norank_NB1-j;g_norank_NB1-j;s_NB1-j_sp.	0	0	0	0	0	0	0	2	0	0	1	0	0	0	0	0	0	0	0	0	0	0	0	0	0	0	0	0	0	0	0	0	0	0	0	0	0	0	0	0	0	0
OTU11211	p_Verrucomicrobiota;c_Omnitrophia;o_Omnitrophales;f_Omnitrophaceae;g_Candidatus_Omnitrophus;s_Candidatus_magneticus_Omnitrophus	0	0	0	0	2	0	0	0	0	0	0	0	0	0	0	0	0	0	0	0	0	0	0	0	0	0	0	0	0	0	0	0	0	0	0	0	0	0	0	0	0	0
OTU11212	p_Verrucomicrobiota;c_Chlamydiae;o_Chlamydiales;f_unclassified_Chlamydiales;g_unclassified_Chlamydiales;s_unclassified_Chlamydiales	0	0	0	0	0	0	0	0	0	0	0	0	0	0	0	0	0	0	0	0	0	0	0	0	0	0	0	0	0	0	0	0	0	5	0	0	0	0	0	0	0	0
OTU11213	p_Armatimonadota;c_DG-56;o_norank_DG-56;f_norank_DG-56;g_norank_DG-56;s_DG-56_sp.	0	0	0	0	2	0	0	0	0	0	0	0	0	0	0	0	0	0	0	0	0	0	0	0	0	0	0	0	0	0	0	0	0	0	0	0	0	0	0	0	0	0
OTU11214	p_Desulfobacterota;c_unclassified_Desulfobacterota;o_unclassified_Desulfobacterota;f_unclassified_Desulfobacterota;g_unclassified_Desulfobacterota;s_unclassified_Desulfobacterota	0	0	2	0	0	0	0	0	0	0	0	0	0	0	0	0	0	0	0	0	0	0	0	0	0	0	0	0	0	0	0	0	0	0	0	0	0	0	0	0	0	0
OTU11215	p_Myxococcota;c_Polyangia;o_VHS-B3-70;f_norank_VHS-B3-70;g_norank_VHS-B3-70;s_VHS-B3-70_sp.	5	0	0	1	0	0	0	0	0	0	0	0	0	0	0	0	0	0	0	0	0	0	0	0	0	0	0	0	0	0	0	0	1	0	0	0	0	0	0	0	0	0
OTU11216	p_unclassified_Bacteria;c_unclassified_Bacteria;o_unclassified_Bacteria;f_unclassified_Bacteria;g_unclassified_Bacteria;s_unclassified_Bacteria	0	0	0	0	0	0	0	0	0	0	0	0	0	0	0	0	0	0	0	0	0	0	0	2	0	0	0	0	0	0	0	0	0	0	0	0	0	0	0	0	0	0
OTU11217	p_Acidobacteriota;c_Thermoanaerobaculia;o_Thermoanaerobaculales;f_Thermoanaerobaculaceae;g_Subgroup_10;s_Subgroup_10_sp.	0	2	0	0	0	0	0	0	0	0	0	0	0	0	0	0	0	0	0	0	0	0	0	0	0	0	0	0	0	0	0	0	0	0	0	0	0	0	0	0	0	0
OTU11218	p_unclassified_Bacteria;c_unclassified_Bacteria;o_unclassified_Bacteria;f_unclassified_Bacteria;g_unclassified_Bacteria;s_unclassified_Bacteria	0	0	0	0	0	2	0	0	0	0	0	0	1	0	0	0	0	0	0	0	0	0	0	0	0	25	0	0	0	0	0	0	0	0	0	0	11	0	0	0	0	0
OTU11219	p_Myxococcota;c_unclassified_Myxococcota;o_unclassified_Myxococcota;f_unclassified_Myxococcota;g_unclassified_Myxococcota;s_unclassified_Myxococcota	0	0	0	0	0	0	0	0	0	0	0	0	0	1	0	0	0	0	0	0	0	3	1	0	0	0	0	0	0	0	0	0	0	0	0	0	1	0	0	0	6	0
OTU1122	p_unclassified_Bacteria;c_unclassified_Bacteria;o_unclassified_Bacteria;f_unclassified_Bacteria;g_unclassified_Bacteria;s_unclassified_Bacteria	2	0	1	0	0	0	0	0	0	0	0	1	1	2	0	0	0	0	2	0	3	3	1	0	0	0	1	0	2	9	2	2	6	1	5	0	0	2	0	0	0	0
OTU11220	p_Proteobacteria;c_Alphaproteobacteria;o_Rickettsiales;f_Mitochondria;g_norank_Mitochondria;s_Mitochondria_sp.	0	0	0	0	0	0	0	0	0	0	2	0	0	0	0	0	0	0	0	0	0	0	0	0	0	0	0	0	0	0	0	0	0	0	0	0	0	0	0	0	0	0
OTU11221	p_unclassified_Bacteria;c_unclassified_Bacteria;o_unclassified_Bacteria;f_unclassified_Bacteria;g_unclassified_Bacteria;s_unclassified_Bacteria	0	0	1	0	0	0	0	0	0	0	0	0	1	0	0	0	0	0	0	0	0	0	0	0	0	0	0	4	0	0	0	0	0	0	0	0	0	1	0	0	0	0
OTU11222	p_Proteobacteria;c_Gammaproteobacteria;o_Coxiellales;f_Coxiellaceae;g_Coxiella;s_Coxiella_sp.	0	0	1	0	0	0	0	0	0	0	0	1	1	0	0	0	0	0	1	0	0	0	0	0	0	0	1	0	0	0	6	0	0	0	0	0	0	1	0	0	1	0
OTU11223	p_unclassified_Bacteria;c_unclassified_Bacteria;o_unclassified_Bacteria;f_unclassified_Bacteria;g_unclassified_Bacteria;s_unclassified_Bacteria	0	0	0	0	0	0	0	0	0	0	0	0	0	0	2	0	0	0	0	0	0	0	0	0	0	0	0	0	0	0	0	0	0	0	0	0	0	0	0	0	0	0
OTU11224	p_Desulfobacterota;c_unclassified_Desulfobacterota;o_unclassified_Desulfobacterota;f_unclassified_Desulfobacterota;g_unclassified_Desulfobacterota;s_unclassified_Desulfobacterota	0	1	0	1	3	0	7	37	0	0	0	1	0	0	0	0	19	0	14	14	0	0	0	0	0	0	0	1	0	0	0	0	0	0	0	0	0	1	0	0	1	0
OTU11225	p_Proteobacteria;c_Gammaproteobacteria;o_Burkholderiales;f_Nitrosomonadaceae;g_mle1-7;s_mle1-7_sp.	0	3	0	1	0	0	0	0	0	1	0	0	0	0	12	46	0	0	1	0	0	0	0	0	0	0	0	0	0	0	0	0	0	0	0	0	0	0	0	0	0	0
OTU11226	p_Planctomycetota;c_Planctomycetes;o_Planctomycetales;f_unclassified_Planctomycetales;g_unclassified_Planctomycetales;s_unclassified_Planctomycetales	0	0	0	0	0	0	0	1	1	0	0	0	0	0	0	0	0	0	0	0	0	0	0	0	0	0	0	0	0	0	0	2	0	0	0	0	0	0	0	0	0	0
OTU11227	p_Planctomycetota;c_Phycisphaerae;o_CCM11a;f_norank_CCM11a;g_norank_CCM11a;s_CCM11a_sp.	0	0	1	1	0	0	1	0	0	3	1	1	0	0	0	0	3	0	0	3	0	0	0	0	0	0	1	1	0	0	1	0	0	0	0	0	0	0	0	0	0	0
OTU11228	p_Dependentiae;c_Babeliae;o_Babeliales;f_norank_Babeliales;g_norank_Babeliales;s_unclassified_Babeliales	0	0	1	0	3	0	2	0	0	0	0	0	0	0	0	0	0	0	0	0	0	0	0	0	0	0	0	0	0	0	0	0	0	0	0	0	0	0	0	0	0	0
OTU11229	p_unclassified_Bacteria;c_unclassified_Bacteria;o_unclassified_Bacteria;f_unclassified_Bacteria;g_unclassified_Bacteria;s_unclassified_Bacteria	0	2	0	0	0	0	0	0	0	0	0	0	0	0	0	0	0	0	0	0	0	0	0	0	0	0	0	0	0	0	0	0	0	0	0	0	0	0	0	0	0	0
OTU1123	p_Proteobacteria;c_Gammaproteobacteria;o_Coxiellales;f_Coxiellaceae;g_Coxiella;s_Coxiella_sp.	0	0	1	0	0	0	0	0	0	0	0	2	1	0	0	0	0	0	0	0	0	0	0	0	0	0	0	0	9	1	0	0	0	0	0	0	0	0	0	0	0	0
OTU11230	p_Verrucomicrobiota;c_Kiritimatiellae;o_WCHB1-41;f_norank_WCHB1-41;g_norank_WCHB1-41;s_WCHB1-41_sp.	0	0	1	0	0	0	1	0	0	0	0	0	0	0	0	0	0	0	0	0	0	0	0	0	0	0	0	0	1	0	0	0	0	0	0	0	0	0	0	0	0	0
OTU11231	p_Acidobacteriota;c_Subgroup_22;o_norank_Subgroup_22;f_norank_Subgroup_22;g_norank_Subgroup_22;s_Subgroup_22_sp.	0	0	0	1	5	1	3	3	4	1	0	0	0	0	0	4	3	0	1	5	0	2	0	0	0	2	4	0	0	0	2	2	0	0	0	0	6	0	0	0	3	0
OTU11232	p_Halobacterota;c_Methanocellia;o_Methanocellales;f_norank_Methanocellales;g_norank_Methanocellales;s_Methanocellales_sp.	0	1	0	0	8	0	0	0	14	2	0	0	0	0	7	28	0	0	0	0	0	0	0	0	6	27	0	0	0	0	0	0	0	0	0	0	0	0	0	0	0	0
OTU11233	p_Proteobacteria;c_Gammaproteobacteria;o_unclassified_Gammaproteobacteria;f_unclassified_Gammaproteobacteria;g_unclassified_Gammaproteobacteria;s_unclassified_Gammaproteobacteria	0	0	0	0	0	0	2	3	0	0	0	0	0	0	0	0	0	0	0	0	0	0	0	0	0	0	0	0	0	0	0	0	0	0	0	0	0	0	0	0	0	0
OTU11234	p_Spirochaetota;c_Spirochaetia;o_Spirochaetales;f_Spirochaetaceae;g_Spirochaeta_2;s_Spirochaeta_cellobiosiphila_2	0	0	0	0	0	0	1	0	0	1	2	2	6	0	0	0	0	2	0	0	0	1	4	1	0	0	1	1	0	0	0	0	1	0	0	0	0	0	0	0	0	0
OTU11235	p_Euryarchaeota;c_Thermococci;o_Methanofastidiosales;f_norank_Methanofastidiosales;g_norank_Methanofastidiosales;s_Methanofastidiosales_sp.	0	1	1	0	257	0	0	0	0	0	0	0	0	0	0	0	0	0	0	0	0	0	0	1	1	0	0	0	6	0	0	0	0	0	0	0	0	1	0	0	0	0
OTU11236	p_unclassified_Bacteria;c_unclassified_Bacteria;o_unclassified_Bacteria;f_unclassified_Bacteria;g_unclassified_Bacteria;s_unclassified_Bacteria	0	3	0	0	0	1	2	0	0	0	0	0	1	0	0	0	0	1	0	1	0	0	2	3	0	0	0	2	0	1	0	1	0	0	0	0	0	1	2	3	1	0
OTU11237	p_Sumerlaeota;c_Sumerlaeia;o_Sumerlaeales;f_Sumerlaeaceae;g_Sumerlaea;s_Sumerlaea_sp.	0	0	0	0	3	0	3	0	0	0	3	2	0	1	0	0	1	0	3	0	0	0	1	0	0	1	0	1	0	0	0	0	0	0	0	0	1	2	1	0	0	0
OTU11238	p_unclassified_Bacteria;c_unclassified_Bacteria;o_unclassified_Bacteria;f_unclassified_Bacteria;g_unclassified_Bacteria;s_unclassified_Bacteria	0	0	0	2	5	0	0	1	2	0	0	0	0	0	0	0	1	0	0	0	0	0	0	0	0	0	0	0	0	0	1	0	0	0	0	0	3	0	0	0	0	0
OTU11239	p_Firmicutes;c_Bacilli;o_RF39;f_norank_RF39;g_norank_RF39;s_RF39_sp.	0	4	0	0	0	2	0	0	0	0	0	0	0	0	0	0	0	1	0	0	0	0	0	0	0	0	0	0	0	0	0	0	0	0	0	0	0	0	0	0	0	0
OTU1124	p_Nanoarchaeota;c_Nanoarchaeia;o_Woesearchaeales;f_norank_Woesearchaeales;g_norank_Woesearchaeales;s_Woesearchaeales_sp.	0	0	0	0	0	0	4	0	0	0	0	0	0	0	0	0	0	0	0	0	0	0	0	0	1	0	0	0	0	0	0	0	0	0	0	0	0	0	0	0	0	0
OTU11240	p_Chloroflexi;c_Anaerolineae;o_Anaerolineales;f_Anaerolineaceae;g_Pelolinea;s_Pelolinea_sp.	0	0	0	0	0	0	0	0	0	0	3	0	0	0	0	0	0	0	0	0	0	0	0	0	0	0	0	0	0	0	0	0	0	0	0	0	0	0	0	0	0	0
OTU11241	p_Proteobacteria;c_unclassified_Proteobacteria;o_unclassified_Proteobacteria;f_unclassified_Proteobacteria;g_unclassified_Proteobacteria;s_unclassified_Proteobacteria	0	0	0	0	0	2	0	0	0	0	0	0	0	0	0	0	0	0	0	0	0	0	0	0	0	0	0	0	0	0	0	0	0	0	0	0	0	0	0	0	0	0
OTU11242	p_Desulfobacterota;c_norank_Desulfobacterota;o_norank_Desulfobacterota;f_norank_Desulfobacterota;g_norank_Desulfobacterota;s_Desulfobacterota_sp.	0	5	0	1	3	1	0	0	1	4	1	0	1	0	0	3	3	2	2	0	1	2	2	0	2	2	1	0	1	1	0	2	2	0	0	2	0	3	8	2	0	0
OTU11243	p_Planctomycetota;c_Planctomycetes;o_Pirellulales;f_Pirellulaceae;g_norank_Pirellulaceae;s_unclassified_Pirellulaceae	0	0	0	0	0	0	0	0	0	0	0	0	0	0	0	0	0	0	0	0	0	0	0	0	0	0	0	0	0	0	0	0	0	0	0	0	0	2	0	0	0	0
OTU11244	p_Bacteroidota;c_Ignavibacteria;o_Ignavibacteriales;f_BSN166;g_norank_BSN166;s_BSN166_sp.	0	0	0	0	0	0	0	0	0	0	0	0	0	0	12	1	0	1	0	0	0	0	0	0	0	0	0	0	0	0	0	0	0	0	0	0	0	0	0	0	0	0
OTU11245	p_Proteobacteria;c_Gammaproteobacteria;o_unclassified_Gammaproteobacteria;f_unclassified_Gammaproteobacteria;g_unclassified_Gammaproteobacteria;s_unclassified_Gammaproteobacteria	0	0	0	0	0	0	0	2	0	0	0	0	0	0	0	0	0	0	0	0	0	0	0	0	0	0	0	0	0	0	0	0	0	0	0	0	0	0	0	0	0	0
OTU11246	p_Armatimonadota;c_Fimbriimonadia;o_Fimbriimonadales;f_Fimbriimonadaceae;g_norank_Fimbriimonadaceae;s_Fimbriimonadaceae_sp.	0	0	0	0	0	0	0	0	0	0	0	0	0	0	19	3	0	0	0	0	0	0	0	0	0	0	0	0	0	0	0	0	0	0	0	0	0	0	0	0	0	0
OTU11247	p_unclassified_Bacteria;c_unclassified_Bacteria;o_unclassified_Bacteria;f_unclassified_Bacteria;g_unclassified_Bacteria;s_unclassified_Bacteria	0	0	0	0	0	0	0	0	0	0	0	0	0	0	16	0	0	0	0	0	0	0	0	0	0	0	0	0	0	0	0	0	0	0	0	0	0	0	0	0	0	0
OTU11248	p_Chloroflexi;c_Anaerolineae;o_Ardenticatenales;f_norank_Ardenticatenales;g_norank_Ardenticatenales;s_Ardenticatenales_sp.	0	0	0	0	0	0	0	0	0	0	0	1	1	0	0	0	0	0	0	0	0	0	0	0	0	0	0	0	0	0	0	9	0	0	0	0	3	2	0	1	0	0
OTU11249	p_unclassified_Bacteria;c_unclassified_Bacteria;o_unclassified_Bacteria;f_unclassified_Bacteria;g_unclassified_Bacteria;s_unclassified_Bacteria	0	0	0	0	0	0	0	0	0	0	0	0	0	0	21	4	0	0	0	0	0	0	0	0	0	0	0	0	0	0	0	0	0	0	0	0	0	0	0	0	0	0
OTU1125	p_Nitrospinota;c_P9X2b3D02;o_norank_P9X2b3D02;f_norank_P9X2b3D02;g_norank_P9X2b3D02;s_P9X2b3D02_sp.	2	0	2	1	2	0	6	4	0	0	1	1	0	0	0	0	0	0	1	0	0	0	0	0	0	0	0	1	0	2	0	0	0	0	0	0	0	0	0	0	0	0
OTU11250	p_unclassified_Bacteria;c_unclassified_Bacteria;o_unclassified_Bacteria;f_unclassified_Bacteria;g_unclassified_Bacteria;s_unclassified_Bacteria	0	0	0	0	0	0	0	2	0	0	0	0	0	0	0	0	0	0	0	0	0	0	0	0	0	0	0	0	0	0	0	0	0	0	0	0	0	0	0	0	0	0
OTU11251	p_Acidobacteriota;c_Thermoanaerobaculia;o_Thermoanaerobaculales;f_Thermoanaerobaculaceae;g_Subgroup_10;s_Subgroup_10_sp.	6	26	9	18	11	4	31	28	0	2	9	23	15	4	0	1	12	7	10	4	19	3	13	9	0	0	19	16	0	6	12	10	5	3	2	7	10	20	11	16	6	1
OTU11252	p_Proteobacteria;c_Gammaproteobacteria;o_Ectothiorhodospirales;f_Thioalkalispiraceae;g_Thioalkalispira-Sulfurivermis;s_Thioalkalispira-Sulfurivermis_sp.	0	0	0	0	0	0	2	5	0	0	0	0	0	0	0	0	0	0	0	0	0	0	0	0	0	0	0	0	0	0	0	0	0	0	0	0	0	0	0	0	0	0
OTU11253	p_Proteobacteria;c_Gammaproteobacteria;o_AT-s2-59;f_norank_AT-s2-59;g_norank_AT-s2-59;s_AT-s2-59_sp.	0	1	0	0	1	0	0	0	0	0	0	0	0	0	0	0	1	1	0	1	1	0	2	3	0	0	0	2	0	0	0	1	2	0	0	1	0	1	0	12	3	0
OTU11254	p_Nanoarchaeota;c_Nanoarchaeia;o_Woesearchaeales;f_norank_Woesearchaeales;g_norank_Woesearchaeales;s_unclassified_Woesearchaeales	0	0	0	0	0	0	0	0	0	1	0	0	1	0	0	0	0	0	0	0	0	0	0	0	0	0	0	0	0	0	0	0	0	0	0	0	0	0	0	0	0	0
OTU11255	p_Proteobacteria;c_Alphaproteobacteria;o_Sneathiellales;f_Sneathiellaceae;g_Sneathiella;s_Sneathiella_sp.	0	0	0	0	0	0	0	0	0	0	0	0	0	0	0	0	0	0	0	0	0	0	0	0	0	0	0	0	0	0	0	0	0	0	0	0	0	2	0	2	0	0
OTU11256	p_Planctomycetota;c_Planctomycetes;o_Pirellulales;f_Pirellulaceae;g_Rhodopirellula;s_Rhodopirellula_sp.	3	9	1	1	2	2	0	5	0	0	4	2	2	1	0	0	0	4	1	1	1	0	3	0	0	0	5	0	0	1	0	0	0	9	0	0	0	6	0	0	0	0
OTU11257	p_unclassified_Bacteria;c_unclassified_Bacteria;o_unclassified_Bacteria;f_unclassified_Bacteria;g_unclassified_Bacteria;s_unclassified_Bacteria	0	0	0	0	0	0	0	0	0	0	0	0	0	0	0	0	0	0	0	0	0	0	0	0	0	0	0	0	0	0	0	0	0	0	0	0	0	2	0	0	0	0
OTU11258	p_Proteobacteria;c_Gammaproteobacteria;o_unclassified_Gammaproteobacteria;f_unclassified_Gammaproteobacteria;g_unclassified_Gammaproteobacteria;s_unclassified_Gammaproteobacteria	0	0	0	0	0	0	0	0	0	0	0	0	0	0	0	0	0	0	0	0	0	0	0	0	0	0	0	0	0	0	0	0	0	0	0	0	0	2	0	0	0	0
OTU11259	p_Firmicutes;c_Clostridia;o_unclassified_Clostridia;f_unclassified_Clostridia;g_unclassified_Clostridia;s_unclassified_Clostridia	0	0	0	2	0	0	0	0	0	0	1	0	0	0	0	0	0	0	0	0	0	0	0	0	0	0	0	0	0	0	0	0	0	0	0	0	0	0	0	2	2	0
OTU1126	p_Planctomycetota;c_Planctomycetes;o_Pirellulales;f_Pirellulaceae;g_unclassified_Pirellulaceae;s_unclassified_Pirellulaceae	0	0	0	0	0	0	0	0	0	0	0	0	0	1	0	0	2	0	0	0	0	0	0	0	0	0	0	0	0	0	0	0	0	0	0	0	0	0	0	0	0	0
OTU11260	p_Patescibacteria;c_Gracilibacteria;o_Candidatus_Peregrinibacteria;f_norank_Candidatus_Peregrinibacteria;g_norank_Candidatus_Peregrinibacteria;s_Candidatus_Peregrinibacteria_sp.	0	3	3	0	0	0	0	0	2	1	0	0	3	0	0	0	0	2	0	0	0	1	0	0	0	0	0	0	0	0	0	0	0	0	0	0	0	0	0	0	0	0
OTU11261	p_unclassified_Bacteria;c_unclassified_Bacteria;o_unclassified_Bacteria;f_unclassified_Bacteria;g_unclassified_Bacteria;s_unclassified_Bacteria	0	0	0	1	0	0	1	0	0	0	0	0	0	0	0	0	0	0	0	1	0	0	0	0	0	0	0	0	0	0	0	0	0	0	0	0	0	0	0	0	0	0
OTU11262	p_Planctomycetota;c_Planctomycetes;o_Gemmatales;f_Gemmataceae;g_norank_Gemmataceae;s_Gemmataceae_sp.	0	0	0	0	0	0	0	0	0	0	0	0	0	0	3	1	0	0	0	0	0	0	0	0	0	0	0	0	0	0	0	0	0	0	0	0	0	0	0	0	0	0
OTU11263	p_Firmicutes;c_Syntrophomonadia;o_Syntrophomonadales;f_Syntrophomonadaceae;g_Syntrophomonas;s_Syntrophomonas_sp.	5	0	0	0	0	0	0	0	0	0	0	0	0	0	0	0	0	0	0	0	0	0	0	0	0	0	0	0	0	0	0	0	0	0	0	0	0	0	0	0	0	0
OTU11264	p_Verrucomicrobiota;c_Omnitrophia;o_Omnitrophales;f_Omnitrophaceae;g_Candidatus_Omnitrophus;s_Candidatus_Omnitrophus_sp.	0	0	0	0	2	0	0	0	3	0	0	0	0	0	0	0	0	0	0	0	0	0	0	0	0	0	1	0	0	0	0	0	0	0	0	0	0	0	0	0	0	0
OTU11265	p_Dependentiae;c_Babeliae;o_Babeliales;f_norank_Babeliales;g_norank_Babeliales;s_Babeliales_sp.	0	0	0	0	0	0	0	1	0	2	0	0	0	0	0	1	0	0	0	0	0	2	0	1	0	0	1	0	0	0	0	0	0	0	0	0	0	1	0	0	0	0
OTU11266	p_unclassified_Bacteria;c_unclassified_Bacteria;o_unclassified_Bacteria;f_unclassified_Bacteria;g_unclassified_Bacteria;s_unclassified_Bacteria	0	0	0	1	6	1	3	1	0	0	0	0	0	0	0	0	2	0	1	0	1	0	3	0	0	0	0	0	0	0	1	0	0	0	0	0	0	0	0	0	0	0
OTU11267	p_MBNT15;c_norank_MBNT15;o_norank_MBNT15;f_norank_MBNT15;g_norank_MBNT15;s_MBNT15_sp.	2	0	0	2	0	0	5	7	0	0	0	0	0	1	0	0	0	0	1	0	0	0	0	0	0	0	0	0	0	0	0	0	0	0	0	0	0	0	0	0	0	0
OTU11268	p_unclassified_Bacteria;c_unclassified_Bacteria;o_unclassified_Bacteria;f_unclassified_Bacteria;g_unclassified_Bacteria;s_unclassified_Bacteria	0	0	0	0	0	0	0	0	0	0	0	0	0	0	0	0	0	0	0	0	0	0	0	0	0	0	0	0	0	0	0	0	0	0	0	0	0	0	0	0	2	0
OTU11269	p_Acidobacteriota;c_Acidobacteriae;o_Acidobacteriales;f_norank_Acidobacteriales;g_norank_Acidobacteriales;s_Acidobacteriales_sp.	0	0	0	0	0	0	0	0	0	0	0	0	0	0	15	1	0	0	0	0	0	0	0	0	0	0	0	0	0	0	0	0	0	0	0	0	0	0	0	0	0	0
OTU1127	p_Bacteroidota;c_Bacteroidia;o_Chitinophagales;f_norank_Chitinophagales;g_norank_Chitinophagales;s_unclassified_Chitinophagales	0	0	0	0	0	0	0	1	0	0	0	0	0	0	0	0	1	0	1	2	0	0	0	0	0	0	0	0	0	0	0	0	0	0	0	0	0	0	0	0	0	0
OTU11270	p_Acidobacteriota;c_Aminicenantia;o_Aminicenantales;f_norank_Aminicenantales;g_norank_Aminicenantales;s_Aminicenantales_sp.	0	0	0	0	0	0	0	0	0	0	0	0	0	0	0	0	0	0	0	0	0	0	0	0	0	0	0	0	0	0	0	2	0	0	0	0	0	0	0	0	1	0
OTU11271	p_Proteobacteria;c_Gammaproteobacteria;o_unclassified_Gammaproteobacteria;f_unclassified_Gammaproteobacteria;g_unclassified_Gammaproteobacteria;s_unclassified_Gammaproteobacteria	0	0	0	0	0	0	0	0	0	0	0	0	0	0	0	0	0	0	0	0	0	0	0	0	0	0	0	0	0	0	1	0	0	0	0	1	0	0	0	0	0	2
OTU11272	p_Proteobacteria;c_Gammaproteobacteria;o_EV818SWSAP88;f_norank_EV818SWSAP88;g_norank_EV818SWSAP88;s_EV818SWSAP88_sp.	11	16	2	1	15	20	31	45	0	5	20	8	5	2	0	5	18	8	10	7	10	3	9	8	0	1	8	17	17	8	0	1	3	3	6	19	4	18	8	10	0	0
OTU11273	p_Nanoarchaeota;c_Nanoarchaeia;o_Woesearchaeales;f_GW2011_GWC1_47_15;g_norank_GW2011_GWC1_47_15;s_GW2011_GWC1_47_15_sp.	0	0	0	0	2	1	0	0	0	0	1	1	0	0	0	0	0	0	0	0	1	0	0	1	0	0	1	0	0	0	0	0	0	0	0	0	0	0	0	0	0	0
OTU11274	p_Patescibacteria;c_Gracilibacteria;o_Candidatus_Peregrinibacteria;f_norank_Candidatus_Peregrinibacteria;g_norank_Candidatus_Peregrinibacteria;s_Candidatus_Peregrinibacteria_sp.	0	0	0	0	0	0	0	0	0	0	0	0	0	0	0	0	0	0	0	0	0	0	0	0	0	0	0	0	0	0	0	0	0	2	0	0	2	0	0	0	0	0
OTU11275	p_Patescibacteria;c_Microgenomatia;o_Candidatus_Woesebacteria;f_norank_Candidatus_Woesebacteria;g_norank_Candidatus_Woesebacteria;s_Candidatus_Woesebacteria_sp.	0	0	0	0	0	0	0	0	0	0	0	0	0	0	0	0	0	0	0	0	0	0	1	2	0	0	0	0	4	4	3	0	0	0	0	0	1	0	0	0	0	0
OTU11276	p_unclassified_Bacteria;c_unclassified_Bacteria;o_unclassified_Bacteria;f_unclassified_Bacteria;g_unclassified_Bacteria;s_unclassified_Bacteria	0	3	1	6	11	1	15	1	1	1	3	3	6	0	0	1	0	0	2	4	8	3	13	11	12	0	4	0	0	2	3	3	5	3	0	5	1	6	2	7	0	1
OTU11277	p_Firmicutes;c_unclassified_Firmicutes;o_unclassified_Firmicutes;f_unclassified_Firmicutes;g_unclassified_Firmicutes;s_unclassified_Firmicutes	3	0	0	0	0	0	0	0	0	0	0	0	0	0	0	0	0	0	0	0	0	0	0	0	0	0	0	0	0	0	0	0	0	0	0	0	0	0	0	0	0	0
OTU11278	p_Verrucomicrobiota;c_unclassified_Verrucomicrobiota;o_unclassified_Verrucomicrobiota;f_unclassified_Verrucomicrobiota;g_unclassified_Verrucomicrobiota;s_unclassified_Verrucomicrobiota	4	1	0	0	0	0	0	0	0	0	0	0	0	0	0	0	0	0	0	0	0	0	0	0	0	0	0	0	0	0	0	0	0	0	0	0	0	0	0	0	0	0
OTU11279	p_Acidobacteriota;c_Acidobacteriae;o_Subgroup_2;f_norank_Subgroup_2;g_norank_Subgroup_2;s_Subgroup_2_sp.	0	0	0	0	0	0	0	0	0	0	0	0	0	0	14	1	0	0	0	0	0	0	0	0	0	0	0	0	0	0	0	0	0	0	0	0	0	0	0	0	0	0
OTU1128	p_Verrucomicrobiota;c_Lentisphaeria;o_Victivallales;f_Arctic95B-14;g_norank_Arctic95B-14;s_Arctic95B-14_sp.	0	0	0	0	0	0	3	0	0	0	0	0	0	0	0	0	0	0	0	0	0	0	0	0	0	0	0	0	0	0	0	0	0	0	0	0	0	0	0	0	0	0
OTU11280	p_Verrucomicrobiota;c_Omnitrophia;o_Omnitrophales;f_Omnitrophaceae;g_Candidatus_Omnitrophus;s_Candidatus_Omnitrophus_sp.	0	0	0	0	2	0	0	0	0	0	0	0	0	0	0	0	0	0	0	0	0	0	0	0	0	0	0	0	1	0	0	0	0	0	0	0	0	0	0	0	2	0
OTU11281	p_Firmicutes;c_unclassified_Firmicutes;o_unclassified_Firmicutes;f_unclassified_Firmicutes;g_unclassified_Firmicutes;s_unclassified_Firmicutes	0	0	0	0	0	0	0	0	0	0	0	0	1	0	0	1	0	0	0	0	0	0	0	0	0	0	0	0	0	0	0	0	0	0	0	0	0	0	0	0	0	0
OTU11282	p_unclassified_Bacteria;c_unclassified_Bacteria;o_unclassified_Bacteria;f_unclassified_Bacteria;g_unclassified_Bacteria;s_unclassified_Bacteria	0	1	1	0	0	0	0	0	0	0	5	2	4	0	0	0	0	0	0	0	1	2	1	0	0	0	0	0	0	0	0	0	1	2	0	0	0	0	2	0	1	0
OTU11283	p_Proteobacteria;c_Gammaproteobacteria;o_Acidiferrobacterales;f_Acidiferrobacteraceae;g_Sulfurifustis;s_Sulfurifustis_sp.	0	0	0	0	5	0	1	0	2	2	0	0	0	0	0	12	0	0	0	0	0	0	0	0	0	2	0	0	0	0	0	0	0	0	0	0	0	0	0	0	0	0
OTU11284	p_Acidobacteriota;c_Subgroup_22;o_norank_Subgroup_22;f_norank_Subgroup_22;g_norank_Subgroup_22;s_Subgroup_22_sp.	4	12	0	0	7	7	0	10	0	6	6	1	10	1	0	4	6	10	12	8	4	3	2	5	4	7	4	0	0	14	2	3	5	1	4	1	2	4	0	14	0	4
OTU11285	p_Verrucomicrobiota;c_Chlamydiae;o_Chlamydiales;f_Simkaniaceae;g_norank_Simkaniaceae;s_unclassified_Simkaniaceae	1	0	2	0	2	0	0	0	0	0	0	0	0	0	0	0	0	1	0	0	0	0	0	0	0	0	0	0	0	0	0	0	0	0	0	0	0	1	0	0	0	0
OTU11286	p_Planctomycetota;c_Phycisphaerae;o_CCM11a;f_norank_CCM11a;g_norank_CCM11a;s_CCM11a_sp.	0	0	0	0	0	0	0	2	0	0	0	0	0	0	0	0	0	0	0	1	0	0	0	0	0	0	0	0	0	0	0	0	0	0	0	0	0	0	0	0	0	0
OTU11287	p_Proteobacteria;c_Gammaproteobacteria;o_unclassified_Gammaproteobacteria;f_unclassified_Gammaproteobacteria;g_unclassified_Gammaproteobacteria;s_unclassified_Gammaproteobacteria	0	0	0	0	0	0	0	0	0	0	0	0	0	0	0	0	0	0	0	0	0	0	0	0	0	0	0	0	0	0	1	0	1	0	1	0	0	1	0	0	0	0
OTU11288	p_Aenigmarchaeota;c_Aenigmarchaeia;o_Aenigmarchaeales;f_norank_Aenigmarchaeales;g_norank_Aenigmarchaeales;s_Aenigmarchaeales_sp.	0	0	0	0	0	0	0	0	0	0	0	0	0	0	0	0	0	0	0	0	0	0	0	0	0	0	0	0	0	0	0	0	3	0	0	0	0	0	0	0	2	0
OTU11289	p_Proteobacteria;c_Gammaproteobacteria;o_unclassified_Gammaproteobacteria;f_unclassified_Gammaproteobacteria;g_unclassified_Gammaproteobacteria;s_unclassified_Gammaproteobacteria	0	0	0	0	0	0	0	2	0	0	0	0	0	0	0	0	0	0	0	0	0	0	0	0	0	0	0	0	0	0	0	0	0	0	0	0	0	0	0	0	0	0
OTU1129	p_Planctomycetota;c_unclassified_Planctomycetota;o_unclassified_Planctomycetota;f_unclassified_Planctomycetota;g_unclassified_Planctomycetota;s_unclassified_Planctomycetota	0	0	0	0	0	0	0	0	0	1	0	0	1	0	0	5	0	0	0	0	0	0	0	0	8	8	0	0	0	0	0	0	0	0	0	0	0	0	0	0	0	0
OTU11290	p_Patescibacteria;c_Gracilibacteria;o_JGI_0000069-P22;f_norank_JGI_0000069-P22;g_norank_JGI_0000069-P22;s_JGI_0000069-P22_sp.	0	0	0	0	0	0	0	0	0	0	0	0	0	0	0	0	0	0	0	0	0	0	0	0	0	0	0	0	0	0	0	0	0	0	0	0	0	0	2	0	0	0
OTU11291	p_unclassified_Bacteria;c_unclassified_Bacteria;o_unclassified_Bacteria;f_unclassified_Bacteria;g_unclassified_Bacteria;s_unclassified_Bacteria	0	0	0	3	0	0	3	1	0	0	0	0	0	0	0	0	0	0	0	0	0	0	0	0	3	0	0	0	0	0	0	0	0	0	0	0	0	1	0	0	0	1
OTU11292	p_Planctomycetota;c_Phycisphaerae;o_CCM11a;f_norank_CCM11a;g_norank_CCM11a;s_CCM11a_sp.	0	0	0	0	0	0	0	0	0	0	0	0	0	0	2	0	0	0	0	0	0	0	0	0	0	0	0	0	0	0	0	0	0	0	0	0	0	0	0	0	0	0
OTU11293	p_Proteobacteria;c_Alphaproteobacteria;o_Rickettsiales;f_Mitochondria;g_norank_Mitochondria;s_Mitochondria_sp.	1	2	0	0	0	0	0	0	0	1	2	0	0	0	12	2	0	0	0	0	0	0	0	0	0	0	0	0	0	0	0	0	0	0	0	0	0	0	0	0	0	0
OTU11294	p_Sumerlaeota;c_Sumerlaeia;o_norank_Sumerlaeia;f_norank_Sumerlaeia;g_norank_Sumerlaeia;s_Sumerlaeia_sp.	0	0	0	0	0	0	0	0	0	0	0	0	0	0	0	0	0	0	0	0	0	0	0	0	4	0	0	0	2	0	2	0	1	0	0	0	0	0	0	0	0	0
OTU11295	p_Spirochaetota;c_Spirochaetia;o_Spirochaetales;f_Spirochaetaceae;g_GWE2-31-10;s_GWE2-31-10_sp.	0	0	4	0	0	0	0	0	0	0	0	0	0	0	0	0	0	0	0	0	0	0	0	0	0	0	0	0	0	0	0	0	0	0	0	0	0	0	0	0	0	0
OTU11296	p_unclassified_Bacteria;c_unclassified_Bacteria;o_unclassified_Bacteria;f_unclassified_Bacteria;g_unclassified_Bacteria;s_unclassified_Bacteria	0	0	0	0	0	0	0	0	0	0	0	0	0	0	0	0	0	0	0	2	0	0	0	0	0	0	0	0	0	0	0	0	0	0	0	0	0	0	0	0	0	0
OTU11297	p_Patescibacteria;c_Parcubacteria;o_unclassified_Parcubacteria;f_unclassified_Parcubacteria;g_unclassified_Parcubacteria;s_unclassified_Parcubacteria	0	0	0	0	2	0	0	0	0	0	0	0	0	0	0	0	0	0	0	0	0	0	0	0	0	0	0	0	0	0	0	0	0	0	0	0	0	0	0	0	0	0
OTU11298	p_Proteobacteria;c_Alphaproteobacteria;o_Holosporales;f_Holosporaceae;g_norank_Holosporaceae;s_Holosporaceae_sp.	0	0	0	2	0	1	0	1	0	0	0	3	1	2	0	2	1	1	0	0	0	3	0	1	0	0	1	0	4	2	2	1	7	1	4	0	0	0	1	0	0	0
OTU11299	p_Verrucomicrobiota;c_Chlamydiae;o_LD1-PA32;f_norank_LD1-PA32;g_norank_LD1-PA32;s_LD1-PA32_sp.	0	0	3	0	0	0	0	0	0	0	0	0	0	0	0	0	0	0	0	0	0	7	2	0	0	0	2	0	6	0	0	0	0	0	0	0	0	0	0	0	0	0
OTU113	p_Armatimonadota;c_Chthonomonadetes;o_Chthonomonadales;f_norank_Chthonomonadales;g_norank_Chthonomonadales;s_Chthonomonadales_sp.	0	0	0	0	0	0	0	0	0	0	0	0	0	0	2	0	0	0	0	0	0	0	0	0	0	0	0	0	0	0	0	0	0	0	0	0	0	0	0	0	0	0
OTU1130	p_Dependentiae;c_Babeliae;o_Babeliales;f_Vermiphilaceae;g_norank_Vermiphilaceae;s_Vermiphilaceae_sp.	0	0	0	0	0	0	0	0	0	0	0	0	0	0	0	0	0	0	0	0	0	0	0	0	0	0	0	0	0	0	0	0	1	0	0	0	0	0	0	0	2	0
OTU11300	p_Proteobacteria;c_Gammaproteobacteria;o_unclassified_Gammaproteobacteria;f_unclassified_Gammaproteobacteria;g_unclassified_Gammaproteobacteria;s_unclassified_Gammaproteobacteria	0	0	0	0	0	0	1	0	0	0	0	0	0	0	0	0	0	0	0	0	0	0	5	1	0	0	0	0	0	0	0	0	0	0	0	0	0	0	0	0	0	3
OTU11301	p_unclassified_Bacteria;c_unclassified_Bacteria;o_unclassified_Bacteria;f_unclassified_Bacteria;g_unclassified_Bacteria;s_unclassified_Bacteria	7	3	2	2	4	4	8	4	0	20	4	3	4	5	0	2	0	1	3	0	1	1	2	2	1	0	2	0	3	0	0	4	2	0	0	3	3	5	0	0	2	0
OTU11302	p_Verrucomicrobiota;c_Verrucomicrobiae;o_Pedosphaerales;f_Pedosphaeraceae;g_unclassified_Pedosphaeraceae;s_unclassified_Pedosphaeraceae	0	0	0	0	0	0	0	0	0	0	0	0	0	0	5	1	0	0	0	0	0	0	0	0	0	0	0	0	0	0	0	0	0	0	0	0	0	0	0	0	0	0
OTU11303	p_unclassified_Bacteria;c_unclassified_Bacteria;o_unclassified_Bacteria;f_unclassified_Bacteria;g_unclassified_Bacteria;s_unclassified_Bacteria	0	0	0	0	1	0	0	1	0	2	0	1	0	0	0	0	3	0	0	0	0	0	0	0	0	0	0	0	0	0	0	0	0	0	0	0	0	1	0	0	0	0
OTU11304	p_Zixibacteria;c_norank_Zixibacteria;o_norank_Zixibacteria;f_norank_Zixibacteria;g_norank_Zixibacteria;s_Zixibacteria_sp.	0	0	0	0	0	0	0	0	0	0	0	0	0	0	10	0	0	0	0	0	0	0	0	0	0	0	0	0	0	0	0	0	0	0	0	0	0	0	0	0	0	0
OTU11305	p_Crenarchaeota;c_Bathyarchaeia;o_norank_Bathyarchaeia;f_norank_Bathyarchaeia;g_norank_Bathyarchaeia;s_Bathyarchaeia_sp.	0	0	1	0	0	0	0	0	2	0	1	1	1	0	0	0	0	2	0	0	0	6	0	1	0	0	0	0	7	2	0	0	1	1	0	0	0	1	0	0	2	0
OTU11306	p_Latescibacterota;c_norank_Latescibacterota;o_norank_Latescibacterota;f_norank_Latescibacterota;g_norank_Latescibacterota;s_Latescibacterota_sp.	0	0	0	0	0	0	0	0	0	0	0	0	0	0	50	6	0	0	0	0	0	0	0	0	0	0	0	0	0	0	0	0	0	0	0	0	0	0	0	0	0	0
OTU11307	p_Proteobacteria;c_Gammaproteobacteria;o_Burkholderiales;f_Methylophilaceae;g_norank_Methylophilaceae;s_Methylophilaceae_sp.	0	0	0	0	0	0	0	0	0	0	0	0	0	0	14	8	0	0	0	0	0	0	0	0	0	0	2	0	0	0	0	0	0	0	0	0	1	0	0	0	0	0
OTU11308	p_Crenarchaeota;c_Bathyarchaeia;o_norank_Bathyarchaeia;f_norank_Bathyarchaeia;g_norank_Bathyarchaeia;s_Bathyarchaeia_sp.	0	0	0	0	0	0	0	0	0	0	0	0	0	0	0	0	0	0	0	0	0	3	0	0	0	0	0	0	0	1	0	0	0	0	0	0	0	0	0	0	2	0
OTU11309	p_unclassified_Bacteria;c_unclassified_Bacteria;o_unclassified_Bacteria;f_unclassified_Bacteria;g_unclassified_Bacteria;s_unclassified_Bacteria	0	0	0	0	1	0	0	0	0	0	0	0	0	0	0	0	0	0	0	0	0	1	0	0	0	0	0	0	0	0	0	0	0	0	0	0	0	0	0	0	0	0
OTU1131	p_Proteobacteria;c_Alphaproteobacteria;o_Rhodobacterales;f_Rhodobacteraceae;g_unclassified_Rhodobacteraceae;s_unclassified_Rhodobacteraceae	0	0	0	0	0	0	0	0	0	0	0	0	0	0	0	0	0	0	0	0	0	0	0	0	0	0	0	2	0	0	0	0	0	0	0	0	0	0	0	0	0	0
OTU11310	p_Planctomycetota;c_unclassified_Planctomycetota;o_unclassified_Planctomycetota;f_unclassified_Planctomycetota;g_unclassified_Planctomycetota;s_unclassified_Planctomycetota	0	0	0	0	0	0	2	0	0	0	0	0	0	0	0	0	1	0	0	0	1	0	2	2	0	0	0	0	0	0	0	0	0	0	0	2	0	0	0	1	0	0
OTU11311	p_Proteobacteria;c_Gammaproteobacteria;o_Coxiellales;f_Coxiellaceae;g_Coxiella;s_Coxiella_sp.	8	0	0	0	0	0	2	1	1	0	0	0	1	0	0	0	0	0	0	0	0	0	3	4	0	0	0	3	0	1	0	2	1	0	0	0	0	0	0	0	0	1
OTU11312	p_Bacteroidota;c_Kryptonia;o_Kryptoniales;f_BSV26;g_norank_BSV26;s_BSV26_sp.	1	1	0	28	0	2	33	41	0	2	2	5	8	1	0	2	15	1	20	11	8	4	22	18	0	0	5	0	0	5	2	10	8	26	3	19	6	4	7	23	1	4
OTU11313	p_Planctomycetota;c_Phycisphaerae;o_MSBL9;f_SG8-4;g_norank_SG8-4;s_SG8-4_sp.	0	0	0	0	1	0	0	0	1	0	1	1	0	6	0	1	0	0	0	0	4	6	0	0	1	0	17	1	3	8	17	9	1	1	5	5	6	5	0	0	1	0
OTU11314	p_Acidobacteriota;c_Subgroup_25;o_norank_Subgroup_25;f_norank_Subgroup_25;g_norank_Subgroup_25;s_Subgroup_25_sp.	0	0	0	0	4	0	0	0	1	0	0	0	0	0	0	11	0	0	0	0	0	0	1	0	0	0	0	0	0	0	0	2	0	0	0	0	1	0	0	0	0	0
OTU11315	p_BHI80-139;c_norank_BHI80-139;o_norank_BHI80-139;f_norank_BHI80-139;g_norank_BHI80-139;s_BHI80-139_sp.	0	0	0	0	0	0	0	0	0	0	0	0	0	0	0	0	0	0	0	0	0	0	0	0	0	0	0	0	0	0	0	0	0	0	0	0	0	0	0	0	2	0
OTU11316	p_Acidobacteriota;c_Subgroup_22;o_norank_Subgroup_22;f_norank_Subgroup_22;g_norank_Subgroup_22;s_Subgroup_22_sp.	0	0	0	0	0	0	0	0	0	0	0	0	0	0	0	0	0	0	0	5	0	0	0	0	0	0	0	0	1	0	0	0	0	0	0	0	0	0	0	0	0	0
OTU11317	p_Patescibacteria;c_Gracilibacteria;o_norank_Gracilibacteria;f_norank_Gracilibacteria;g_norank_Gracilibacteria;s_Gracilibacteria_sp.	0	0	0	0	4	0	0	0	0	0	0	0	0	0	0	0	0	0	0	0	0	0	0	0	0	0	0	0	0	0	0	0	0	0	0	0	0	0	0	0	0	0
OTU11318	p_Fibrobacterota;c_Fibrobacteria;o_Fibrobacterales;f_unclassified_Fibrobacterales;g_unclassified_Fibrobacterales;s_unclassified_Fibrobacterales	0	0	0	0	2	0	0	0	1	0	0	0	0	0	0	0	0	0	0	0	0	0	0	0	0	0	0	0	0	0	0	0	0	0	0	0	0	0	0	0	0	0
OTU11319	p_Planctomycetota;c_OM190;o_norank_OM190;f_norank_OM190;g_norank_OM190;s_OM190_sp.	12	3	1	0	0	3	1	4	0	0	0	1	5	0	0	0	0	4	2	0	1	1	0	0	0	1	0	3	0	0	0	0	0	0	0	0	0	0	0	1	1	1
OTU1132	p_Chloroflexi;c_TK30;o_norank_TK30;f_norank_TK30;g_norank_TK30;s_TK30_sp.	1	0	0	20	9	0	13	11	0	0	1	0	1	0	0	0	13	0	6	30	0	0	3	0	2	0	2	10	0	1	1	14	0	2	0	8	8	3	17	32	2	3
OTU11320	p_Planctomycetota;c_Phycisphaerae;o_MSBL9;f_SG8-4;g_norank_SG8-4;s_SG8-4_sp.	0	0	0	0	0	2	0	0	3	2	0	0	0	0	0	0	0	0	0	0	0	0	0	0	0	1	0	0	0	0	0	0	0	0	0	0	0	0	0	0	0	0
OTU11321	p_Myxococcota;c_Polyangia;o_MidBa8;f_norank_MidBa8;g_norank_MidBa8;s_MidBa8_sp.	1	0	0	1	1	1	16	3	0	0	1	2	1	10	0	0	1	2	0	0	0	1	0	1	1	0	7	0	5	1	0	4	0	0	0	0	1	0	0	1	6	0
OTU11322	p_Myxococcota;c_Polyangia;o_Blfdi19;f_norank_Blfdi19;g_norank_Blfdi19;s_Blfdi19_sp.	0	0	0	0	0	0	0	0	0	0	0	0	0	0	0	0	0	0	1	2	0	0	0	0	0	0	0	0	0	1	0	0	0	0	0	0	0	0	0	0	0	0
OTU11323	p_unclassified_Bacteria;c_unclassified_Bacteria;o_unclassified_Bacteria;f_unclassified_Bacteria;g_unclassified_Bacteria;s_unclassified_Bacteria	0	3	1	82	7	1	20	53	0	1	1	1	1	0	0	0	79	2	46	92	1	1	2	0	0	1	0	1	0	2	1	1	0	1	0	0	0	0	0	1	0	2
OTU11324	p_Planctomycetota;c_Phycisphaerae;o_Phycisphaerales;f_AKAU3564_sediment_group;g_norank_AKAU3564_sediment_group;s_AKAU3564_sediment_group_sp.	0	1	0	0	2	0	0	0	2	0	0	0	0	0	0	0	0	0	0	2	0	0	0	1	0	0	2	0	0	0	2	2	2	0	0	0	0	0	0	0	0	0
OTU11325	p_Patescibacteria;c_Gracilibacteria;o_Absconditabacteriales_(SR1);f_norank_Absconditabacteriales_(SR1);g_norank_Absconditabacteriales_(SR1);s_Absconditabacteriales_(SR1)_sp.	0	0	0	0	0	0	0	0	0	0	0	0	0	0	0	0	0	0	0	0	0	0	0	0	0	0	0	0	0	0	0	0	0	0	0	0	0	2	0	0	0	0
OTU11326	p_Proteobacteria;c_Gammaproteobacteria;o_Burkholderiales;f_Rhodocyclaceae;g_unclassified_Rhodocyclaceae;s_unclassified_Rhodocyclaceae	0	0	0	0	0	0	0	0	0	0	0	0	0	0	1	4	0	0	0	0	0	0	0	0	0	0	0	0	0	0	0	0	0	0	0	0	0	0	0	0	0	0
OTU11327	p_unclassified_Bacteria;c_unclassified_Bacteria;o_unclassified_Bacteria;f_unclassified_Bacteria;g_unclassified_Bacteria;s_unclassified_Bacteria	2	1	0	1	1	1	3	2	0	1	0	0	0	0	0	0	1	5	2	0	2	1	1	2	0	0	0	3	0	0	0	1	0	0	0	0	0	3	0	2	0	0
OTU11328	p_Dependentiae;c_Babeliae;o_Babeliales;f_Vermiphilaceae;g_norank_Vermiphilaceae;s_Vermiphilaceae_sp.	0	0	0	0	0	0	0	0	1	1	0	2	0	0	0	0	0	0	0	0	1	0	0	0	0	0	3	0	6	2	0	0	0	0	0	0	2	0	0	6	0	0
OTU11329	p_Proteobacteria;c_Alphaproteobacteria;o_Rickettsiales;f_Mitochondria;g_norank_Mitochondria;s_Mitochondria_sp.	0	0	0	0	0	0	0	0	0	0	0	0	0	0	2	0	0	0	0	0	0	0	0	0	0	0	0	0	0	0	0	0	0	0	0	0	0	0	0	0	0	0
OTU1133	p_Bdellovibrionota;c_Bdellovibrionia;o_Bacteriovoracales;f_Bacteriovoracaceae;g_Peredibacter;s_Peredibacter_sp.	0	0	0	7	1	0	14	35	0	0	0	0	2	0	0	0	16	0	9	19	4	0	0	0	0	0	0	0	0	0	0	0	0	0	0	0	0	1	0	0	0	0
OTU11330	p_unclassified_Bacteria;c_unclassified_Bacteria;o_unclassified_Bacteria;f_unclassified_Bacteria;g_unclassified_Bacteria;s_unclassified_Bacteria	0	0	0	0	0	1	0	0	0	0	0	0	0	0	0	0	2	0	0	0	0	0	0	0	0	0	0	0	0	0	0	0	0	0	0	0	0	0	0	0	0	0
OTU11331	p_unclassified_Bacteria;c_unclassified_Bacteria;o_unclassified_Bacteria;f_unclassified_Bacteria;g_unclassified_Bacteria;s_unclassified_Bacteria	0	0	0	0	0	0	0	0	0	0	0	0	0	0	0	0	0	0	0	0	0	0	0	0	0	0	0	0	0	0	0	0	0	0	0	0	0	2	0	0	0	0
OTU11332	p_Planctomycetota;c_Planctomycetes;o_Gemmatales;f_Gemmataceae;g_norank_Gemmataceae;s_Gemmataceae_sp.	0	0	0	0	0	0	0	0	0	0	0	0	0	0	3	0	0	0	0	0	0	0	0	0	0	0	0	0	0	0	0	0	0	0	0	0	0	0	0	0	0	0
OTU11333	p_Planctomycetota;c_Planctomycetes;o_Pirellulales;f_Pirellulaceae;g_Rhodopirellula;s_Rhodopirellula_sp.	0	0	0	1	7	2	0	14	0	0	0	0	0	0	0	3	5	0	4	8	1	0	2	0	1	0	0	2	0	1	0	5	1	2	0	1	0	3	0	4	0	0
OTU11334	p_Proteobacteria;c_Gammaproteobacteria;o_Burkholderiales;f_unclassified_Burkholderiales;g_unclassified_Burkholderiales;s_unclassified_Burkholderiales	0	0	0	0	0	0	0	0	0	0	0	0	0	0	5	7	0	0	0	0	0	0	0	0	0	0	0	0	0	0	0	0	0	0	0	0	0	0	0	0	0	0
OTU11335	p_Planctomycetota;c_unclassified_Planctomycetota;o_unclassified_Planctomycetota;f_unclassified_Planctomycetota;g_unclassified_Planctomycetota;s_unclassified_Planctomycetota	0	0	0	0	3	0	0	2	0	0	0	0	0	0	0	0	0	0	1	0	0	0	0	0	0	0	0	0	0	0	2	0	0	0	0	0	1	0	0	0	2	0
OTU11336	p_unclassified_Bacteria;c_unclassified_Bacteria;o_unclassified_Bacteria;f_unclassified_Bacteria;g_unclassified_Bacteria;s_unclassified_Bacteria	0	0	0	0	0	0	1	1	0	1	1	0	0	0	0	0	0	1	0	0	2	0	0	0	0	0	0	0	0	0	0	0	0	0	0	0	0	1	0	0	0	0
OTU11337	p_Sva0485;c_norank_Sva0485;o_norank_Sva0485;f_norank_Sva0485;g_norank_Sva0485;s_Sva0485_sp.	0	0	0	0	0	0	0	0	0	0	0	0	0	0	3	5	0	0	0	0	0	0	0	0	0	0	0	0	0	0	0	0	0	0	0	0	0	0	0	0	0	0
OTU11338	p_Nanoarchaeota;c_Nanoarchaeia;o_Woesearchaeales;f_norank_Woesearchaeales;g_norank_Woesearchaeales;s_Woesearchaeales_sp.	0	0	0	0	0	0	0	0	0	0	0	0	0	0	0	0	0	0	0	0	2	0	0	0	0	0	0	0	2	0	0	0	0	0	0	0	0	0	0	0	0	0
OTU11339	p_Proteobacteria;c_Alphaproteobacteria;o_Rhizobiales;f_A0839;g_norank_A0839;s_A0839_sp.	0	0	0	0	0	0	0	0	0	0	0	0	0	0	2	8	0	0	0	0	0	0	0	0	0	0	0	0	0	0	0	0	0	0	0	0	0	0	0	0	0	0
OTU1134	p_Proteobacteria;c_Alphaproteobacteria;o_Rickettsiales;f_Mitochondria;g_norank_Mitochondria;s_Mitochondria_sp.	0	0	0	0	0	0	0	0	2	0	0	0	0	0	0	0	0	0	0	0	0	0	0	0	0	0	0	0	0	0	0	0	0	0	0	0	0	0	0	0	0	0
OTU11340	p_Proteobacteria;c_Gammaproteobacteria;o_Legionellales;f_Legionellaceae;g_Legionella;s_Legionella_sp.	0	0	0	0	6	0	0	0	1	0	2	0	0	0	0	10	0	0	3	0	0	0	0	0	5	1	0	0	0	0	0	0	0	0	0	0	0	0	0	0	0	0
OTU11341	p_Crenarchaeota;c_Bathyarchaeia;o_norank_Bathyarchaeia;f_norank_Bathyarchaeia;g_norank_Bathyarchaeia;s_Bathyarchaeia_sp.	0	1	27	2	44	1	0	0	23	10	0	19	10	12	0	0	0	38	0	0	3	53	20	5	2	2	37	3	44	49	21	16	12	4	12	4	43	19	14	0	78	7
OTU11342	p_Nanoarchaeota;c_Nanoarchaeia;o_Woesearchaeales;f_SCGC_AAA011-D5;g_norank_SCGC_AAA011-D5;s_SCGC_AAA011-D5_sp.	0	0	0	0	0	0	0	0	0	0	0	0	0	0	0	0	0	0	0	0	0	0	0	0	0	0	0	0	0	0	2	0	0	0	0	0	0	0	3	0	2	0
OTU11343	p_Patescibacteria;c_Microgenomatia;o_Candidatus_Woesebacteria;f_norank_Candidatus_Woesebacteria;g_norank_Candidatus_Woesebacteria;s_Candidatus_Woesebacteria_sp.	0	0	4	0	0	0	0	0	2	0	0	0	0	0	0	0	0	1	0	0	0	0	0	0	0	0	0	0	3	4	0	0	0	0	0	0	0	0	0	0	0	0
OTU11344	p_unclassified_Bacteria;c_unclassified_Bacteria;o_unclassified_Bacteria;f_unclassified_Bacteria;g_unclassified_Bacteria;s_unclassified_Bacteria	0	0	0	0	0	0	0	0	0	0	0	0	0	0	0	0	0	0	0	2	0	0	0	0	0	0	0	0	0	0	0	0	0	0	0	0	0	0	0	0	0	0
OTU11345	p_Myxococcota;c_Polyangia;o_Blfdi19;f_norank_Blfdi19;g_norank_Blfdi19;s_Blfdi19_sp.	0	0	0	0	0	0	5	0	0	0	0	0	0	0	0	0	0	0	0	0	1	0	0	0	0	0	0	1	0	0	0	0	0	0	0	0	0	0	0	0	0	0
OTU11346	p_Proteobacteria;c_Gammaproteobacteria;o_unclassified_Gammaproteobacteria;f_unclassified_Gammaproteobacteria;g_unclassified_Gammaproteobacteria;s_unclassified_Gammaproteobacteria	0	0	3	0	1	2	0	0	0	0	0	2	0	0	0	1	0	0	0	0	0	0	0	0	0	0	0	1	0	2	0	4	0	0	0	0	1	0	1	1	3	4
OTU11347	p_Nanoarchaeota;c_Nanoarchaeia;o_Woesearchaeales;f_norank_Woesearchaeales;g_norank_Woesearchaeales;s_Woesearchaeales_sp.	0	0	1	0	0	0	0	1	0	0	0	0	0	0	0	0	0	0	0	2	0	0	0	0	0	0	0	0	0	0	0	0	0	0	0	0	0	0	0	0	0	0
OTU11348	p_Proteobacteria;c_Alphaproteobacteria;o_Rickettsiales;f_Mitochondria;g_norank_Mitochondria;s_Mitochondria_sp.	0	0	0	0	0	0	0	0	0	0	0	0	0	0	0	0	0	0	0	0	0	0	2	0	0	0	0	0	0	0	0	0	0	0	0	0	0	0	0	0	0	0
OTU11349	p_Aenigmarchaeota;c_Deep_Sea_Euryarchaeotic_Group(DSEG);o_norank_Deep_Sea_Euryarchaeotic_Group(DSEG);f_norank_Deep_Sea_Euryarchaeotic_Group(DSEG);g_norank_Deep_Sea_Euryarchaeotic_Group(DSEG);s_Deep_Sea_Euryarchaeotic_Group(DSEG)_sp.	0	0	0	0	0	0	1	1	0	0	0	0	0	0	0	0	0	0	0	0	0	0	0	0	0	0	0	0	0	0	0	0	0	0	0	0	0	0	0	0	0	0
OTU1135	p_Dependentiae;c_Babeliae;o_Babeliales;f_norank_Babeliales;g_norank_Babeliales;s_Babeliales_sp.	0	0	0	0	0	0	2	0	0	0	0	0	0	0	0	0	0	0	1	0	0	0	1	0	0	0	0	0	1	0	3	4	0	0	0	0	0	0	0	2	0	3
OTU11350	p_Bacteroidota;c_Bacteroidia;o_Bacteroidales;f_unclassified_Bacteroidales;g_unclassified_Bacteroidales;s_unclassified_Bacteroidales	0	0	0	0	0	0	0	2	0	0	0	0	0	0	0	0	0	0	0	0	0	0	0	0	0	0	0	0	0	0	0	0	0	0	0	0	0	0	0	0	0	0
OTU11351	p_unclassified_Bacteria;c_unclassified_Bacteria;o_unclassified_Bacteria;f_unclassified_Bacteria;g_unclassified_Bacteria;s_unclassified_Bacteria	1	7	52	0	7	76	1	1	17	21	48	5	0	31	3	7	0	3	9	0	2	23	2	3	5	0	5	5	14	1	2	2	0	0	3	4	4	6	1	0	4	0
OTU11352	p_Desulfobacterota;c_unclassified_Desulfobacterota;o_unclassified_Desulfobacterota;f_unclassified_Desulfobacterota;g_unclassified_Desulfobacterota;s_unclassified_Desulfobacterota	0	0	0	0	0	0	1	5	0	0	0	0	1	0	0	0	1	0	0	1	0	0	0	0	0	2	0	0	0	0	0	0	0	0	0	0	0	0	0	0	0	0
OTU11353	p_Verrucomicrobiota;c_Verrucomicrobiae;o_Verrucomicrobiales;f_DEV007;g_norank_DEV007;s_DEV007_sp.	0	0	0	1	0	0	0	1	0	0	0	1	0	0	0	0	0	0	1	1	0	0	3	2	0	0	0	0	0	3	0	0	0	0	1	0	0	1	0	6	3	7
OTU11354	p_Crenarchaeota;c_Bathyarchaeia;o_norank_Bathyarchaeia;f_norank_Bathyarchaeia;g_norank_Bathyarchaeia;s_Bathyarchaeia_sp.	0	0	0	0	0	0	0	0	0	0	0	0	0	0	0	0	0	0	0	0	0	3	0	0	0	0	0	0	2	0	0	0	0	0	0	0	0	0	0	0	3	0
OTU11355	p_Myxococcota;c_Polyangia;o_Polyangiales;f_Sandaracinaceae;g_unclassified_Sandaracinaceae;s_unclassified_Sandaracinaceae	0	0	0	0	0	0	0	0	0	4	2	1	1	0	0	0	0	0	0	0	0	0	0	0	0	0	0	0	0	0	0	0	0	0	0	0	1	0	0	0	0	0
OTU11356	p_Proteobacteria;c_Gammaproteobacteria;o_EV818SWSAP88;f_norank_EV818SWSAP88;g_norank_EV818SWSAP88;s_EV818SWSAP88_sp.	0	0	0	0	0	0	0	0	0	0	2	0	0	0	0	0	0	0	0	0	0	0	0	0	0	0	0	0	0	0	0	0	0	0	0	0	0	0	0	0	0	0
OTU11357	p_Bacteroidota;c_Bacteroidia;o_Cytophagales;f_Amoebophilaceae;g_unclassified_Amoebophilaceae;s_unclassified_Amoebophilaceae	0	0	0	0	0	0	0	0	0	0	0	0	0	0	0	0	0	0	0	0	0	0	0	0	0	0	0	0	0	0	0	0	0	0	0	0	0	0	0	2	0	0
OTU11358	p_Chloroflexi;c_Anaerolineae;o_Anaerolineales;f_Anaerolineaceae;g_Pelolinea;s_Pelolinea_sp.	91	223	173	7	34	73	26	10	27	94	104	148	146	51	0	31	3	154	39	13	70	64	104	75	22	14	160	100	65	122	64	21	100	46	67	44	36	109	49	8	15	1
OTU11359	p_Desulfobacterota;c_Desulfobacteria;o_Desulfobacterales;f_Desulfosarcinaceae;g_unclassified_Desulfosarcinaceae;s_unclassified_Desulfosarcinaceae	0	0	0	0	0	1	0	0	0	0	2	0	1	0	0	0	0	1	0	0	0	0	0	1	0	0	0	0	0	0	0	0	0	0	0	0	0	0	0	0	0	0
OTU1136	p_unclassified_Bacteria;c_unclassified_Bacteria;o_unclassified_Bacteria;f_unclassified_Bacteria;g_unclassified_Bacteria;s_unclassified_Bacteria	0	0	0	0	0	0	0	0	0	0	0	0	0	0	0	0	0	0	0	0	0	0	0	0	0	0	3	0	1	0	0	0	0	0	0	0	0	0	0	0	0	0
OTU11360	p_Planctomycetota;c_OM190;o_norank_OM190;f_norank_OM190;g_norank_OM190;s_OM190_sp.	0	0	0	0	0	0	0	0	0	0	0	0	0	0	0	0	0	0	0	0	0	0	0	0	0	0	0	0	0	0	0	0	0	2	0	0	0	0	0	0	0	0
OTU11361	p_unclassified_Bacteria;c_unclassified_Bacteria;o_unclassified_Bacteria;f_unclassified_Bacteria;g_unclassified_Bacteria;s_unclassified_Bacteria	0	1	1	3	2	0	4	0	0	5	6	0	4	0	0	0	0	0	0	0	0	0	1	2	0	0	0	0	0	0	0	0	0	1	0	0	0	1	0	0	0	0
OTU11362	p_Planctomycetota;c_Brocadiae;o_Brocadiales;f_norank_Brocadiales;g_norank_Brocadiales;s_Brocadiales_sp.	0	0	0	0	0	0	0	0	0	0	0	0	0	0	0	0	0	0	0	2	0	0	0	0	0	0	0	0	0	0	0	0	0	0	0	0	0	0	0	0	0	0
OTU11363	p_NB1-j;c_norank_NB1-j;o_norank_NB1-j;f_norank_NB1-j;g_norank_NB1-j;s_NB1-j_sp.	8	8	17	11	10	2	14	12	2	6	20	14	19	3	0	0	5	18	27	8	32	14	12	7	1	2	8	20	10	24	7	1	41	25	6	11	9	33	28	92	7	2
OTU11364	p_Verrucomicrobiota;c_Omnitrophia;o_Omnitrophales;f_koll11;g_norank_koll11;s_koll11_sp.	0	0	0	3	0	0	1	0	0	0	0	0	0	0	0	0	0	0	0	0	0	0	0	0	0	0	0	0	0	0	0	2	0	0	0	0	0	0	0	0	0	0
OTU11365	p_Proteobacteria;c_Gammaproteobacteria;o_unclassified_Gammaproteobacteria;f_unclassified_Gammaproteobacteria;g_unclassified_Gammaproteobacteria;s_unclassified_Gammaproteobacteria	0	0	0	0	1	0	0	0	0	1	0	0	0	0	0	0	0	2	0	0	0	0	0	0	0	0	0	0	0	0	0	0	0	0	0	0	0	0	1	0	0	2
OTU11366	p_Chloroflexi;c_Anaerolineae;o_Anaerolineales;f_Anaerolineaceae;g_norank_Anaerolineaceae;s_Anaerolineaceae_sp.	0	2	1	0	2	1	0	0	0	0	0	0	1	0	0	0	0	1	1	0	0	0	0	0	1	0	2	1	1	4	0	0	0	1	1	0	0	2	2	0	0	0
OTU11367	p_Bacteroidota;c_Bacteroidia;o_unclassified_Bacteroidia;f_unclassified_Bacteroidia;g_unclassified_Bacteroidia;s_unclassified_Bacteroidia	0	0	0	0	5	0	7	9	0	0	0	0	0	0	0	0	0	0	1	5	0	0	0	0	0	0	0	0	0	0	0	0	1	0	0	0	0	0	0	0	1	0
OTU11368	p_Myxococcota;c_unclassified_Myxococcota;o_unclassified_Myxococcota;f_unclassified_Myxococcota;g_unclassified_Myxococcota;s_unclassified_Myxococcota	0	0	0	0	0	0	0	1	0	0	0	0	0	0	0	0	1	0	0	0	0	0	0	0	0	0	0	0	0	0	0	0	0	0	0	0	0	0	0	0	0	0
OTU11369	p_Patescibacteria;c_Gracilibacteria;o_Candidatus_Peribacteria;f_norank_Candidatus_Peribacteria;g_norank_Candidatus_Peribacteria;s_Candidatus_Peribacteria_sp.	0	0	0	0	0	0	0	0	0	0	0	0	0	2	0	0	0	0	0	0	0	0	0	0	0	0	0	0	0	0	0	0	0	0	0	0	0	0	0	0	0	0
OTU1137	p_Planctomycetota;c_Phycisphaerae;o_Phycisphaerales;f_AKAU3564_sediment_group;g_norank_AKAU3564_sediment_group;s_AKAU3564_sediment_group_sp.	0	0	0	0	0	0	0	0	0	0	0	0	0	0	0	0	0	0	0	0	0	0	0	0	0	0	0	0	0	0	1	0	0	0	0	0	0	0	0	0	3	0
OTU11370	p_Crenarchaeota;c_Bathyarchaeia;o_norank_Bathyarchaeia;f_norank_Bathyarchaeia;g_norank_Bathyarchaeia;s_Bathyarchaeia_sp.	0	0	0	0	0	0	0	0	0	0	0	0	0	3	0	0	0	0	0	0	0	0	0	0	0	0	0	0	2	0	0	0	0	0	0	0	0	0	0	0	0	0
OTU11371	p_Myxococcota;c_Polyangia;o_Blfdi19;f_norank_Blfdi19;g_norank_Blfdi19;s_Blfdi19_sp.	1	0	1	2	3	0	3	5	0	7	0	2	2	0	0	0	3	1	6	5	2	0	1	0	1	5	0	0	0	0	0	1	0	0	0	0	1	3	1	0	0	0
OTU11372	p_Armatimonadota;c_DG-56;o_norank_DG-56;f_norank_DG-56;g_norank_DG-56;s_DG-56_sp.	0	0	0	0	0	0	0	0	1	0	0	0	0	0	0	0	0	0	0	0	1	0	0	0	1	7	0	0	0	0	1	0	0	0	0	0	0	0	0	0	0	0
OTU11373	p_Acidobacteriota;c_Vicinamibacteria;o_Vicinamibacterales;f_norank_Vicinamibacterales;g_norank_Vicinamibacterales;s_Vicinamibacterales_sp.	4	9	4	6	39	4	7	9	3	5	4	5	8	0	0	2	6	2	13	39	5	3	8	6	73	37	8	5	1	7	7	11	2	0	9	14	5	5	21	57	2	4
OTU11374	p_Verrucomicrobiota;c_Omnitrophia;o_Omnitrophales;f_Omnitrophaceae;g_Candidatus_Omnitrophus;s_Candidatus_Omnitrophus_sp.	0	0	0	0	0	0	0	0	0	0	0	0	0	0	0	0	0	0	0	0	0	3	0	0	0	0	0	0	1	0	0	2	0	0	0	0	0	2	0	0	1	0
OTU11375	p_Acidobacteriota;c_Acidobacteriae;o_Acidobacteriales;f_Acidobacteriaceae_(Subgroup_1);g_norank_Acidobacteriaceae_(Subgroup_1);s_unclassified_Acidobacteriaceae_(Subgroup_1)	0	0	0	0	0	0	0	0	2	0	0	0	0	0	0	0	0	0	0	0	0	0	0	0	0	1	0	0	1	0	0	0	0	0	0	0	0	0	0	0	0	0
OTU11376	p_Proteobacteria;c_Gammaproteobacteria;o_unclassified_Gammaproteobacteria;f_unclassified_Gammaproteobacteria;g_unclassified_Gammaproteobacteria;s_unclassified_Gammaproteobacteria	0	0	0	0	0	0	0	0	0	0	0	0	0	0	0	0	0	0	0	0	0	0	0	0	0	0	0	0	0	0	0	2	0	0	0	0	1	0	1	0	2	5
OTU11377	p_unclassified_Bacteria;c_unclassified_Bacteria;o_unclassified_Bacteria;f_unclassified_Bacteria;g_unclassified_Bacteria;s_unclassified_Bacteria	0	0	0	0	0	0	0	0	0	2	0	0	0	3	0	1	0	0	0	0	0	1	0	0	5	0	0	0	0	0	0	0	0	1	0	0	0	0	0	0	1	0
OTU11378	p_Nanoarchaeota;c_Nanoarchaeia;o_Woesearchaeales;f_norank_Woesearchaeales;g_norank_Woesearchaeales;s_Woesearchaeales_sp.	0	0	0	0	0	0	0	0	0	0	0	0	0	0	0	0	0	0	0	0	0	0	0	0	0	0	0	0	0	0	0	0	0	0	0	0	0	0	0	0	2	0
OTU11379	p_Latescibacterota;c_Latescibacteria;o_Latescibacterales;f_Latescibacteraceae;g_norank_Latescibacteraceae;s_Latescibacteraceae_sp.	7	12	8	0	6	4	4	6	0	2	10	12	8	2	0	0	0	13	0	1	3	1	8	5	0	0	5	1	0	1	0	2	2	4	0	2	6	9	21	6	3	9
OTU1138	p_Actinobacteriota;c_Acidimicrobiia;o_Microtrichales;f_norank_Microtrichales;g_norank_Microtrichales;s_Microtrichales_sp.	0	0	0	0	0	0	1	0	0	0	0	0	0	0	13	3	0	0	0	0	0	0	0	0	0	1	0	1	0	0	0	0	0	0	0	0	0	0	0	0	0	0
OTU11380	p_Chloroflexi;c_Dehalococcoidia;o_MSBL5;f_norank_MSBL5;g_norank_MSBL5;s_MSBL5_sp.	0	0	0	0	2	1	0	0	14	0	0	0	0	0	0	2	0	0	0	0	0	0	0	0	0	1	0	0	0	0	0	0	0	0	0	0	0	0	0	0	0	0
OTU11381	p_GAL15;c_norank_GAL15;o_norank_GAL15;f_norank_GAL15;g_norank_GAL15;s_GAL15_sp.	0	0	0	0	4	0	0	0	6	0	0	0	0	0	38	9	0	0	0	0	0	0	0	0	0	0	0	0	0	0	0	0	0	0	0	0	0	0	0	0	0	0
OTU11382	p_Chloroflexi;c_Anaerolineae;o_SBR1031;f_norank_SBR1031;g_norank_SBR1031;s_unclassified_SBR1031	0	0	0	0	0	0	0	0	0	0	0	0	0	0	0	3	0	0	0	0	0	0	0	0	0	0	0	0	0	0	0	0	0	0	0	0	0	0	0	0	0	0
OTU11383	p_Proteobacteria;c_Gammaproteobacteria;o_unclassified_Gammaproteobacteria;f_unclassified_Gammaproteobacteria;g_unclassified_Gammaproteobacteria;s_unclassified_Gammaproteobacteria	0	0	0	0	2	0	0	0	0	0	0	0	0	0	0	0	0	0	0	0	0	0	0	0	0	0	0	0	0	0	0	0	0	0	0	0	0	0	0	0	0	0
OTU11384	p_Dependentiae;c_Babeliae;o_Babeliales;f_unclassified_Babeliales;g_unclassified_Babeliales;s_unclassified_Babeliales	0	0	0	0	0	0	0	0	0	0	0	0	0	0	0	0	0	0	0	0	0	0	0	0	0	0	0	0	0	0	0	0	0	0	0	0	1	0	0	0	3	0
OTU11385	p_unclassified_Bacteria;c_unclassified_Bacteria;o_unclassified_Bacteria;f_unclassified_Bacteria;g_unclassified_Bacteria;s_unclassified_Bacteria	0	0	0	0	0	0	0	0	0	0	0	0	0	0	0	0	0	0	0	0	0	0	0	0	0	0	0	0	0	0	0	0	0	0	0	0	0	0	0	0	3	0
OTU11386	p_Proteobacteria;c_Alphaproteobacteria;o_unclassified_Alphaproteobacteria;f_unclassified_Alphaproteobacteria;g_unclassified_Alphaproteobacteria;s_unclassified_Alphaproteobacteria	1	0	0	0	0	0	3	11	0	0	0	1	2	0	0	1	3	4	3	1	1	2	0	3	0	0	0	0	0	0	0	1	1	0	0	2	3	2	5	6	0	0
OTU11387	p_unclassified_Bacteria;c_unclassified_Bacteria;o_unclassified_Bacteria;f_unclassified_Bacteria;g_unclassified_Bacteria;s_unclassified_Bacteria	0	0	0	0	0	0	0	0	0	0	0	0	0	0	0	2	0	0	0	0	0	0	0	0	0	0	0	0	0	0	0	0	0	0	0	0	0	0	0	0	0	0
OTU11388	p_unclassified_Bacteria;c_unclassified_Bacteria;o_unclassified_Bacteria;f_unclassified_Bacteria;g_unclassified_Bacteria;s_unclassified_Bacteria	0	0	0	0	2	0	3	0	0	0	0	0	0	0	0	0	1	0	0	0	0	0	0	0	0	0	0	0	0	0	0	0	0	0	0	0	0	0	0	0	0	0
OTU11389	p_Verrucomicrobiota;c_Chlamydiae;o_Chlamydiales;f_unclassified_Chlamydiales;g_unclassified_Chlamydiales;s_unclassified_Chlamydiales	0	0	0	0	0	0	0	0	0	0	0	0	0	0	0	0	0	0	0	1	0	0	0	0	0	0	0	0	0	0	3	0	0	0	0	1	0	0	0	1	0	0
OTU1139	p_Margulisbacteria;c_norank_Margulisbacteria;o_norank_Margulisbacteria;f_norank_Margulisbacteria;g_norank_Margulisbacteria;s_Margulisbacteria_sp.	0	0	0	0	0	0	0	0	0	0	0	0	0	0	5	0	0	0	0	0	0	0	0	0	0	0	0	0	0	0	0	0	0	0	0	0	0	0	0	0	0	0
OTU11390	p_Patescibacteria;c_Microgenomatia;o_Candidatus_Woesebacteria;f_norank_Candidatus_Woesebacteria;g_norank_Candidatus_Woesebacteria;s_Candidatus_Woesebacteria_sp.	0	1	0	0	2	0	1	0	0	0	0	1	0	0	0	0	0	0	0	0	1	0	0	1	0	0	0	1	0	0	3	27	5	0	0	4	5	0	2	2	2	2
OTU11391	p_Planctomycetota;c_unclassified_Planctomycetota;o_unclassified_Planctomycetota;f_unclassified_Planctomycetota;g_unclassified_Planctomycetota;s_unclassified_Planctomycetota	0	0	2	0	0	0	0	0	0	0	0	0	0	0	0	0	0	0	0	0	1	1	0	0	0	0	1	0	0	0	3	2	0	0	1	0	3	5	1	0	1	1
OTU11392	p_Patescibacteria;c_Parcubacteria;o_unclassified_Parcubacteria;f_unclassified_Parcubacteria;g_unclassified_Parcubacteria;s_unclassified_Parcubacteria	0	0	0	0	0	0	1	1	0	0	0	0	0	0	0	0	1	0	4	6	0	0	0	0	0	0	0	0	0	0	0	0	0	0	0	0	0	0	0	0	0	0
OTU11393	p_Patescibacteria;c_Microgenomatia;o_Candidatus_Woesebacteria;f_norank_Candidatus_Woesebacteria;g_norank_Candidatus_Woesebacteria;s_Candidatus_Woesebacteria_sp.	0	1	6	0	0	0	0	0	0	0	0	0	1	0	0	0	0	0	0	0	0	0	1	0	0	0	0	0	0	0	0	0	0	0	0	0	0	0	3	0	0	0
OTU11394	p_CK-2C2-2;c_norank_CK-2C2-2;o_norank_CK-2C2-2;f_norank_CK-2C2-2;g_norank_CK-2C2-2;s_CK-2C2-2_sp.	0	0	0	0	0	0	0	0	0	0	0	0	0	0	0	0	0	0	0	0	0	0	0	0	0	0	0	0	0	0	0	0	0	0	0	0	0	0	2	0	0	0
OTU11395	p_Nanoarchaeota;c_Nanoarchaeia;o_Woesearchaeales;f_norank_Woesearchaeales;g_norank_Woesearchaeales;s_Woesearchaeales_sp.	0	0	0	0	0	0	0	0	0	0	0	0	0	0	0	0	0	0	0	0	0	0	0	0	0	0	0	0	0	0	0	0	0	0	0	0	0	0	0	0	2	0
OTU11396	p_Proteobacteria;c_Gammaproteobacteria;o_Burkholderiales;f_Burkholderiaceae;g_Limnobacter;s_Limnobacter_sp.	19	51	12	1	10	18	9	1	7	27	22	8	17	0	8	24	2	18	1	0	3	0	2	4	12	26	6	24	7	5	3	0	3	1	0	0	1	2	2	1	0	1
OTU11397	p_Nanoarchaeota;c_Nanoarchaeia;o_Woesearchaeales;f_norank_Woesearchaeales;g_norank_Woesearchaeales;s_Woesearchaeales_sp.	0	0	0	0	0	0	0	0	0	0	0	0	0	1	0	0	0	1	0	0	0	5	0	0	0	0	0	0	1	0	0	0	0	0	0	0	0	1	0	0	3	0
OTU11398	p_Planctomycetota;c_Phycisphaerae;o_Phycisphaerales;f_AKAU3564_sediment_group;g_norank_AKAU3564_sediment_group;s_AKAU3564_sediment_group_sp.	0	0	1	0	0	1	0	1	0	0	0	2	2	0	0	0	0	0	0	1	1	3	1	1	0	0	0	0	8	0	0	5	7	5	2	1	2	0	2	6	2	1
OTU11399	p_Proteobacteria;c_Alphaproteobacteria;o_Rickettsiales;f_Mitochondria;g_norank_Mitochondria;s_Mitochondria_sp.	0	0	0	0	0	0	1	0	0	0	0	0	0	0	0	0	0	0	0	0	0	0	0	0	0	0	0	0	0	0	0	0	0	0	0	1	0	0	2	0	0	0
OTU114	p_Proteobacteria;c_Gammaproteobacteria;o_unclassified_Gammaproteobacteria;f_unclassified_Gammaproteobacteria;g_unclassified_Gammaproteobacteria;s_unclassified_Gammaproteobacteria	6	17	12	3	6	12	28	34	2	4	21	53	23	5	0	7	9	14	34	5	32	10	58	54	7	3	7	37	7	26	3	16	35	1	11	24	5	37	3	6	1	0
OTU1140	p_Dependentiae;c_Babeliae;o_Babeliales;f_Vermiphilaceae;g_norank_Vermiphilaceae;s_Vermiphilaceae_sp.	0	0	0	0	0	0	1	0	0	0	0	0	0	0	0	0	0	0	2	0	0	0	0	0	0	0	0	0	0	0	0	0	0	0	0	0	0	0	0	0	0	0
OTU11400	p_Myxococcota;c_Polyangia;o_unclassified_Polyangia;f_unclassified_Polyangia;g_unclassified_Polyangia;s_unclassified_Polyangia	0	0	0	6	4	0	2	0	0	0	0	0	0	0	0	0	2	0	0	0	0	0	0	0	0	0	0	0	0	0	0	0	0	0	0	0	0	0	1	0	0	0
OTU11401	p_NB1-j;c_norank_NB1-j;o_norank_NB1-j;f_norank_NB1-j;g_norank_NB1-j;s_NB1-j_sp.	2	0	2	1	1	0	0	2	0	1	0	0	0	0	0	0	2	3	1	1	1	0	0	1	2	0	1	0	0	3	0	0	0	0	0	0	0	0	0	0	0	0
OTU11402	p_Patescibacteria;c_ABY1;o_Candidatus_Kerfeldbacteria;f_norank_Candidatus_Kerfeldbacteria;g_norank_Candidatus_Kerfeldbacteria;s_Candidatus_Kerfeldbacteria_sp.	0	0	0	0	0	0	0	0	0	0	0	0	0	0	0	0	0	0	0	0	0	0	1	0	0	0	0	0	0	0	0	0	0	0	0	0	0	1	0	0	0	0
OTU11403	p_Nanoarchaeota;c_Nanoarchaeia;o_Woesearchaeales;f_CG1-02-57-44;g_norank_CG1-02-57-44;s_CG1-02-57-44_sp.	0	0	0	0	0	0	0	0	0	0	0	0	0	0	0	0	0	0	0	0	0	0	0	0	0	0	0	0	0	0	0	0	0	0	0	0	0	0	0	0	3	0
OTU11404	p_Proteobacteria;c_Gammaproteobacteria;o_unclassified_Gammaproteobacteria;f_unclassified_Gammaproteobacteria;g_unclassified_Gammaproteobacteria;s_unclassified_Gammaproteobacteria	0	4	0	0	0	1	1	1	0	0	5	0	0	0	0	1	0	0	0	1	0	0	0	1	0	0	0	0	0	2	1	4	0	0	0	0	1	0	5	1	0	1
OTU11405	p_unclassified_Bacteria;c_unclassified_Bacteria;o_unclassified_Bacteria;f_unclassified_Bacteria;g_unclassified_Bacteria;s_unclassified_Bacteria	0	0	0	0	0	0	0	1	0	0	0	0	0	2	0	0	0	0	0	0	0	0	0	0	0	0	0	0	1	0	0	0	0	0	0	0	0	0	0	0	0	0
OTU11406	p_Bacteroidota;c_Bacteroidia;o_unclassified_Bacteroidia;f_unclassified_Bacteroidia;g_unclassified_Bacteroidia;s_unclassified_Bacteroidia	0	0	0	6	5	1	3	8	0	1	0	0	0	0	0	0	4	0	0	9	0	0	0	0	0	0	0	3	0	0	0	4	0	0	0	0	0	0	0	0	1	0
OTU11407	p_Zixibacteria;c_norank_Zixibacteria;o_norank_Zixibacteria;f_norank_Zixibacteria;g_norank_Zixibacteria;s_Zixibacteria_sp.	0	0	0	0	0	0	0	0	0	0	0	0	0	0	3	7	0	0	0	0	0	0	0	0	0	0	0	0	0	0	0	0	0	0	0	0	0	0	0	0	0	0
OTU11408	p_Patescibacteria;c_Microgenomatia;o_Candidatus_Woesebacteria;f_norank_Candidatus_Woesebacteria;g_norank_Candidatus_Woesebacteria;s_Candidatus_Woesebacteria_sp.	0	0	0	0	0	0	0	0	0	0	0	0	0	0	0	2	0	0	0	0	0	0	0	0	0	0	0	0	0	0	0	0	0	0	0	0	0	0	0	0	0	0
OTU11409	p_Proteobacteria;c_Alphaproteobacteria;o_Rickettsiales;f_Mitochondria;g_norank_Mitochondria;s_Mitochondria_sp.	0	0	0	0	0	0	0	0	0	0	5	0	0	0	0	0	0	0	0	0	0	0	0	0	0	0	0	0	0	0	0	0	0	0	0	0	0	0	0	0	0	0
OTU1141	p_Proteobacteria;c_Gammaproteobacteria;o_Steroidobacterales;f_Woeseiaceae;g_JTB255_marine_benthic_group;s_JTB255_marine_benthic_group_sp.	0	0	0	0	0	0	0	0	0	0	0	0	0	0	3	0	0	0	0	0	0	0	0	0	0	0	0	0	0	0	0	0	0	0	0	0	0	0	0	0	0	0
OTU11410	p_unclassified_Bacteria;c_unclassified_Bacteria;o_unclassified_Bacteria;f_unclassified_Bacteria;g_unclassified_Bacteria;s_unclassified_Bacteria	0	1	1	0	0	0	1	0	0	0	0	2	0	0	0	0	0	2	1	0	0	3	0	0	1	0	3	0	6	4	7	7	0	0	4	1	9	1	1	0	5	0
OTU11411	p_Planctomycetota;c_Planctomycetes;o_Pirellulales;f_Pirellulaceae;g_Blastopirellula;s_Blastopirellula_sp.	35	74	13	7	14	17	14	31	16	12	15	19	66	6	10	43	10	70	28	20	22	14	33	60	87	23	31	34	17	45	36	55	73	84	36	61	33	37	35	43	8	17
OTU11412	p_Bacteroidota;c_Bacteroidia;o_Cytophagales;f_Cyclobacteriaceae;g_norank_Cyclobacteriaceae;s_Cyclobacteriaceae_sp.	0	0	1	0	23	0	0	0	19	0	0	0	0	0	0	0	0	0	0	0	0	0	0	0	0	0	0	0	0	0	1	0	0	0	0	0	0	0	0	0	0	0
OTU11413	p_Myxococcota;c_Polyangia;o_Haliangiales;f_Haliangiaceae;g_Haliangium;s_Haliangium_sp.	0	63	1	2	1	1	0	1	1	0	0	2	4	1	0	0	3	13	3	5	3	0	0	1	1	0	13	2	3	9	1	14	3	2	1	18	3	5	1	24	1	1
OTU11414	p_Latescibacterota;c_norank_Latescibacterota;o_norank_Latescibacterota;f_norank_Latescibacterota;g_norank_Latescibacterota;s_Latescibacterota_sp.	0	0	0	0	0	0	0	0	0	0	0	0	6	0	0	2	0	0	0	0	0	1	0	0	24	11	0	0	0	0	0	0	0	0	0	0	0	0	0	0	1	0
OTU11415	p_Sva0485;c_norank_Sva0485;o_norank_Sva0485;f_norank_Sva0485;g_norank_Sva0485;s_Sva0485_sp.	203	289	43	27	36	337	117	59	28	165	343	417	373	76	3	17	7	74	58	13	223	167	252	257	22	12	65	84	50	110	32	24	110	73	58	65	65	150	58	161	54	139
OTU11416	p_NB1-j;c_norank_NB1-j;o_norank_NB1-j;f_norank_NB1-j;g_norank_NB1-j;s_NB1-j_sp.	0	1	1	24	0	1	4	10	0	0	0	0	0	0	0	0	38	2	0	10	0	7	2	0	0	0	0	0	0	2	3	4	0	0	3	1	6	3	3	5	6	2
OTU11417	p_Planctomycetota;c_Phycisphaerae;o_Phycisphaerales;f_AKAU3564_sediment_group;g_norank_AKAU3564_sediment_group;s_AKAU3564_sediment_group_sp.	0	0	0	0	0	0	0	0	0	0	0	0	0	0	0	0	0	1	0	0	0	0	0	1	0	0	3	0	1	1	0	0	0	0	0	0	3	0	0	1	2	0
OTU11418	p_Verrucomicrobiota;c_Kiritimatiellae;o_WCHB1-41;f_norank_WCHB1-41;g_norank_WCHB1-41;s_WCHB1-41_sp.	0	0	1	0	0	0	0	0	0	0	1	0	0	0	0	0	0	0	0	0	0	1	0	0	0	0	0	0	0	0	0	0	0	0	0	0	1	2	0	0	1	1
OTU11419	p_Zixibacteria;c_norank_Zixibacteria;o_norank_Zixibacteria;f_norank_Zixibacteria;g_norank_Zixibacteria;s_Zixibacteria_sp.	0	0	0	0	0	1	0	0	0	0	0	0	0	0	0	0	0	1	0	0	0	0	1	0	0	0	0	0	0	0	0	0	0	0	0	0	0	0	0	0	2	0
OTU1142	p_Patescibacteria;c_Microgenomatia;o_norank_Microgenomatia;f_norank_Microgenomatia;g_norank_Microgenomatia;s_Microgenomatia_sp.	0	0	0	0	0	0	0	0	0	0	0	0	0	0	0	0	0	2	0	0	0	0	0	1	0	0	0	0	0	0	0	0	0	0	0	0	0	0	0	0	0	0
OTU11420	p_Verrucomicrobiota;c_Omnitrophia;o_Omnitrophales;f_Omnitrophaceae;g_Candidatus_Omnitrophus;s_Candidatus_Omnitrophus_sp.	0	0	0	2	0	0	5	0	0	0	0	0	0	0	0	0	0	0	3	0	0	0	0	0	0	0	0	1	0	0	0	0	0	0	0	0	1	0	1	0	1	0
OTU11421	p_Nanoarchaeota;c_Nanoarchaeia;o_Woesearchaeales;f_norank_Woesearchaeales;g_norank_Woesearchaeales;s_Woesearchaeales_sp.	0	0	0	0	0	0	0	0	0	0	0	0	1	0	0	0	0	0	0	0	0	0	0	0	0	0	0	0	0	1	0	0	0	0	0	0	0	2	0	0	0	0
OTU11422	p_Bacteroidota;c_Bacteroidia;o_Flavobacteriales;f_Flavobacteriaceae;g_norank_Flavobacteriaceae;s_unclassified_Flavobacteriaceae	1	0	0	0	6	0	0	1	0	0	0	0	0	0	0	0	0	0	0	0	0	0	0	0	0	0	0	0	0	0	0	0	0	0	0	0	0	0	0	0	0	0
OTU11423	p_Nanoarchaeota;c_Nanoarchaeia;o_Woesearchaeales;f_norank_Woesearchaeales;g_norank_Woesearchaeales;s_Woesearchaeales_sp.	0	0	0	3	0	0	3	0	0	0	0	0	0	0	0	0	0	0	0	0	0	0	0	0	0	0	0	0	0	0	0	0	0	0	0	0	0	0	0	0	0	0
OTU11424	p_Bacteroidota;c_Bacteroidia;o_Chitinophagales;f_norank_Chitinophagales;g_norank_Chitinophagales;s_unclassified_Chitinophagales	0	0	0	0	2	0	0	0	0	0	0	0	0	0	0	0	0	0	0	0	0	0	0	0	0	0	0	0	0	0	0	0	0	0	0	0	0	0	0	0	0	0
OTU11425	p_Myxococcota;c_Polyangia;o_Polyangiales;f_Polyangiaceae;g_Minicystis;s_Minicystis_sp.	0	0	0	0	0	0	0	0	0	0	0	0	0	0	20	2	0	0	0	0	0	0	0	0	0	0	0	0	0	0	0	0	0	0	0	0	0	0	0	0	0	0
OTU11426	p_Chloroflexi;c_Dehalococcoidia;o_661239;f_norank_661239;g_norank_661239;s_661239_sp.	0	0	0	0	0	0	0	0	5	0	0	0	1	0	0	0	0	0	0	0	0	0	0	0	0	0	0	0	0	0	0	0	0	0	0	0	0	0	0	0	0	0
OTU11427	p_Acidobacteriota;c_Acidobacteriae;o_unclassified_Acidobacteriae;f_unclassified_Acidobacteriae;g_unclassified_Acidobacteriae;s_unclassified_Acidobacteriae	0	0	0	0	0	0	0	0	0	0	0	0	0	0	2	0	0	0	0	0	0	0	0	0	0	0	0	0	0	0	0	0	0	0	0	0	0	0	0	0	0	0
OTU11428	p_Myxococcota;c_Myxococcia;o_Myxococcales;f_Myxococcaceae;g_P3OB-42;s_P3OB-42_sp.	0	0	0	0	0	0	2	0	0	0	1	0	0	2	0	0	0	0	0	0	0	0	0	0	0	0	2	0	0	0	0	0	0	0	0	0	0	0	0	0	0	0
OTU11429	p_unclassified_Bacteria;c_unclassified_Bacteria;o_unclassified_Bacteria;f_unclassified_Bacteria;g_unclassified_Bacteria;s_unclassified_Bacteria	0	0	0	0	0	0	0	0	0	0	0	0	0	0	3	0	0	0	0	0	0	0	0	0	0	0	0	0	0	0	0	0	0	0	0	0	0	0	0	0	0	0
OTU1143	p_Patescibacteria;c_Microgenomatia;o_Candidatus_Woesebacteria;f_norank_Candidatus_Woesebacteria;g_norank_Candidatus_Woesebacteria;s_Candidatus_Woesebacteria_sp.	0	0	0	0	0	0	0	0	0	0	0	0	0	0	4	0	0	0	0	0	0	0	0	0	0	0	0	0	0	0	0	0	0	0	0	0	0	0	0	0	0	0
OTU11430	p_Patescibacteria;c_Saccharimonadia;o_Saccharimonadales;f_norank_Saccharimonadales;g_norank_Saccharimonadales;s_Saccharimonadales_sp.	0	0	0	0	0	0	0	0	0	0	0	0	0	0	2	0	0	0	0	0	0	0	0	0	0	0	0	0	0	0	0	0	0	0	0	0	0	0	0	0	0	0
OTU11431	p_Planctomycetota;c_Phycisphaerae;o_Phycisphaerales;f_AKAU3564_sediment_group;g_norank_AKAU3564_sediment_group;s_AKAU3564_sediment_group_sp.	20	41	24	2	8	20	15	2	2	18	27	23	43	8	0	14	2	37	27	3	33	31	42	20	85	7	13	11	16	4	11	8	9	9	8	15	8	25	16	21	23	15
OTU11432	p_Latescibacterota;c_Latescibacteria;o_Latescibacterales;f_Latescibacteraceae;g_norank_Latescibacteraceae;s_Latescibacteraceae_sp.	0	0	0	2	0	0	0	0	0	0	0	0	0	0	0	0	0	0	0	1	3	0	0	0	0	0	0	4	0	0	0	0	0	0	0	0	0	0	0	1	0	2
OTU11433	p_Patescibacteria;c_Gracilibacteria;o_Absconditabacteriales_(SR1);f_norank_Absconditabacteriales_(SR1);g_norank_Absconditabacteriales_(SR1);s_Absconditabacteriales_(SR1)_sp.	0	0	0	0	0	0	0	0	0	0	0	0	0	0	0	0	0	0	0	0	0	0	0	0	0	0	0	0	0	0	0	0	0	0	0	0	0	0	0	0	0	2
OTU11434	p_Proteobacteria;c_Gammaproteobacteria;o_Steroidobacterales;f_Woeseiaceae;g_JTB255_marine_benthic_group;s_JTB255_marine_benthic_group_sp.	13	31	14	0	27	13	7	0	0	23	14	14	44	4	2	51	1	1	0	0	5	1	2	2	22	7	0	0	1	1	0	0	0	1	0	1	0	1	0	0	0	0
OTU11435	p_Patescibacteria;c_ABY1;o_Candidatus_Magasanikbacteria;f_norank_Candidatus_Magasanikbacteria;g_norank_Candidatus_Magasanikbacteria;s_Candidatus_Magasanikbacteria_sp.	0	0	0	0	0	0	0	0	0	0	0	0	0	0	0	0	0	2	0	0	0	0	0	0	0	0	0	0	0	0	0	0	0	0	0	0	0	0	0	0	0	0
OTU11436	p_Bdellovibrionota;c_Oligoflexia;o_Oligoflexales;f_Oligoflexaceae;g_norank_Oligoflexaceae;s_Oligoflexaceae_sp.	0	0	0	0	0	0	0	0	0	0	0	0	0	0	0	12	0	0	0	0	0	0	0	0	0	0	0	0	0	0	0	0	0	0	0	0	0	0	0	0	0	0
OTU11437	p_Proteobacteria;c_Gammaproteobacteria;o_unclassified_Gammaproteobacteria;f_unclassified_Gammaproteobacteria;g_unclassified_Gammaproteobacteria;s_unclassified_Gammaproteobacteria	0	0	0	2	0	0	0	0	0	0	0	0	0	0	0	0	0	0	0	0	1	0	0	2	0	0	0	0	0	0	0	0	3	0	0	0	0	0	0	0	0	0
OTU11438	p_Patescibacteria;c_Gracilibacteria;o_unclassified_Gracilibacteria;f_unclassified_Gracilibacteria;g_unclassified_Gracilibacteria;s_unclassified_Gracilibacteria	0	0	0	0	0	0	0	0	0	0	0	0	0	0	0	7	0	0	0	0	0	0	0	0	0	0	0	0	0	0	0	0	0	0	0	0	0	0	0	0	0	0
OTU11439	p_Chloroflexi;c_Anaerolineae;o_Ardenticatenales;f_norank_Ardenticatenales;g_norank_Ardenticatenales;s_Ardenticatenales_sp.	0	0	0	0	1	0	0	0	0	0	0	0	0	0	0	0	0	0	0	0	1	0	0	1	0	0	0	0	0	1	0	3	0	0	0	0	0	0	0	0	2	0
OTU1144	p_Planctomycetota;c_Phycisphaerae;o_MSBL9;f_SM23-30;g_norank_SM23-30;s_SM23-30_sp.	0	0	0	0	0	0	0	0	0	0	0	0	0	0	0	0	0	1	0	0	0	1	0	0	0	0	7	0	1	0	1	0	0	0	0	0	0	0	0	0	0	0
OTU11440	p_Bdellovibrionota;c_Oligoflexia;o_Oligoflexales;f_Oligoflexaceae;g_norank_Oligoflexaceae;s_Oligoflexaceae_sp.	0	0	0	0	0	0	0	0	0	0	0	0	0	0	0	0	0	2	0	0	0	0	0	0	0	0	3	0	0	3	0	0	1	1	0	1	0	0	0	1	1	2
OTU11441	p_Verrucomicrobiota;c_Omnitrophia;o_Omnitrophales;f_koll11;g_norank_koll11;s_koll11_sp.	0	0	0	0	0	0	0	0	0	0	0	0	0	0	0	0	0	0	0	0	0	1	0	0	0	0	0	0	1	3	0	1	0	0	0	0	0	0	0	0	1	0
OTU11442	p_Planctomycetota;c_Phycisphaerae;o_MSBL9;f_SM23-30;g_norank_SM23-30;s_SM23-30_sp.	0	0	0	0	0	0	0	1	3	0	0	0	0	4	0	0	0	2	0	0	0	0	3	1	2	0	3	0	1	2	1	0	0	0	0	0	4	3	0	0	1	1
OTU11443	p_Proteobacteria;c_Gammaproteobacteria;o_Coxiellales;f_Coxiellaceae;g_Coxiella;s_unclassified_Coxiella	0	0	0	0	0	7	0	0	0	0	1	0	18	3	0	0	0	0	0	0	1	4	5	5	0	0	0	1	0	1	0	0	0	0	0	0	0	0	0	0	1	0
OTU11444	p_Patescibacteria;c_ABY1;o_Candidatus_Buchananbacteria;f_norank_Candidatus_Buchananbacteria;g_norank_Candidatus_Buchananbacteria;s_Candidatus_Buchananbacteria_sp.	0	0	0	0	0	0	0	0	0	0	0	0	1	0	0	0	0	1	0	0	0	0	0	1	0	0	3	0	0	0	0	0	0	0	0	0	0	0	0	0	0	0
OTU11445	p_Proteobacteria;c_Gammaproteobacteria;o_unclassified_Gammaproteobacteria;f_unclassified_Gammaproteobacteria;g_unclassified_Gammaproteobacteria;s_unclassified_Gammaproteobacteria	0	0	0	0	0	0	0	0	0	0	0	0	0	0	0	0	0	0	0	0	0	0	0	0	0	0	0	0	0	0	0	0	0	0	0	0	0	0	0	0	2	0
OTU11446	p_Chloroflexi;c_Dehalococcoidia;o_unclassified_Dehalococcoidia;f_unclassified_Dehalococcoidia;g_unclassified_Dehalococcoidia;s_unclassified_Dehalococcoidia	0	0	2	0	0	0	0	0	6	0	0	0	0	0	0	0	0	0	0	0	0	0	0	0	0	0	0	0	0	0	0	0	0	0	0	0	0	0	0	0	0	0
OTU11447	p_Bacteroidota;c_Bacteroidia;o_Chitinophagales;f_Saprospiraceae;g_norank_Saprospiraceae;s_Saprospiraceae_sp.	0	0	0	0	0	0	0	0	0	0	0	0	0	0	13	0	0	0	0	0	0	0	0	0	0	0	0	0	0	0	0	0	0	0	0	0	0	0	0	0	0	0
OTU11448	p_Patescibacteria;c_Microgenomatia;o_Candidatus_Woesebacteria;f_norank_Candidatus_Woesebacteria;g_norank_Candidatus_Woesebacteria;s_Candidatus_Woesebacteria_sp.	0	0	0	0	0	0	0	0	0	0	0	0	0	0	0	0	0	0	0	0	0	2	0	0	0	0	0	0	0	0	0	0	0	0	0	0	0	1	0	0	0	3
OTU11449	p_Planctomycetota;c_SPG12-343-353-B69;o_norank_SPG12-343-353-B69;f_norank_SPG12-343-353-B69;g_norank_SPG12-343-353-B69;s_SPG12-343-353-B69_sp.	0	0	0	0	0	0	0	0	0	0	0	0	0	0	0	0	0	0	0	0	0	0	0	0	0	0	0	0	0	0	0	0	0	0	0	0	0	0	0	0	2	0
OTU1145	p_Planctomycetota;c_OM190;o_norank_OM190;f_norank_OM190;g_norank_OM190;s_OM190_sp.	0	0	0	0	0	0	0	0	0	0	0	0	0	0	0	0	0	2	0	0	0	0	0	0	0	0	0	0	0	0	0	0	0	0	0	0	0	0	0	0	0	0
OTU11450	p_Patescibacteria;c_Microgenomatia;o_Candidatus_Woesebacteria;f_norank_Candidatus_Woesebacteria;g_norank_Candidatus_Woesebacteria;s_Candidatus_Woesebacteria_sp.	0	0	0	0	1	0	0	0	0	1	0	0	0	0	0	1	0	0	0	1	0	1	1	0	0	0	6	0	0	2	17	17	0	1	5	9	7	0	1	1	1	0
OTU11451	p_Proteobacteria;c_Gammaproteobacteria;o_unclassified_Gammaproteobacteria;f_unclassified_Gammaproteobacteria;g_unclassified_Gammaproteobacteria;s_unclassified_Gammaproteobacteria	0	0	0	0	0	0	0	0	0	0	0	0	0	0	0	0	0	0	0	0	0	0	0	0	1	0	0	0	0	0	0	0	0	0	0	1	0	0	0	0	0	0
OTU11452	p_Planctomycetota;c_Phycisphaerae;o_unclassified_Phycisphaerae;f_unclassified_Phycisphaerae;g_unclassified_Phycisphaerae;s_unclassified_Phycisphaerae	0	0	2	0	0	0	0	0	0	0	0	0	0	0	0	0	0	0	0	0	0	3	0	0	0	0	0	0	0	0	0	0	0	0	0	0	1	1	0	0	0	0
OTU11453	p_Planctomycetota;c_Phycisphaerae;o_C86;f_norank_C86;g_norank_C86;s_C86_sp.	0	0	0	0	0	0	0	0	0	0	0	0	0	0	0	0	0	0	0	0	0	0	0	0	0	0	0	0	0	0	0	0	0	0	0	0	0	0	0	1	0	3
OTU11454	p_Proteobacteria;c_Gammaproteobacteria;o_Coxiellales;f_Coxiellaceae;g_Coxiella;s_Coxiella_sp.	0	0	0	0	0	0	1	0	0	0	0	0	0	0	0	0	0	0	0	0	0	0	0	0	0	0	0	5	0	0	0	0	0	0	0	0	0	0	0	0	0	0
OTU11455	p_Bdellovibrionota;c_Oligoflexia;o_Oligoflexales;f_Oligoflexaceae;g_norank_Oligoflexaceae;s_Oligoflexaceae_sp.	0	0	0	0	0	0	0	0	0	0	0	0	0	0	0	0	0	0	0	0	0	0	0	0	0	0	0	4	0	0	0	0	0	0	0	0	0	0	0	0	0	0
OTU11456	p_Planctomycetota;c_Pla4_lineage;o_norank_Pla4_lineage;f_norank_Pla4_lineage;g_norank_Pla4_lineage;s_Pla4_lineage_sp.	0	0	0	0	0	0	2	0	0	0	0	0	0	0	0	0	0	0	0	0	0	0	0	0	0	0	0	0	0	0	0	0	0	0	0	0	0	0	0	0	0	0
OTU11457	p_unclassified_Bacteria;c_unclassified_Bacteria;o_unclassified_Bacteria;f_unclassified_Bacteria;g_unclassified_Bacteria;s_unclassified_Bacteria	0	0	0	0	4	0	0	0	0	0	0	0	0	0	0	0	0	0	0	0	0	0	0	0	0	0	0	0	0	0	0	0	0	0	0	0	0	0	0	0	1	0
OTU11458	p_Latescibacterota;c_Latescibacteria;o_Latescibacterales;f_Latescibacteraceae;g_Candidatus_Latescibacter;s_Candidatus_Latescibacter_sp.	0	0	0	0	2	0	0	0	0	0	0	0	0	0	0	0	0	0	0	0	0	0	0	0	0	0	0	0	0	0	0	0	0	0	0	0	0	0	0	0	0	0
OTU11459	p_Gemmatimonadota;c_MD2902-B12;o_norank_MD2902-B12;f_norank_MD2902-B12;g_norank_MD2902-B12;s_MD2902-B12_sp.	0	8	15	3	2	2	3	1	1	2	0	13	2	12	0	3	0	5	2	3	1	50	3	0	2	2	3	2	54	4	1	14	1	1	4	1	6	6	6	2	14	4
OTU1146	p_Planctomycetota;c_BD7-11;o_norank_BD7-11;f_norank_BD7-11;g_norank_BD7-11;s_BD7-11_sp.	1	0	0	0	0	0	0	0	0	0	1	0	0	0	0	0	0	0	0	0	0	0	0	0	0	0	0	1	6	0	0	0	0	0	0	0	0	2	0	0	0	0
OTU11460	p_Proteobacteria;c_Gammaproteobacteria;o_unclassified_Gammaproteobacteria;f_unclassified_Gammaproteobacteria;g_unclassified_Gammaproteobacteria;s_unclassified_Gammaproteobacteria	0	0	0	0	0	0	0	0	0	0	0	0	0	0	0	0	0	0	0	0	0	0	0	0	0	0	6	0	0	0	0	0	0	0	0	0	0	0	0	0	0	0
OTU11461	p_Chloroflexi;c_Anaerolineae;o_unclassified_Anaerolineae;f_unclassified_Anaerolineae;g_unclassified_Anaerolineae;s_unclassified_Anaerolineae	0	4	0	0	1	0	0	0	0	1	0	0	7	0	0	0	0	0	0	0	0	0	0	0	0	0	1	0	4	1	0	0	0	0	0	0	0	0	0	0	0	0
OTU11462	p_Desulfobacterota;c_Desulfuromonadia;o_Desulfuromonadales;f_Desulfuromonadaceae;g_norank_Desulfuromonadaceae;s_unclassified_Desulfuromonadaceae	0	0	0	15	5	0	21	25	0	1	0	0	0	1	0	0	6	1	8	13	1	2	0	0	0	23	0	2	0	0	1	3	0	0	0	2	1	1	0	4	2	0
OTU11463	p_Patescibacteria;c_Gracilibacteria;o_Absconditabacteriales_(SR1);f_norank_Absconditabacteriales_(SR1);g_norank_Absconditabacteriales_(SR1);s_Absconditabacteriales_(SR1)_sp.	0	0	0	0	0	0	0	0	0	0	0	0	0	0	0	0	0	0	0	0	0	0	0	0	0	0	0	0	0	0	0	0	0	0	0	0	0	0	0	0	0	4
OTU11464	p_Proteobacteria;c_Gammaproteobacteria;o_Pseudomonadales;f_Cellvibrionaceae;g_Marinagarivorans;s_Marinagarivorans_sp.	0	0	0	0	7	0	1	0	0	0	0	0	0	0	0	0	1	0	0	0	0	0	0	0	0	1	0	0	0	0	0	0	0	0	0	0	0	0	0	0	0	0
OTU11465	p_NB1-j;c_norank_NB1-j;o_norank_NB1-j;f_norank_NB1-j;g_norank_NB1-j;s_NB1-j_sp.	0	3	0	20	2	2	25	56	0	1	2	1	5	0	0	0	92	3	20	45	1	0	1	2	1	0	3	1	0	1	0	2	0	0	3	1	0	0	1	2	3	1
OTU11466	p_Acidobacteriota;c_Thermoanaerobaculia;o_Thermoanaerobaculales;f_Thermoanaerobaculaceae;g_unclassified_Thermoanaerobaculaceae;s_unclassified_Thermoanaerobaculaceae	0	1	0	0	1	0	0	0	0	0	0	0	1	0	2	0	0	0	0	0	0	0	2	5	0	0	0	0	0	0	0	0	1	0	0	0	0	0	0	0	0	0
OTU11467	p_Proteobacteria;c_Gammaproteobacteria;o_Coxiellales;f_Coxiellaceae;g_Coxiella;s_Coxiella_sp.	3	2	8	2	0	1	1	0	0	4	1	5	0	10	0	0	0	0	5	0	2	3	1	0	0	0	6	0	6	3	2	8	6	2	7	5	5	9	8	2	8	7
OTU11468	p_Crenarchaeota;c_Bathyarchaeia;o_norank_Bathyarchaeia;f_norank_Bathyarchaeia;g_norank_Bathyarchaeia;s_Bathyarchaeia_sp.	0	2	32	0	6	3	3	0	1	5	2	19	4	17	0	0	0	22	0	0	5	50	11	14	0	0	50	1	30	38	24	42	12	4	17	4	39	8	16	1	42	9
OTU11469	p_Nanoarchaeota;c_Nanoarchaeia;o_Woesearchaeales;f_GW2011_GWC1_47_15;g_norank_GW2011_GWC1_47_15;s_GW2011_GWC1_47_15_sp.	0	0	0	0	0	0	0	0	0	0	0	0	0	0	10	4	0	0	0	0	0	0	0	0	0	0	0	0	0	0	0	0	0	0	0	0	0	0	0	0	0	0
OTU1147	p_unclassified_Bacteria;c_unclassified_Bacteria;o_unclassified_Bacteria;f_unclassified_Bacteria;g_unclassified_Bacteria;s_unclassified_Bacteria	12	18	0	6	21	9	17	40	3	4	15	2	12	0	0	0	15	6	10	18	21	6	32	26	1	13	7	17	7	3	3	10	8	0	2	17	2	24	24	15	1	3
OTU11470	p_Proteobacteria;c_Gammaproteobacteria;o_Burkholderiales;f_B1-7BS;g_norank_B1-7BS;s_B1-7BS_sp.	0	0	0	0	0	0	0	0	0	0	0	0	1	0	15	5	0	0	0	0	0	0	0	0	0	0	0	0	0	0	0	0	0	0	0	0	0	0	0	0	0	0
OTU11471	p_unclassified_Archaea;c_unclassified_Archaea;o_unclassified_Archaea;f_unclassified_Archaea;g_unclassified_Archaea;s_unclassified_Archaea	0	0	0	0	2	0	0	0	9	1	0	0	0	0	0	5	0	0	0	0	0	0	0	0	2	2	0	0	0	0	0	0	0	0	0	0	0	0	0	0	0	0
OTU11472	p_Crenarchaeota;c_Bathyarchaeia;o_norank_Bathyarchaeia;f_norank_Bathyarchaeia;g_norank_Bathyarchaeia;s_Bathyarchaeia_sp.	0	0	0	0	1	0	0	0	2	0	0	0	0	0	0	0	0	0	0	0	0	0	0	0	0	0	0	0	0	0	0	0	0	0	0	0	0	0	0	0	0	0
OTU11473	p_Proteobacteria;c_Gammaproteobacteria;o_unclassified_Gammaproteobacteria;f_unclassified_Gammaproteobacteria;g_unclassified_Gammaproteobacteria;s_unclassified_Gammaproteobacteria	0	0	0	0	0	0	0	0	0	0	0	0	0	0	0	0	0	0	0	0	0	0	0	0	0	0	0	0	0	0	0	0	3	0	0	0	0	0	0	0	0	0
OTU11474	p_Planctomycetota;c_Phycisphaerae;o_CCM11a;f_norank_CCM11a;g_norank_CCM11a;s_CCM11a_sp.	0	3	3	3	1	0	2	3	1	0	0	4	6	2	0	0	0	0	1	1	1	2	2	5	4	0	0	0	1	2	0	3	0	0	1	0	0	0	0	0	0	2
OTU11475	p_Proteobacteria;c_Gammaproteobacteria;o_unclassified_Gammaproteobacteria;f_unclassified_Gammaproteobacteria;g_unclassified_Gammaproteobacteria;s_unclassified_Gammaproteobacteria	0	0	0	0	0	0	1	0	0	0	2	0	0	0	0	0	0	2	0	0	3	0	6	5	0	0	0	0	0	0	0	1	0	0	0	0	0	0	1	3	0	0
OTU11476	p_unclassified_Bacteria;c_unclassified_Bacteria;o_unclassified_Bacteria;f_unclassified_Bacteria;g_unclassified_Bacteria;s_unclassified_Bacteria	0	0	0	0	0	0	0	0	0	0	0	0	0	0	22	1	0	0	0	0	0	0	0	0	0	0	0	0	0	0	0	0	0	0	0	0	0	0	0	0	0	0
OTU11477	p_Myxococcota;c_Myxococcia;o_Myxococcales;f_Myxococcaceae;g_P3OB-42;s_P3OB-42_sp.	0	0	1	1	0	0	0	0	7	3	0	1	0	1	0	0	0	0	2	1	0	0	0	0	0	0	1	0	2	0	0	1	0	0	0	0	3	0	0	0	3	0
OTU11478	p_Acidobacteriota;c_Aminicenantia;o_Aminicenantales;f_norank_Aminicenantales;g_norank_Aminicenantales;s_Aminicenantales_sp.	0	1	4	1	3	0	0	0	0	1	0	0	3	7	0	0	0	10	2	2	0	20	4	4	0	3	11	2	29	13	17	20	1	5	8	4	21	7	0	0	22	6
OTU11479	p_SAR324_clade(Marine_group_B);c_norank_SAR324_clade(Marine_group_B);o_norank_SAR324_clade(Marine_group_B);f_norank_SAR324_clade(Marine_group_B);g_norank_SAR324_clade(Marine_group_B);s_SAR324_clade(Marine_group_B)_sp.	1	3	2	55	2	0	12	23	1	0	0	1	0	0	0	0	44	0	5	2	0	0	0	0	0	0	0	3	0	0	0	0	0	1	0	1	0	0	0	0	0	0
OTU1148	p_Myxococcota;c_unclassified_Myxococcota;o_unclassified_Myxococcota;f_unclassified_Myxococcota;g_unclassified_Myxococcota;s_unclassified_Myxococcota	0	0	0	1	0	0	1	1	0	0	0	0	0	0	0	0	1	0	0	1	0	4	0	0	0	0	1	3	0	0	0	0	1	0	1	1	0	1	0	0	0	0
OTU11480	p_Zixibacteria;c_norank_Zixibacteria;o_norank_Zixibacteria;f_norank_Zixibacteria;g_norank_Zixibacteria;s_Zixibacteria_sp.	0	0	0	0	0	0	0	0	0	0	0	0	0	0	0	0	0	0	0	0	0	3	0	0	0	0	0	0	0	0	0	0	0	0	0	0	0	1	1	0	1	0
OTU11481	p_Proteobacteria;c_Gammaproteobacteria;o_unclassified_Gammaproteobacteria;f_unclassified_Gammaproteobacteria;g_unclassified_Gammaproteobacteria;s_unclassified_Gammaproteobacteria	0	0	0	0	1	0	0	0	0	0	0	0	0	1	0	0	0	0	0	0	1	0	0	0	0	0	0	0	0	1	2	2	0	0	0	1	0	1	1	0	0	0
OTU11482	p_Nanoarchaeota;c_Nanoarchaeia;o_Woesearchaeales;f_norank_Woesearchaeales;g_norank_Woesearchaeales;s_Woesearchaeales_sp.	0	0	0	0	0	0	2	0	0	0	0	0	0	0	0	0	0	0	0	0	0	0	0	0	0	0	0	0	0	0	0	0	0	0	0	0	0	0	0	0	0	0
OTU11483	p_Zixibacteria;c_norank_Zixibacteria;o_norank_Zixibacteria;f_norank_Zixibacteria;g_norank_Zixibacteria;s_Zixibacteria_sp.	0	0	0	0	2	0	2	0	0	0	0	0	0	0	0	0	0	0	0	0	0	0	1	0	0	0	0	0	0	0	0	0	0	0	0	0	0	0	0	0	0	0
OTU11484	p_Proteobacteria;c_Gammaproteobacteria;o_unclassified_Gammaproteobacteria;f_unclassified_Gammaproteobacteria;g_unclassified_Gammaproteobacteria;s_unclassified_Gammaproteobacteria	0	0	0	0	0	0	0	0	0	0	0	0	0	0	0	0	0	0	0	2	0	0	0	0	0	0	0	0	0	0	0	0	0	0	0	0	0	0	0	0	0	4
OTU11485	p_unclassified_Bacteria;c_unclassified_Bacteria;o_unclassified_Bacteria;f_unclassified_Bacteria;g_unclassified_Bacteria;s_unclassified_Bacteria	0	0	0	0	0	0	2	0	0	0	0	0	0	0	0	0	0	0	0	0	0	0	0	0	0	0	0	0	0	0	0	0	0	0	0	0	0	0	0	0	0	0
OTU11486	p_Bacteroidota;c_Bacteroidia;o_Sphingobacteriales;f_KD3-93;g_norank_KD3-93;s_KD3-93_sp.	1	0	1	0	0	0	0	0	0	0	0	0	0	0	19	2	0	0	0	0	0	0	0	0	0	0	0	0	0	0	0	0	0	0	0	0	0	0	0	0	0	0
OTU11487	p_Patescibacteria;c_Parcubacteria;o_unclassified_Parcubacteria;f_unclassified_Parcubacteria;g_unclassified_Parcubacteria;s_unclassified_Parcubacteria	0	0	0	2	0	0	0	0	0	0	0	0	0	0	0	0	0	0	1	0	0	0	0	0	0	0	0	0	0	0	0	0	0	0	0	0	0	0	0	0	0	0
OTU11488	p_Proteobacteria;c_unclassified_Proteobacteria;o_unclassified_Proteobacteria;f_unclassified_Proteobacteria;g_unclassified_Proteobacteria;s_unclassified_Proteobacteria	0	0	0	0	0	0	0	0	0	0	0	0	0	0	0	0	0	0	0	1	0	0	0	0	0	0	0	0	1	0	0	0	0	0	0	0	0	0	1	1	0	0
OTU11489	p_Myxococcota;c_Polyangia;o_Polyangiales;f_Sandaracinaceae;g_norank_Sandaracinaceae;s_unclassified_Sandaracinaceae	0	0	0	22	0	0	28	46	0	0	0	0	0	0	0	0	54	1	11	24	0	0	0	0	0	1	2	1	0	0	1	3	1	0	0	0	0	0	2	6	2	0
OTU1149	p_unclassified_Bacteria;c_unclassified_Bacteria;o_unclassified_Bacteria;f_unclassified_Bacteria;g_unclassified_Bacteria;s_unclassified_Bacteria	0	0	0	0	0	2	0	1	0	0	0	0	0	0	0	0	0	0	0	0	0	0	0	0	0	0	0	0	0	0	0	0	0	0	0	0	0	0	0	0	0	0
OTU11490	p_Proteobacteria;c_Gammaproteobacteria;o_unclassified_Gammaproteobacteria;f_unclassified_Gammaproteobacteria;g_unclassified_Gammaproteobacteria;s_unclassified_Gammaproteobacteria	0	3	0	0	1	1	0	0	1	0	0	0	0	0	0	2	0	0	1	0	0	1	0	2	0	1	0	0	0	0	0	0	1	0	0	1	0	0	0	0	0	0
OTU11491	p_Patescibacteria;c_Parcubacteria;o_Candidatus_Kaiserbacteria;f_norank_Candidatus_Kaiserbacteria;g_norank_Candidatus_Kaiserbacteria;s_Candidatus_Kaiserbacteria_sp.	0	0	0	0	1	0	0	1	0	0	0	0	0	0	0	0	0	1	0	0	0	0	0	0	0	0	0	0	0	0	0	0	0	0	0	0	0	0	0	0	0	0
OTU11492	p_Proteobacteria;c_Gammaproteobacteria;o_unclassified_Gammaproteobacteria;f_unclassified_Gammaproteobacteria;g_unclassified_Gammaproteobacteria;s_unclassified_Gammaproteobacteria	1	0	0	0	0	0	0	0	0	0	0	0	0	0	0	0	0	1	2	0	0	0	1	0	0	0	2	1	0	1	0	2	1	2	1	1	1	0	0	0	0	0
OTU11493	p_Proteobacteria;c_Gammaproteobacteria;o_unclassified_Gammaproteobacteria;f_unclassified_Gammaproteobacteria;g_unclassified_Gammaproteobacteria;s_unclassified_Gammaproteobacteria	0	1	0	0	0	0	3	1	0	0	0	0	0	0	0	0	1	0	3	1	0	0	0	0	0	0	0	0	0	0	0	0	0	0	0	0	0	0	0	0	0	0
OTU11494	p_Asgardarchaeota;c_unclassified_Asgardarchaeota;o_unclassified_Asgardarchaeota;f_unclassified_Asgardarchaeota;g_unclassified_Asgardarchaeota;s_unclassified_Asgardarchaeota	0	0	0	0	0	0	0	0	0	0	0	0	0	0	0	0	0	0	0	0	0	0	0	0	0	0	0	0	0	0	0	0	0	0	0	0	0	0	0	0	0	3
OTU11495	p_Patescibacteria;c_Microgenomatia;o_Candidatus_Woesebacteria;f_norank_Candidatus_Woesebacteria;g_norank_Candidatus_Woesebacteria;s_Candidatus_Woesebacteria_sp.	0	0	0	0	0	0	0	0	0	0	0	0	0	0	0	0	0	2	0	0	0	0	0	0	0	0	16	0	0	0	0	0	0	0	0	0	0	0	0	0	0	0
OTU11496	p_Acidobacteriota;c_Acidobacteriae;o_Paludibaculum;f_norank_Paludibaculum;g_norank_Paludibaculum;s_Paludibaculum_sp.	0	0	0	0	0	0	0	0	0	0	0	0	0	0	0	11	0	0	0	0	0	0	0	0	0	0	0	0	0	0	0	0	0	0	0	0	0	0	0	0	0	0
OTU11497	p_unclassified_Bacteria;c_unclassified_Bacteria;o_unclassified_Bacteria;f_unclassified_Bacteria;g_unclassified_Bacteria;s_unclassified_Bacteria	0	0	0	1	0	0	3	0	0	0	0	0	0	0	0	0	0	0	0	0	0	0	0	0	0	0	0	0	0	0	0	0	0	0	0	0	0	0	0	0	0	0
OTU11498	p_Proteobacteria;c_Gammaproteobacteria;o_unclassified_Gammaproteobacteria;f_unclassified_Gammaproteobacteria;g_unclassified_Gammaproteobacteria;s_unclassified_Gammaproteobacteria	0	0	0	0	0	0	0	0	0	0	0	0	0	0	1	8	0	0	0	0	0	0	0	0	0	0	0	0	0	0	0	0	0	0	0	0	0	0	0	0	0	0
OTU11499	p_Actinobacteriota;c_Acidimicrobiia;o_Microtrichales;f_norank_Microtrichales;g_norank_Microtrichales;s_Microtrichales_sp.	0	0	0	0	0	0	0	0	0	0	0	0	0	0	14	4	1	0	0	0	0	0	0	0	0	1	0	0	0	0	0	0	0	0	0	0	0	0	0	0	0	0
OTU115	p_Latescibacterota;c_norank_Latescibacterota;o_norank_Latescibacterota;f_norank_Latescibacterota;g_norank_Latescibacterota;s_Latescibacterota_sp.	0	0	0	0	0	0	0	0	0	0	0	0	0	0	4	0	0	0	0	0	0	0	0	0	0	0	0	0	0	0	0	0	0	0	0	0	0	0	0	0	0	0
OTU1150	p_Nanoarchaeota;c_Nanoarchaeia;o_Woesearchaeales;f_norank_Woesearchaeales;g_norank_Woesearchaeales;s_unclassified_Woesearchaeales	0	1	0	0	0	0	2	2	0	0	4	0	0	0	0	0	2	8	1	2	0	0	0	0	0	0	2	0	0	3	0	0	0	0	0	0	0	3	0	0	0	0
OTU11500	p_Euryarchaeota;c_Thermococci;o_Methanofastidiosales;f_norank_Methanofastidiosales;g_norank_Methanofastidiosales;s_Methanofastidiosales_sp.	0	0	0	0	3	0	0	0	0	0	0	0	0	0	0	0	0	0	0	0	0	0	0	0	0	0	0	0	0	0	0	0	0	0	0	0	0	0	0	0	0	0
OTU11501	p_unclassified_Bacteria;c_unclassified_Bacteria;o_unclassified_Bacteria;f_unclassified_Bacteria;g_unclassified_Bacteria;s_unclassified_Bacteria	0	0	0	0	0	0	0	0	0	0	0	0	0	0	11	1	0	0	0	0	0	0	0	0	0	0	0	0	0	0	0	0	0	0	0	0	0	0	0	0	0	0
OTU11502	p_Planctomycetota;c_Planctomycetes;o_Pirellulales;f_Pirellulaceae;g_Pir4_lineage;s_Pir4_lineage_sp.	5	18	8	7	3	6	8	10	0	4	4	4	24	9	0	0	3	4	9	3	13	11	14	23	1	0	1	12	3	15	3	0	39	21	4	4	3	5	13	6	12	0
OTU11503	p_Bacteroidota;c_Kryptonia;o_Kryptoniales;f_BSV26;g_norank_BSV26;s_BSV26_sp.	0	0	0	0	0	0	0	0	0	0	0	0	0	0	21	25	0	0	0	0	0	0	0	0	0	0	0	0	0	0	0	0	0	0	0	0	0	1	0	0	0	0
OTU11504	p_Planctomycetota;c_Planctomycetes;o_Gemmatales;f_Gemmataceae;g_norank_Gemmataceae;s_Gemmataceae_sp.	0	0	0	0	0	0	0	0	0	0	0	0	0	0	12	0	0	0	0	0	0	0	0	0	0	1	0	0	0	0	0	0	0	0	0	0	0	0	0	0	0	0
OTU11505	p_Patescibacteria;c_Microgenomatia;o_Candidatus_Woesebacteria;f_norank_Candidatus_Woesebacteria;g_norank_Candidatus_Woesebacteria;s_Candidatus_Woesebacteria_sp.	0	0	0	1	0	0	1	0	0	0	0	0	0	0	0	0	1	0	0	0	0	0	0	2	0	0	0	0	0	1	0	1	1	0	0	3	0	0	0	0	2	0
OTU11506	p_Myxococcota;c_Myxococcia;o_Myxococcales;f_Myxococcaceae;g_P3OB-42;s_P3OB-42_sp.	0	0	0	0	0	0	2	1	0	0	0	0	0	0	0	0	0	0	0	0	0	0	0	0	0	0	0	0	0	0	0	0	0	0	0	0	0	0	0	0	0	0
OTU11507	p_unclassified_Bacteria;c_unclassified_Bacteria;o_unclassified_Bacteria;f_unclassified_Bacteria;g_unclassified_Bacteria;s_unclassified_Bacteria	0	0	0	0	0	0	0	0	0	0	0	0	0	0	0	0	0	0	0	0	0	0	4	0	0	0	0	0	0	0	0	0	0	0	0	0	0	0	0	0	0	0
OTU11508	p_Proteobacteria;c_Gammaproteobacteria;o_Legionellales;f_Legionellaceae;g_norank_Legionellaceae;s_Legionellaceae_sp.	0	0	0	0	0	0	0	0	0	0	0	0	0	0	0	1	0	0	0	0	0	0	0	0	0	0	0	0	0	0	0	0	0	0	0	2	0	0	0	0	0	0
OTU11509	p_Desulfobacterota;c_Desulfobulbia;o_Desulfobulbales;f_Desulfurivibrionaceae;g_MSBL7;s_MSBL7_sp.	0	0	0	0	0	0	0	0	0	0	0	0	0	0	0	0	0	0	0	0	0	0	0	0	0	0	0	0	0	0	0	0	0	2	0	0	0	0	0	0	0	0
OTU1151	p_Acidobacteriota;c_Subgroup_26;o_norank_Subgroup_26;f_norank_Subgroup_26;g_norank_Subgroup_26;s_Subgroup_26_sp.	3	0	0	0	1	1	0	0	2	1	2	0	0	0	9	212	1	0	2	1	1	0	1	0	56	10	0	0	1	0	0	1	0	0	0	0	1	0	0	0	1	0
OTU11510	p_Verrucomicrobiota;c_Chlamydiae;o_Chlamydiales;f_unclassified_Chlamydiales;g_unclassified_Chlamydiales;s_unclassified_Chlamydiales	0	0	1	0	0	0	0	0	0	0	0	0	1	0	0	0	0	0	2	1	0	0	0	0	0	0	0	0	1	0	0	0	2	0	0	0	0	1	0	0	0	0
OTU11511	p_Nanoarchaeota;c_Nanoarchaeia;o_Woesearchaeales;f_SCGC_AAA011-D5;g_norank_SCGC_AAA011-D5;s_SCGC_AAA011-D5_sp.	0	0	0	0	10	0	0	0	2	0	0	0	0	0	0	0	0	0	1	0	0	0	1	0	0	0	0	0	0	0	0	0	0	0	0	0	0	0	0	0	0	0
OTU11512	p_Bacteroidota;c_Bacteroidia;o_Chitinophagales;f_Saprospiraceae;g_norank_Saprospiraceae;s_unclassified_Saprospiraceae	8	4	1	4	3	14	19	13	0	3	10	16	10	3	0	1	6	3	8	2	6	2	2	9	0	0	2	4	0	2	1	1	0	1	0	2	0	2	0	2	0	0
OTU11513	p_Verrucomicrobiota;c_Kiritimatiellae;o_WCHB1-41;f_norank_WCHB1-41;g_norank_WCHB1-41;s_WCHB1-41_sp.	0	0	0	0	0	0	0	0	0	0	0	0	0	0	0	0	0	0	0	0	0	0	0	0	0	0	0	0	0	0	0	0	0	0	0	0	0	0	0	0	3	4
OTU11514	p_Desulfobacterota;c_Desulfobulbia;o_Desulfobulbales;f_unclassified_Desulfobulbales;g_unclassified_Desulfobulbales;s_unclassified_Desulfobulbales	0	0	0	0	0	0	0	0	0	0	0	0	0	0	0	0	0	0	3	0	0	0	0	0	0	0	0	0	0	0	0	0	0	0	0	0	0	0	0	0	0	0
OTU11515	p_unclassified_Bacteria;c_unclassified_Bacteria;o_unclassified_Bacteria;f_unclassified_Bacteria;g_unclassified_Bacteria;s_unclassified_Bacteria	0	0	0	0	0	0	2	0	0	0	0	0	0	0	0	0	0	0	0	0	0	0	0	0	0	0	0	0	0	0	0	0	0	0	0	0	0	0	0	0	0	0
OTU11516	p_Sva0485;c_norank_Sva0485;o_norank_Sva0485;f_norank_Sva0485;g_norank_Sva0485;s_Sva0485_sp.	0	0	0	0	0	0	0	0	3	0	0	0	0	0	4	27	0	0	0	0	0	1	0	0	0	0	0	0	0	0	0	0	0	0	1	0	0	0	0	0	0	0
OTU11517	p_Calditrichota;c_Calditrichia;o_Calditrichales;f_Calditrichaceae;g_JdFR-76;s_JdFR-76_sp.	0	0	0	0	0	0	0	3	0	0	0	0	0	0	0	0	2	0	5	0	0	0	0	0	0	0	0	0	0	0	0	2	0	0	0	0	0	0	0	0	0	0
OTU11518	p_unclassified_Bacteria;c_unclassified_Bacteria;o_unclassified_Bacteria;f_unclassified_Bacteria;g_unclassified_Bacteria;s_unclassified_Bacteria	0	0	0	0	0	0	0	0	12	0	0	0	0	0	0	0	0	0	0	0	0	0	0	0	0	0	0	0	0	0	0	0	0	0	0	0	0	0	0	0	0	0
OTU11519	p_Calditrichota;c_Calditrichia;o_Calditrichales;f_Calditrichaceae;g_norank_Calditrichaceae;s_unclassified_Calditrichaceae	0	1	0	0	0	0	0	0	3	1	0	0	0	0	0	0	0	0	0	0	0	0	0	0	0	0	0	0	0	0	0	0	0	0	0	0	0	0	0	0	0	0
OTU1152	p_unclassified_Bacteria;c_unclassified_Bacteria;o_unclassified_Bacteria;f_unclassified_Bacteria;g_unclassified_Bacteria;s_unclassified_Bacteria	0	0	0	0	0	2	0	0	0	0	0	0	0	0	0	0	1	0	1	0	0	0	0	0	0	0	0	0	0	0	0	0	0	0	0	0	0	0	0	0	0	0
OTU11520	p_Acidobacteriota;c_Holophagae;o_Subgroup_7;f_norank_Subgroup_7;g_norank_Subgroup_7;s_Subgroup_7_sp.	0	0	0	0	6	0	0	0	43	0	0	0	0	0	4	6	0	0	0	0	0	0	0	0	0	1	0	0	0	0	0	0	0	0	0	0	0	0	0	0	0	0
OTU11521	p_Desulfobacterota;c_unclassified_Desulfobacterota;o_unclassified_Desulfobacterota;f_unclassified_Desulfobacterota;g_unclassified_Desulfobacterota;s_unclassified_Desulfobacterota	0	0	0	0	0	0	0	0	0	0	1	0	0	0	0	0	0	0	0	0	0	2	1	0	0	0	4	0	0	0	0	0	1	0	0	0	0	1	1	1	1	0
OTU11522	p_Chloroflexi;c_Anaerolineae;o_Ardenticatenales;f_norank_Ardenticatenales;g_norank_Ardenticatenales;s_Ardenticatenales_sp.	0	0	0	0	1	0	0	1	0	0	0	0	0	0	0	0	0	0	0	0	0	0	0	1	0	0	0	0	0	3	0	2	0	3	0	0	4	0	3	3	3	0
OTU11523	p_Proteobacteria;c_Gammaproteobacteria;o_unclassified_Gammaproteobacteria;f_unclassified_Gammaproteobacteria;g_unclassified_Gammaproteobacteria;s_unclassified_Gammaproteobacteria	0	0	0	0	1	0	0	0	0	0	0	0	0	0	0	0	0	0	0	0	0	0	0	0	0	0	0	0	0	0	0	0	0	0	1	0	0	0	0	1	3	1
OTU11524	p_Latescibacterota;c_Latescibacteria;o_Latescibacterales;f_Latescibacteraceae;g_norank_Latescibacteraceae;s_Latescibacteraceae_sp.	0	0	0	0	0	0	0	6	0	0	0	0	0	0	0	1	0	0	0	0	0	0	0	0	0	0	0	1	0	1	0	8	0	0	0	1	1	0	0	0	0	0
OTU11525	p_Latescibacterota;c_norank_Latescibacterota;o_norank_Latescibacterota;f_norank_Latescibacterota;g_norank_Latescibacterota;s_Latescibacterota_sp.	0	0	0	0	0	0	0	0	0	0	0	0	0	0	10	17	0	0	0	0	0	0	0	0	0	0	0	0	0	0	0	0	0	0	0	0	0	0	0	0	0	0
OTU11526	p_Thermoplasmatota;c_Thermoplasmata;o_norank_Thermoplasmata;f_norank_Thermoplasmata;g_norank_Thermoplasmata;s_unclassified_Thermoplasmata	0	0	0	0	0	0	0	0	0	0	0	0	0	0	17	0	0	0	0	0	0	0	0	0	0	0	0	0	0	0	0	0	0	0	0	0	0	0	0	0	0	0
OTU11527	p_NB1-j;c_norank_NB1-j;o_norank_NB1-j;f_norank_NB1-j;g_norank_NB1-j;s_NB1-j_sp.	2	0	1	4	0	1	0	0	0	0	0	0	0	1	0	0	1	0	0	0	0	0	0	1	0	1	2	0	1	1	4	0	1	1	2	2	2	1	7	2	4	0
OTU11528	p_Patescibacteria;c_ABY1;o_unclassified_ABY1;f_unclassified_ABY1;g_unclassified_ABY1;s_unclassified_ABY1	0	0	0	3	0	0	1	1	0	0	0	0	0	0	0	0	0	0	0	0	0	0	0	0	0	0	0	0	0	0	0	0	0	0	0	0	0	0	0	0	0	0
OTU11529	p_Nanoarchaeota;c_Nanoarchaeia;o_Woesearchaeales;f_GW2011_GWC1_47_15;g_norank_GW2011_GWC1_47_15;s_GW2011_GWC1_47_15_sp.	0	0	0	0	0	0	0	0	0	0	0	0	0	0	0	5	0	0	0	0	0	0	0	0	0	0	0	0	0	0	0	0	0	0	0	0	0	0	0	0	0	0
OTU1153	p_unclassified_Bacteria;c_unclassified_Bacteria;o_unclassified_Bacteria;f_unclassified_Bacteria;g_unclassified_Bacteria;s_unclassified_Bacteria	0	0	0	0	0	0	0	0	0	0	0	0	0	1	0	0	0	0	0	0	0	0	0	0	0	0	0	0	5	0	0	0	0	0	0	0	0	0	0	0	9	0
OTU11530	p_Planctomycetota;c_Planctomycetes;o_Pirellulales;f_Pirellulaceae;g_Candidatus_Anammoximicrobium;s_Candidatus_Anammoximicrobium_sp.	0	0	0	0	0	0	0	0	0	0	0	0	0	0	17	23	0	0	0	0	0	0	0	0	2	1	0	0	0	0	0	0	0	0	0	0	0	0	0	0	0	0
OTU11531	p_Planctomycetota;c_Planctomycetes;o_Planctomycetales;f_Rubinisphaeraceae;g_SH-PL14;s_SH-PL14_sp.	0	1	0	0	0	0	0	0	0	0	0	0	0	0	0	3	0	0	0	0	0	0	0	0	0	0	0	0	0	0	0	0	0	0	0	0	0	0	0	0	0	0
OTU11532	p_Verrucomicrobiota;c_Kiritimatiellae;o_WCHB1-41;f_norank_WCHB1-41;g_norank_WCHB1-41;s_WCHB1-41_sp.	0	0	0	0	0	0	0	0	0	0	0	0	0	0	9	0	0	0	0	0	0	0	0	0	0	0	0	0	0	0	0	0	0	0	0	0	0	0	0	0	0	0
OTU11533	p_Dependentiae;c_Babeliae;o_Babeliales;f_unclassified_Babeliales;g_unclassified_Babeliales;s_unclassified_Babeliales	0	0	0	0	0	0	0	0	0	0	0	1	0	0	0	0	0	0	0	0	0	0	0	0	0	0	0	0	0	0	2	1	0	0	0	2	1	0	0	1	1	2
OTU11534	p_Planctomycetota;c_unclassified_Planctomycetota;o_unclassified_Planctomycetota;f_unclassified_Planctomycetota;g_unclassified_Planctomycetota;s_unclassified_Planctomycetota	0	0	0	3	3	0	0	0	0	2	0	0	0	0	0	0	0	0	0	0	0	0	0	0	0	0	0	0	0	0	0	0	0	0	0	1	0	0	0	0	0	2
OTU11535	p_Myxococcota;c_Polyangia;o_Polyangiales;f_unclassified_Polyangiales;g_unclassified_Polyangiales;s_unclassified_Polyangiales	0	0	0	0	0	0	0	0	6	0	0	0	0	0	0	0	0	1	0	0	0	0	0	0	0	0	0	0	0	0	0	1	0	0	0	0	0	0	0	0	0	0
OTU11536	p_unclassified_Bacteria;c_unclassified_Bacteria;o_unclassified_Bacteria;f_unclassified_Bacteria;g_unclassified_Bacteria;s_unclassified_Bacteria	0	0	0	0	0	0	0	0	0	0	0	0	0	1	0	0	0	0	0	0	0	5	1	0	0	0	0	0	1	0	0	0	0	0	0	0	2	0	0	0	13	1
OTU11537	p_Verrucomicrobiota;c_Omnitrophia;o_Omnitrophales;f_Omnitrophaceae;g_Candidatus_Omnitrophus;s_Candidatus_Omnitrophus_sp.	0	0	0	0	2	0	0	0	0	0	0	0	0	0	0	1	0	0	0	0	0	0	0	0	0	0	3	0	0	0	0	0	0	0	0	0	0	2	0	0	0	0
OTU11538	p_Planctomycetota;c_Phycisphaerae;o_C86;f_norank_C86;g_norank_C86;s_C86_sp.	0	0	0	0	0	0	0	1	0	0	0	0	0	0	0	0	1	0	0	0	0	0	0	0	0	0	0	0	0	1	0	0	0	0	0	1	0	0	0	0	0	0
OTU11539	p_Verrucomicrobiota;c_Kiritimatiellae;o_WCHB1-41;f_norank_WCHB1-41;g_norank_WCHB1-41;s_WCHB1-41_sp.	0	0	0	39	1	0	14	14	0	0	0	0	6	0	0	0	42	0	10	18	0	0	2	2	0	0	0	2	0	0	0	1	1	0	0	0	0	0	0	0	0	0
OTU1154	p_Crenarchaeota;c_Bathyarchaeia;o_norank_Bathyarchaeia;f_norank_Bathyarchaeia;g_norank_Bathyarchaeia;s_Bathyarchaeia_sp.	0	0	1	0	5	0	1	0	0	0	0	0	0	6	0	0	0	3	0	0	0	8	2	0	0	0	6	0	17	7	3	2	0	2	1	0	6	2	1	0	29	1
OTU11540	p_Myxococcota;c_Myxococcia;o_Myxococcales;f_Myxococcaceae;g_P3OB-42;s_P3OB-42_sp.	0	0	0	0	3	0	0	0	0	0	0	0	0	0	0	0	0	0	0	0	0	0	0	0	0	0	0	0	0	0	0	0	0	0	0	0	0	0	0	0	0	0
OTU11541	p_Planctomycetota;c_OM190;o_norank_OM190;f_norank_OM190;g_norank_OM190;s_OM190_sp.	0	0	6	71	11	3	54	62	1	2	3	6	21	2	0	2	96	4	30	73	10	19	5	5	5	2	0	2	7	12	9	11	4	1	0	13	10	5	13	15	0	0
OTU11542	p_Nanoarchaeota;c_Nanoarchaeia;o_Woesearchaeales;f_GW2011_GWC1_47_15;g_norank_GW2011_GWC1_47_15;s_GW2011_GWC1_47_15_sp.	0	0	0	0	0	0	0	0	0	0	0	1	0	1	0	0	0	0	0	0	1	0	0	0	0	0	0	0	0	0	0	0	0	1	0	0	0	1	1	0	0	0
OTU11543	p_Verrucomicrobiota;c_Chlamydiae;o_Chlamydiales;f_unclassified_Chlamydiales;g_unclassified_Chlamydiales;s_unclassified_Chlamydiales	0	0	0	0	0	0	0	0	0	0	0	0	1	0	0	7	0	0	0	0	0	0	0	0	0	0	0	0	0	0	0	0	0	2	0	0	0	0	0	0	0	0
OTU11544	p_Planctomycetota;c_unclassified_Planctomycetota;o_unclassified_Planctomycetota;f_unclassified_Planctomycetota;g_unclassified_Planctomycetota;s_unclassified_Planctomycetota	0	0	0	0	0	0	3	0	0	0	0	0	0	0	0	1	0	0	0	0	0	0	0	0	0	0	0	0	0	0	0	1	0	0	0	0	0	0	0	0	0	0
OTU11545	p_Nanoarchaeota;c_Nanoarchaeia;o_Woesearchaeales;f_norank_Woesearchaeales;g_norank_Woesearchaeales;s_Woesearchaeales_sp.	2	2	0	3	3	0	3	0	0	0	0	3	0	0	0	0	2	0	1	0	3	0	0	1	0	0	0	0	0	0	0	1	0	0	0	1	0	1	0	0	1	0
OTU11546	p_Acidobacteriota;c_Thermoanaerobaculia;o_Thermoanaerobaculales;f_Thermoanaerobaculaceae;g_Subgroup_10;s_Subgroup_10_sp.	4	2	3	147	28	0	133	199	0	1	2	1	2	2	0	1	142	0	73	80	2	1	3	1	4	2	4	5	0	0	8	5	1	1	2	5	0	5	0	1	4	0
OTU11547	p_Planctomycetota;c_Planctomycetes;o_Pirellulales;f_Pirellulaceae;g_Pirellula;s_Pirellula_sp.	0	0	0	0	0	0	0	0	0	0	0	0	0	0	13	1	0	0	0	0	0	0	0	0	1	0	0	0	0	0	0	0	0	0	0	0	0	0	0	0	0	0
OTU11548	p_unclassified_Bacteria;c_unclassified_Bacteria;o_unclassified_Bacteria;f_unclassified_Bacteria;g_unclassified_Bacteria;s_unclassified_Bacteria	0	0	0	0	0	0	0	0	0	0	0	0	0	0	14	0	0	0	0	0	0	0	0	0	0	0	0	0	0	0	0	0	0	0	0	0	0	0	0	0	0	0
OTU11549	p_Actinobacteriota;c_Thermoleophilia;o_Gaiellales;f_norank_Gaiellales;g_norank_Gaiellales;s_Gaiellales_sp.	0	0	0	0	1	0	0	0	0	0	0	0	0	0	12	10	0	0	0	0	0	0	0	0	0	0	0	0	0	0	0	0	0	0	0	0	0	0	0	0	0	0
OTU1155	p_unclassified_Bacteria;c_unclassified_Bacteria;o_unclassified_Bacteria;f_unclassified_Bacteria;g_unclassified_Bacteria;s_unclassified_Bacteria	0	0	0	0	0	0	0	0	0	0	0	0	0	0	0	0	11	0	0	1	0	0	0	0	0	0	0	0	0	0	0	0	0	0	0	0	0	0	0	0	0	0
OTU11550	p_Chloroflexi;c_Anaerolineae;o_Caldilineales;f_Caldilineaceae;g_norank_Caldilineaceae;s_Caldilineaceae_sp.	0	0	0	0	0	1	0	0	0	1	0	0	0	0	0	10	0	0	0	0	0	0	0	0	0	0	0	0	0	0	0	0	0	0	0	0	0	0	0	0	0	0
OTU11551	p_Latescibacterota;c_Latescibacteria;o_Latescibacterales;f_Latescibacteraceae;g_norank_Latescibacteraceae;s_Latescibacteraceae_sp.	0	0	0	0	0	0	0	0	0	0	0	0	0	0	14	14	0	0	0	0	0	0	0	0	0	0	0	0	0	0	0	0	0	0	0	0	0	0	0	0	0	0
OTU11552	p_Nanoarchaeota;c_Nanoarchaeia;o_Woesearchaeales;f_norank_Woesearchaeales;g_norank_Woesearchaeales;s_Woesearchaeales_sp.	0	0	0	0	0	0	2	0	0	0	0	0	0	0	0	0	0	0	0	0	0	0	0	0	0	0	0	0	0	0	0	0	0	0	0	0	0	0	0	0	0	0
OTU11553	p_Altiarchaeota;c_Altiarchaeia;o_Altiarchaeales;f_Altiarchaeaceae;g_Candidatus_Altiarchaeum;s_Candidatus_Altiarchaeum_sp.	0	0	0	0	0	0	2	0	0	0	0	0	0	0	0	0	0	0	0	0	0	0	0	1	0	0	0	0	0	0	0	0	0	0	0	0	0	0	0	0	0	0
OTU11554	p_Bdellovibrionota;c_Oligoflexia;o_Oligoflexales;f_Oligoflexaceae;g_norank_Oligoflexaceae;s_Oligoflexaceae_sp.	0	0	0	0	0	1	3	5	0	0	0	0	1	1	0	0	1	0	1	0	4	0	16	18	0	1	2	0	0	0	0	0	1	2	0	1	0	0	0	1	0	0
OTU11555	p_Myxococcota;c_Polyangia;o_UASB-TL25;f_norank_UASB-TL25;g_norank_UASB-TL25;s_UASB-TL25_sp.	0	7	13	4	3	0	14	4	0	0	0	0	0	0	0	0	13	0	2	1	0	0	0	0	0	0	0	9	0	0	0	0	0	0	0	0	0	1	0	0	0	1
OTU11556	p_Chloroflexi;c_KD4-96;o_norank_KD4-96;f_norank_KD4-96;g_norank_KD4-96;s_KD4-96_sp.	0	0	0	53	3	1	17	19	0	1	0	1	0	0	0	0	23	0	17	22	1	0	1	0	0	0	0	1	0	0	0	0	0	0	0	0	0	1	0	0	0	0
OTU11557	p_Proteobacteria;c_Gammaproteobacteria;o_Coxiellales;f_Coxiellaceae;g_Coxiella;s_Coxiella_sp.	0	0	0	0	0	0	0	1	0	0	1	0	0	0	0	0	0	0	0	0	0	0	0	0	0	0	0	0	0	0	0	2	2	0	0	4	0	3	3	9	0	11
OTU11558	p_Planctomycetota;c_Planctomycetes;o_Pirellulales;f_Pirellulaceae;g_norank_Pirellulaceae;s_unclassified_Pirellulaceae	2	8	8	15	1	3	10	35	6	1	2	4	8	0	0	0	27	8	10	15	4	9	6	8	0	1	11	7	7	7	3	13	10	12	7	18	9	6	15	19	4	4
OTU11559	p_Planctomycetota;c_unclassified_Planctomycetota;o_unclassified_Planctomycetota;f_unclassified_Planctomycetota;g_unclassified_Planctomycetota;s_unclassified_Planctomycetota	0	0	2	0	2	1	0	1	0	0	3	0	0	0	0	0	0	1	0	0	0	1	1	0	1	0	0	0	4	0	4	8	0	0	2	0	2	0	0	2	9	0
OTU1156	p_Planctomycetota;c_unclassified_Planctomycetota;o_unclassified_Planctomycetota;f_unclassified_Planctomycetota;g_unclassified_Planctomycetota;s_unclassified_Planctomycetota	0	0	0	0	0	0	0	1	0	0	0	0	0	0	0	0	0	0	0	1	0	0	0	0	0	0	3	0	2	1	6	2	0	0	0	1	0	0	0	1	2	0
OTU11560	p_Nanoarchaeota;c_Nanoarchaeia;o_Woesearchaeales;f_SCGC_AAA011-D5;g_norank_SCGC_AAA011-D5;s_SCGC_AAA011-D5_sp.	0	0	0	0	0	0	0	0	0	0	0	0	0	0	0	0	0	0	0	0	0	0	0	0	0	0	0	0	0	0	0	1	0	0	0	0	0	0	0	0	0	4
OTU11561	p_unclassified_Bacteria;c_unclassified_Bacteria;o_unclassified_Bacteria;f_unclassified_Bacteria;g_unclassified_Bacteria;s_unclassified_Bacteria	0	0	0	2	0	0	0	1	0	0	0	0	0	0	0	0	0	0	0	0	0	0	0	0	0	0	0	0	0	0	0	0	0	0	0	0	0	0	0	0	0	0
OTU11562	p_unclassified_Bacteria;c_unclassified_Bacteria;o_unclassified_Bacteria;f_unclassified_Bacteria;g_unclassified_Bacteria;s_unclassified_Bacteria	0	0	0	0	0	0	0	0	0	0	0	0	0	0	0	0	0	0	0	0	0	0	0	0	0	0	0	0	0	0	0	0	0	0	0	0	0	0	2	0	0	5
OTU11563	p_Verrucomicrobiota;c_Verrucomicrobiae;o_Pedosphaerales;f_Pedosphaeraceae;g_ADurb.Bin063-1;s_ADurb.Bin063-1_sp.	0	1	0	0	3	0	0	0	1	0	0	0	0	0	10	19	0	0	0	0	0	0	0	0	0	2	0	0	0	0	0	0	0	0	0	0	0	0	0	0	0	0
OTU11564	p_unclassified_Bacteria;c_unclassified_Bacteria;o_unclassified_Bacteria;f_unclassified_Bacteria;g_unclassified_Bacteria;s_unclassified_Bacteria	0	0	0	0	0	0	0	0	0	0	0	0	0	5	0	0	0	0	0	0	0	0	0	0	0	0	0	0	6	0	3	3	0	0	0	0	0	0	0	0	0	0
OTU11565	p_Acidobacteriota;c_Vicinamibacteria;o_Vicinamibacterales;f_norank_Vicinamibacterales;g_norank_Vicinamibacterales;s_Vicinamibacterales_sp.	0	0	0	0	0	0	0	0	0	0	0	0	0	0	0	0	0	0	0	0	0	0	0	0	0	0	0	0	0	0	0	0	0	0	0	0	0	0	0	3	0	0
OTU11566	p_Nanoarchaeota;c_Nanoarchaeia;o_Woesearchaeales;f_norank_Woesearchaeales;g_norank_Woesearchaeales;s_Woesearchaeales_sp.	0	0	0	0	0	0	0	0	0	0	0	0	0	0	0	0	0	0	0	0	0	0	0	0	0	0	0	0	0	0	0	0	0	0	0	0	3	0	0	0	0	0
OTU11567	p_Patescibacteria;c_Parcubacteria;o_unclassified_Parcubacteria;f_unclassified_Parcubacteria;g_unclassified_Parcubacteria;s_unclassified_Parcubacteria	0	0	0	0	0	0	0	0	0	0	0	0	0	0	0	13	0	0	0	0	0	0	0	0	0	0	0	0	0	0	0	0	0	0	0	0	0	0	0	0	0	0
OTU11568	p_Verrucomicrobiota;c_Chlamydiae;o_Chlamydiales;f_unclassified_Chlamydiales;g_unclassified_Chlamydiales;s_unclassified_Chlamydiales	0	0	0	0	0	0	0	0	0	0	0	0	1	0	0	0	0	0	0	0	0	0	0	1	0	0	0	0	0	0	0	0	0	0	0	0	0	0	0	0	0	0
OTU11569	p_Sumerlaeota;c_Sumerlaeia;o_norank_Sumerlaeia;f_norank_Sumerlaeia;g_norank_Sumerlaeia;s_Sumerlaeia_sp.	0	0	2	0	0	0	0	1	0	0	0	0	0	0	0	0	0	0	0	0	0	1	0	0	1	1	1	0	0	0	0	0	0	0	0	0	0	1	0	2	0	0
OTU1157	p_Planctomycetota;c_Planctomycetes;o_Pirellulales;f_Pirellulaceae;g_Pirellula;s_Pirellula_sp.	2	0	3	23	0	0	8	19	0	0	0	0	1	0	0	0	15	0	3	3	1	0	0	1	0	0	0	0	0	0	0	0	1	0	0	0	1	0	0	0	1	0
OTU11570	p_unclassified_Bacteria;c_unclassified_Bacteria;o_unclassified_Bacteria;f_unclassified_Bacteria;g_unclassified_Bacteria;s_unclassified_Bacteria	0	1	0	1	1	2	0	0	0	0	0	0	2	0	0	0	1	0	0	0	1	0	0	0	0	0	0	0	0	0	9	10	0	0	0	2	13	0	1	0	0	0
OTU11571	p_Actinobacteriota;c_Acidimicrobiia;o_Actinomarinales;f_norank_Actinomarinales;g_norank_Actinomarinales;s_Actinomarinales_sp.	56	183	82	30	68	50	128	73	9	32	83	324	242	51	0	52	32	288	23	28	379	70	351	207	12	22	110	113	58	111	85	247	157	46	89	275	89	195	20	12	26	36
OTU11572	p_Patescibacteria;c_Berkelbacteria;o_norank_Berkelbacteria;f_norank_Berkelbacteria;g_norank_Berkelbacteria;s_Berkelbacteria_sp.	0	0	0	0	0	0	0	0	0	0	0	0	0	0	0	0	0	5	0	0	0	0	0	0	0	0	6	0	0	0	0	0	0	0	0	0	0	0	0	0	0	0
OTU11573	p_Latescibacterota;c_Latescibacteria;o_Latescibacterales;f_Latescibacteraceae;g_Candidatus_Latescibacter;s_unclassified_Candidatus_Latescibacter	2	0	0	0	0	0	0	0	0	0	0	0	0	0	0	0	0	0	2	0	0	0	0	0	0	0	4	0	0	0	0	0	0	0	0	0	1	0	0	2	1	0
OTU11574	p_unclassified_Bacteria;c_unclassified_Bacteria;o_unclassified_Bacteria;f_unclassified_Bacteria;g_unclassified_Bacteria;s_unclassified_Bacteria	0	0	0	0	0	0	0	2	0	0	0	0	0	0	0	0	0	0	0	2	0	4	0	0	0	0	0	0	0	0	0	0	0	0	0	0	0	0	0	0	0	0
OTU11575	p_Proteobacteria;c_Gammaproteobacteria;o_unclassified_Gammaproteobacteria;f_unclassified_Gammaproteobacteria;g_unclassified_Gammaproteobacteria;s_unclassified_Gammaproteobacteria	0	0	0	0	0	0	0	0	0	0	0	0	0	0	0	0	0	0	0	0	0	0	0	0	0	0	0	0	0	0	0	2	0	0	0	3	0	0	1	0	0	0
OTU11576	p_Firmicutes;c_Clostridia;o_Peptostreptococcales-Tissierellales;f_Fusibacteraceae;g_Fusibacter;s_Fusibacter_sp.	9	22	6	15	13	7	20	13	10	4	10	18	18	8	0	14	14	10	8	10	12	13	16	14	2312	2875	10	12	10	10	11	9	7	7	6	6	11	9	1	16	5	0
OTU11577	p_Dependentiae;c_Babeliae;o_Babeliales;f_Vermiphilaceae;g_norank_Vermiphilaceae;s_Vermiphilaceae_sp.	2	0	0	3	1	0	3	4	0	0	0	0	0	0	0	0	3	0	3	1	0	0	0	0	0	0	0	0	0	0	0	0	0	0	0	0	0	0	0	0	1	0
OTU11578	p_Actinobacteriota;c_Thermoleophilia;o_Gaiellales;f_Gaiellaceae;g_Gaiella;s_Gaiella_sp.	42	35	10	22	130	38	26	13	717	186	72	29	60	16	564	4717	27	19	16	29	23	18	24	32	2055	1188	14	14	9	19	7	18	12	23	7	2	26	18	7	15	12	0
OTU11579	p_Planctomycetota;c_Planctomycetes;o_Pirellulales;f_Pirellulaceae;g_Blastopirellula;s_Blastopirellula_sp.	0	4	0	0	1	0	0	0	0	0	0	1	0	0	0	0	0	0	0	6	0	1	1	2	3	0	1	0	0	3	3	3	1	2	0	2	5	0	3	9	0	0
OTU1158	p_Planctomycetota;c_unclassified_Planctomycetota;o_unclassified_Planctomycetota;f_unclassified_Planctomycetota;g_unclassified_Planctomycetota;s_unclassified_Planctomycetota	0	0	0	0	0	0	3	0	0	0	0	0	0	0	0	0	0	0	0	1	0	0	0	0	0	0	0	0	0	0	0	0	0	0	0	0	0	0	0	0	0	0
OTU11580	p_Myxococcota;c_Polyangia;o_Polyangiales;f_Sandaracinaceae;g_norank_Sandaracinaceae;s_unclassified_Sandaracinaceae	0	0	0	46	11	0	24	25	3	0	0	1	0	0	3	11	52	0	19	17	4	0	0	0	35	1	0	4	0	1	0	0	1	0	0	0	1	0	0	0	0	2
OTU11581	p_Planctomycetota;c_Phycisphaerae;o_CCM11a;f_norank_CCM11a;g_norank_CCM11a;s_CCM11a_sp.	6	28	1	2	2	5	2	5	4	2	9	3	15	0	0	0	3	24	2	9	11	4	22	30	0	1	2	52	29	4	9	27	9	6	4	22	2	34	7	16	0	9
OTU11582	p_unclassified_Bacteria;c_unclassified_Bacteria;o_unclassified_Bacteria;f_unclassified_Bacteria;g_unclassified_Bacteria;s_unclassified_Bacteria	0	0	0	0	0	0	2	0	0	0	0	0	0	0	0	0	0	0	0	0	0	0	0	0	0	0	0	0	0	0	0	0	0	0	0	0	0	0	0	0	0	0
OTU11583	p_unclassified_Bacteria;c_unclassified_Bacteria;o_unclassified_Bacteria;f_unclassified_Bacteria;g_unclassified_Bacteria;s_unclassified_Bacteria	0	0	0	0	3	3	0	1	8	0	0	0	1	1	3	12	0	0	0	0	0	0	0	0	0	1	0	0	0	0	0	0	0	0	0	0	0	0	0	1	0	0
OTU11584	p_unclassified_Archaea;c_unclassified_Archaea;o_unclassified_Archaea;f_unclassified_Archaea;g_unclassified_Archaea;s_unclassified_Archaea	0	0	0	0	0	0	2	0	0	0	0	0	0	0	0	0	0	0	1	0	0	0	0	0	0	0	0	0	0	0	0	0	0	0	0	0	0	0	0	0	0	0
[truncated: 46,782 more rows]

## Sheet: Dataset_2C Phylum
Phylum	YRE1	YRE2	YRE3	YRE4	YRE5	YRE6	YRE7	YRE8	YRE9	YRE10	YRE11	YRE12	YRE13	YRE14	YRE15	YRE16	YRE17	YRE18	YRE19	YRE20	YRE21	YRE22	YRE23	YRE24	ECS1	ECS2	ECS3	ECS4	ECS5	ECS6	ECS7	ECS8	ECS9	ECS10	ECS11	ECS12	ECS13	ECS14	ECS15	ECS16	ECS17	ECS18
[truncated: 88 more rows]

[truncated: 6 more sheets: Dataset_2D Classes, Dataset_2E Orders, Dataset_2F Families, Dataset_2G Genus, Dataset_2H Species, Dataset_2I Dissimilarity]
