# Supplementary material for: Eutrophication shifts microbial communities and life-history strategies in the Yangtze River Estuary
Source: Front Microbiol. 2025 Sep 15;16:1650511. doi: 10.3389/fmicb.2025.1650511 (PMC12493985; doi:10.3389/fmicb.2025.1650511)
Supplement: Supplementary file 3 [file Data_Sheet_3.xlsx]

## Sheet: Dataset_3A
	Number of reads	Number of bases (Gbp) (raw sequence)	Number of bases (Gbp) (clean sequence)	Average Read Length(bp)	GC content(%)
YRE1	137185328	21.4725	20.5204	150	0.5437
YRE2	164592492	26.0782	24.5882	149	0.5574
YRE3	141627058	22.6401	21.1387	149	0.5409
YRE4	185137068	28.7708	27.6415	149	0.6025
YRE5	174889322	27.8117	26.0811	149	0.5584
YRE6	262636626	40.7519	39.2448	149	0.6001
YRE7	131210720	20.6463	19.6244	150	0.5305
YRE8	148775426	23.1531	22.1897	149	0.5753
YRE9	152988124	25.0194	22.7886	149	0.5485
YRE10	149178942	23.0799	22.2691	149	0.5889
YRE11	135342838	21.0421	20.183	149	0.5766
YRE12	159415104	24.7628	23.7628	149	0.5895
YRE13	121132830	20.2359	18.0535	149	0.5278
YRE14	128606386	20.2166	19.2609	150	0.5494
YRE15	127497720	20.0054	19.0167	149	0.5474
YRE16	132380724	20.7356	19.7631	149	0.5606
YRE17	129365736	20.2009	19.3062	149	0.5588
YRE18	125946870	20.3303	18.7733	149	0.521
YRE19	477848698	79.2688	71.4539	150	0.5477
YRE20	129083964	20.3229	19.3209	150	0.5361
YRE21	130862970	20.6366	19.59	150	0.5503
YRE22	130227002	21.2177	19.4346	149	0.5739
YRE23	131634664	20.5481	19.6173	149	0.5552
YRE24	139803356	21.7411	20.8893	149	0.5963
ECS1	133441960	20.813	19.9005	149	0.5794
ECS2	127702044	20.1671	19.1047	150	0.535
ECS3	132743666	20.5117	19.8621	150	0.5695
ECS4	132816162	20.7884	19.8364	149	0.577
ECS5	115777692	20.0686	17.2739	149	0.5159
ECS6	127978794	20.2738	19.0872	149	0.5576
ECS7	159636176	25.2734	23.7288	149	0.5678
ECS8	143673150	22.7788	21.3724	149	0.5552
ECS9	168490000	26.8893	25.0881	149	0.5524
ECS10	129961032	20.3778	19.4684	150	0.559
ECS11	129881836	21.4096	19.4353	150	0.536
ECS12	133313228	20.8508	19.9175	149	0.5611
ECS13	135776454	21.6487	20.3045	150	0.5482
ECS14	127564772	20.0332	19.0826	150	0.5627
ECS15	130727708	20.6586	19.5325	149	0.5768
ECS16	123721926	20.1208	18.5183	150	0.5425
ECS17	148113270	23.7038	22.1347	149	0.5712
ECS18	183341692	31.9222	27.4098	150	0.5513

## Sheet: Dataset_3B
Kindom	YRE1	YRE2	YRE3	YRE4	YRE5	YRE6	YRE7	YRE8	YRE9	YRE10	YRE11	YRE12	YRE13	YRE14	YRE15	YRE16	YRE17	YRE18	YRE19	YRE20	YRE21	YRE22	YRE23	YRE24	ECS1	ECS2	ECS3	ECS4	ECS5	ECS6	ECS7	ECS8	ECS9	ECS10	ECS11	ECS12	ECS13	ECS14	ECS15	ECS16	ECS17	ECS18
k_Archaea	1.7969	2.17448	4.13694	2.36292	10.9445	8.3867	4.69312	3.69282	18.9915	5.4217	3.49822	3.37035	1.87506	10.6728	6.63175	1.96752	2.57532	2.68845	3.04964	5.2477	2.26046	7.43124	3.01617	2.06998	2.6996	6.79369	5.32913	1.23616	10.3326	3.19743	3.2579	3.02157	1.80957	3.42021	3.60179	2.46316	6.39687	2.65888	3.16298	2.44143	12.1782	6.23811
k_Bacteria	98.1267	97.7534	95.8191	97.5256	88.3903	91.529	94.8989	95.8232	80.8888	94.4997	96.4057	96.5625	98.0571	89.2522	92.653	97.8117	97.2836	97.2542	96.7112	94.2321	97.6573	92.5	96.8598	97.8298	97.2343	93.0988	94.6148	98.6054	89.5525	96.7546	96.6706	96.9052	98.1348	96.4932	96.3519	97.4745	93.5235	97.2532	96.7739	97.4701	87.786	93.7261
k_Fungi	0.00198665	0.00174292	0.00126015	0.00201091	0.00189708	0.00157294	0.00287307	0.00338882	0.00122611	0.00139679	0.00172236	0.00130922	0.00184575	0.000754271	0.00440453	0.00235479	0.0021864	0.00134299	0.00312728	0.00276417	0.00160366	0.00118039	0.00174959	0.00184106	0.00211759	0.00179204	0.00100117	0.0031379	0.0010365	0.00108835	0.000906567	0.00135163	0.00139134	0.00240583	0.000969813	0.00133915	0.000927782	0.00180774	0.00136507	0.00281891	0.000807761	0.00101941
k_Metazoa	0.0401265	0.0431868	0.018843	0.03917	0.0220414	0.0474105	0.0478554	0.0594693	0.0194721	0.0241785	0.0411476	0.0254121	0.0302426	0.0112637	0.0547676	0.0347039	0.0519044	0.0315104	0.0526121	0.0541215	0.0310999	0.0161078	0.0319148	0.0323079	0.0252656	0.0225117	0.0249155	0.084586	0.0607133	0.0192367	0.0165122	0.0270596	0.0245135	0.0444672	0.0163756	0.0192108	0.016406	0.0335111	0.0254756	0.0251631	0.0106709	0.0149688
k_Protoctista	0.0066506	0.00712957	0.00449765	0.00730469	0.00419813	0.00668066	0.00775318	0.0102695	0.00132654	0.00581866	0.00828086	0.00653352	0.00773419	0.00281384	0.0225176	0.0124971	0.00876174	0.00853763	0.0100252	0.0107848	0.00982796	0.00556179	0.00870719	0.0099413	0.00672727	0.0067793	0.00596336	0.016425	0.0039176	0.00650691	0.00708937	0.00705491	0.00754243	0.00759157	0.00535043	0.0100082	0.00416812	0.00892358	0.00705988	0.00971256	0.00239793	0.00464305
k_Viridiplantae	0.0208408	0.0136458	0.00882725	0.00901784	0.0192642	0.0143253	0.0154742	0.018912	0.00933368	0.0120635	0.016844	0.00936013	0.011652	0.00606825	0.424768	0.0486607	0.0111412	0.00944594	0.0238306	0.0155796	0.011692	0.00855917	0.0187999	0.0150118	0.0130013	0.017653	0.0080482	0.0208823	0.0102826	0.00796763	0.0094586	0.0150246	0.00992549	0.0131276	0.00844713	0.0108361	0.00899772	0.0132373	0.0131492	0.0168142	0.00507322	0.00785684
k_Viruses	0.00681643	0.00640596	0.0104915	0.0539646	0.617884	0.0142678	0.334048	0.391949	0.0883321	0.0351175	0.0280757	0.0245297	0.016385	0.0541081	0.208776	0.122568	0.0671333	0.00653752	0.149612	0.43692	0.0280667	0.0373818	0.0628236	0.0411134	0.0189504	0.0587298	0.0161662	0.0334085	0.0389537	0.013118	0.0375565	0.0227307	0.0122196	0.0190221	0.0151835	0.0209748	0.0491454	0.0304197	0.0160444	0.0339271	0.016924	0.00730396

## Sheet: Dataset_3C-KEGG
KO	Function	YRE1	YRE2	YRE3	YRE4	YRE5	YRE6	YRE7	YRE8	YRE9	YRE10	YRE11	YRE12	YRE13	YRE14	YRE15	YRE16	YRE17	YRE18	YRE19	YRE20	YRE21	YRE22	YRE23	YRE24	ECS1	ECS2	ECS3	ECS4	ECS5	ECS6	ECS7	ECS8	ECS9	ECS10	ECS11	ECS12	ECS13	ECS14	ECS15	ECS16	ECS17	ECS18
K00001	E1.1.1.1, adh; alcohol dehydrogenase [EC:1.1.1.1]	0	0.00170182	0.00313898	0.00296157	0.0015683	0.00311699	0.000956995	0.00588166	0.00331667	0.00240871	0	0.0014874	0.00315895	0.00143397	0.00141319	0.00122628	0.00205541	0.00269082	0.00179629	0.00192191	0.00304291	0.00135383	0.00291578	0.00321334	0.00725205	0.035927	0.00263839	0.00497138	0.0221623	0.00335924	0.0240175	0.00175708	0.00343088	0.007802	0.00162761	0.00462358	0.000659758	0.00339344	0.00410088	0.00433086	0.00106956	0.0011762
K00002	AKR1A1, adh; alcohol dehydrogenase (NADP+) [EC:1.1.1.2]	0	0	0	0	0.000901256	0.000103889	0	0	0.000144915	0	0	0	0	0	0	0.000350733	0	0	0	0	0	0.000199835	0	0	0.000545816	0.00431978	0	0.00171769	0.000208504	7.7436e-05	0	0.000290482	0.000899295	0.00018781	0.00014083	0	0	0	0	0	0	0
K00003	hom; homoserine dehydrogenase [EC:1.1.1.3]	0.130472	0.0848615	0.0426613	0.0572426	0.116213	0.058291	0.116486	0.0857369	0.0867983	0.0698196	0.143943	0.105213	0.0561751	0.0538696	0.0502154	0.111391	0.0496914	0.0584066	0.0626688	0.061677	0.0384313	0.0485491	0.0424661	0.0364032	0.0658502	0.105161	0.0659773	0.0458259	0.0830762	0.0459496	0.0690471	0.0359821	0.0295638	0.0244819	0.0368527	0.0438343	0.0396805	0.0446558	0.0378979	0.0287322	0.0713651	0.0442345
K00004	BDH, butB; (R,R)-butanediol dehydrogenase / meso-butanediol dehydrogenase / diacetyl reductase [EC:1.1.1.4 1.1.1.- 1.1.1.303]	0	0	0	0	0	0	0	0	0	0	0	0	0	0	0	0	0	0	0	0	0	0	0	0	0.00232169	0.00424795	0	0	0.00528298	0.000287234	0.000932948	0	0	0	0	0.000338603	0	0	0	0	0	0
K00005	gldA; glycerol dehydrogenase [EC:1.1.1.6]	0	0	0	0	0	0	0	0.000542575	0.00101478	0.00018046	0	8.68502e-05	0	0.000460376	0.000212609	0.000581924	0	0.000578395	0.00031734	0.00231555	0.000284848	0.000434506	0.000512821	0.00196664	0	0.00010891	0.000314816	0.00208911	8.79797e-05	0.000525604	0.00127573	8.17139e-05	0.00171395	0.0137052	0.00297898	0.000825641	0.000399825	0.000150521	0.000593801	0.00134769	0.000216555	0.00114624
K00008	SORD, gutB; L-iditol 2-dehydrogenase [EC:1.1.1.14]	0.0384678	0.0186007	0.0167384	0.0229028	0.0191317	0.0198003	0.0413979	0.0218402	0.02877	0.0267658	0.0162728	0.0205868	0.0182861	0.0225566	0.0156575	0.0383835	0.0273432	0.025406	0.0289401	0.0373325	0.0291659	0.0242147	0.0291669	0.0196083	0.0177743	0.00661912	0.0245829	0.0368004	0.0288106	0.0324626	0.034668	0.038113	0.0371448	0.0325941	0.0302659	0.0347639	0.0411941	0.0243434	0.0283643	0.0337214	0.0541687	0.0440779
K00009	mtlD; mannitol-1-phosphate 5-dehydrogenase [EC:1.1.1.17]	0.000142578	9.25218e-05	0	0	0	0	0	3.7539e-05	0	0	0	1.26664e-05	0	0	0	0	0	4.08035e-05	0	0.00176209	0.000164051	0	0	0	0	0	0	0	0	0	0	7.62664e-05	0.000141667	0	0	0	0.000802551	5.77925e-05	0	0	0.000307989	0
K00010	iolG; myo-inositol 2-dehydrogenase / D-chiro-inositol 1-dehydrogenase [EC:1.1.1.18 1.1.1.369]	0.00294183	0.0118315	0.00397822	0.00560418	0.00109772	0.0013999	0.00239724	0.00279039	0.00183509	0.00265213	0.00826318	0.00300477	0.00636502	0.00403168	0.00420669	0.000978642	0.00150195	0.00285084	0.00306415	0.00142774	0.00514438	0.00132592	0.00743041	0.00674341	0.00334277	0.00181487	0.0011715	0.00816693	0.00104141	0.0013523	0.00146747	0.00159029	0.00486208	0.00730159	0.00200692	0.00126728	0.000594995	0.00342259	0.00356216	0.00209432	0.00024823	0.00184126
K00012	UGDH, ugd; UDPglucose 6-dehydrogenase [EC:1.1.1.22]	0.0540254	0.110198	0.110785	0.0984912	0.10211	0.0799749	0.0978345	0.0771379	0.0951962	0.0774368	0.0498037	0.105834	0.0847955	0.0847206	0.0882945	0.0722668	0.0697681	0.0801707	0.0815983	0.0679793	0.0697831	0.0584665	0.0774497	0.0822389	0.0911164	0.0847023	0.0732523	0.0888092	0.093671	0.0732642	0.0676027	0.0539	0.0707131	0.052404	0.0593137	0.0689307	0.0543747	0.0798386	0.0550552	0.0522292	0.0289688	0.0523524
K00013	hisD; histidinol dehydrogenase [EC:1.1.1.23]	0.0794855	0.0760783	0.0391768	0.048514	0.0743004	0.0142066	0.0489693	0.0495047	0.0344328	0.0259662	0.0777357	0.0722425	0.0378578	0.033105	0.0286925	0.037443	0.0120458	0.0505342	0.0327158	0.0160622	0.0336181	0.034227	0.0323339	0.0280704	0.0619463	0.0949309	0.0487566	0.0364271	0.0529526	0.0426521	0.0506879	0.0198038	0.0415405	0.0286287	0.025771	0.0290119	0.0194592	0.0337733	0.0257065	0.0150081	0.0268503	0.023934
K00014	aroE; shikimate dehydrogenase [EC:1.1.1.25]	0.018602	0.0110551	0.00514768	0.007451	0.0039407	0.00724325	0.0191216	0.0136871	0.013194	0.00896043	0.0024696	0.00790972	0.00665265	0.00595756	0.00522453	0.0186942	0.00784419	0.00538884	0.00827552	0.0137029	0.00862718	0.00505611	0.00743405	0.00730697	0.0309162	0.0546813	0.00487635	0.0151322	0.0242208	0.0059241	0.0215313	0.012725	0.00848003	0.00654072	0.00493225	0.00982087	0.00441809	0.00880431	0.0109604	0.0103594	0.0110431	0.00837479
K00015	gyaR, GOR1; glyoxylate reductase [EC:1.1.1.26]	0.0252158	0.0297394	0.0196495	0.0306004	0.0372112	0.0250837	0.025871	0.0206017	0.0230146	0.0268885	0.0205953	0.0239975	0.0180286	0.0231728	0.0222435	0.0264498	0.0281661	0.0462689	0.0427739	0.0266356	0.0296805	0.0290073	0.0358039	0.0335568	0.0306425	0.0149748	0.0335944	0.0481122	0.033267	0.0392761	0.0380118	0.0469111	0.0525813	0.0356722	0.0452426	0.047698	0.0435668	0.0460654	0.0599088	0.0426351	0.0307239	0.0349882
K00016	LDH, ldh; L-lactate dehydrogenase [EC:1.1.1.27]	0.00217151	0.00888406	0.00295682	0.00674078	0.00273993	0.00660869	0.00177701	0.00662171	0.00301259	0.00368687	0.00191818	0.00335329	0.00724548	0.00323722	0.00465598	0.00136342	0.00524694	0.00468581	0.0039401	0.00457367	0.00391508	0.00261437	0.00594719	0.00381953	0.0051624	0.00311286	0.00277325	0.0104086	0.00312127	0.00336314	0.00249411	0.00113544	0.00987367	0.0081268	0.00372334	0.00372562	0.000314645	0.00158769	0.00188064	0.0017021	0.00266408	0.0012858
K00018	hprA; glycerate dehydrogenase [EC:1.1.1.29]	0.000618056	0.00200624	0.00796913	0.01243	0.0256869	0.00285451	0.00521757	0.0024292	0.01058	0.00736891	0.000834064	0.010053	0.00588914	0.0107841	0.00651466	0.0148351	0.00366512	0.0218761	0.0137638	0.00672586	0.00819181	0.0170491	0.0136824	0.00832464	0.020452	0.0459612	0.0153484	0.00377344	0.0239863	0.0215252	0.0220817	0.00680776	0.0186894	0.00367189	0.0183347	0.013723	0.00536641	0.0171192	0.00627329	0.00559913	0.00449896	0.00611166
K00019	E1.1.1.30, bdh; 3-hydroxybutyrate dehydrogenase [EC:1.1.1.30]	0.00151432	0.0108109	0.0079471	0.00580686	0.0106148	0.00563654	0.0107697	0.00691119	0.00457447	0.00571629	0.0144736	0.00795917	0.00990434	0.00967383	0.0125026	0.0141583	0.00538099	0.0057765	0.0102188	0.00480239	0.00792698	0.0109109	0.0135085	0.0118375	0.0137343	0.0330949	0.00808747	0.0294946	0.0225775	0.00777884	0.0202315	0.0143154	0.0116091	0.00721338	0.0114801	0.0128959	0.016886	0.0104674	0.0160733	0.0129254	0.0143329	0.0187418
K00020	HIBADH, mmsB; 3-hydroxyisobutyrate dehydrogenase [EC:1.1.1.31]	0.014476	0.0403321	0.036033	0.0538214	0.0552088	0.0436709	0.0250555	0.0398772	0.0447149	0.0479691	0.0180595	0.0332279	0.0492165	0.0480791	0.0480533	0.0401163	0.0515356	0.0650003	0.0489134	0.040521	0.0580633	0.0537551	0.065298	0.0655886	0.0670371	0.0954443	0.0532786	0.100602	0.0645502	0.0602113	0.0627068	0.0575414	0.0820376	0.0562911	0.0834339	0.0697785	0.0564116	0.0658894	0.0746469	0.0572107	0.0505622	0.0608553
K00021	HMGCR; hydroxymethylglutaryl-CoA reductase (NADPH) [EC:1.1.1.34]	0.00872434	0.00987769	0.0097875	0.0173472	0.0065574	0.0124749	0.00548158	0.0109017	0.0161299	0.0163681	0.0020106	0.0099195	0.0162498	0.0155413	0.014625	0.00678173	0.0165545	0.0143397	0.013063	0.0150057	0.0179317	0.0126469	0.0130369	0.0176339	0.0049262	0.00238586	0.0127249	0.0115068	0.00783145	0.013968	0.00990193	0.013029	0.0126097	0.0139415	0.0120858	0.0127107	0.00661539	0.012465	0.0116626	0.0143842	0.00783675	0.0071236
K00023	phbB; acetoacetyl-CoA reductase [EC:1.1.1.36]	0.054004	0.0646431	0.0282252	0.0350402	0.0410143	0.0401308	0.0251219	0.0213874	0.0332693	0.0420587	0.0208096	0.0297152	0.0203412	0.0237464	0.0224434	0.0217219	0.0458415	0.0379267	0.0436869	0.052849	0.0273671	0.0268682	0.0316991	0.0256775	0.0441736	0.0255548	0.0320237	0.0439677	0.0290306	0.03785	0.0301873	0.0336619	0.0548829	0.0379713	0.0318083	0.0369705	0.0332573	0.0399337	0.0428719	0.0356552	0.0249913	0.0295365
K00024	mdh; malate dehydrogenase [EC:1.1.1.37]	0.184107	0.263479	0.360554	0.321746	0.278178	0.23356	0.266836	0.272292	0.24427	0.219998	0.191959	0.285066	0.308403	0.304785	0.315022	0.21228	0.211223	0.294229	0.256749	0.215711	0.294944	0.259842	0.290746	0.288404	0.271212	0.15348	0.277761	0.285848	0.208069	0.272818	0.237634	0.277117	0.259015	0.278765	0.258524	0.258182	0.246265	0.270027	0.228915	0.20741	0.191895	0.233604
K00027	ME2, sfcA, maeA; malate dehydrogenase (oxaloacetate-decarboxylating) [EC:1.1.1.38]	0.0322535	0.0386419	0.0681276	0.0618708	0.016415	0.00628471	0.0105752	0.0528412	0.0216826	0.0106896	0.00241995	0.0202977	0.0495626	0.0375391	0.0383681	0.0122257	0.00497544	0.0415181	0.0199132	0.00702847	0.0230474	0.0302101	0.0253674	0.0227226	0.0219534	0.0351884	0.0228174	0.0189645	0.0311666	0.0201009	0.0199042	0.0107375	0.0151516	0.0160782	0.0170956	0.0100945	0.0106435	0.0215344	0.0132137	0.0245647	0.0043805	0.0100145
K00029	E1.1.1.40, maeB; malate dehydrogenase (oxaloacetate-decarboxylating)(NADP+) [EC:1.1.1.40]	0.120447	0.114882	0.144559	0.126317	0.0916927	0.0433838	0.0615637	0.126645	0.080927	0.0603583	0.0545995	0.09404	0.135704	0.10661	0.109848	0.055819	0.0388715	0.119924	0.0752583	0.0501595	0.111492	0.0884759	0.108607	0.127256	0.0962352	0.110163	0.0942116	0.155407	0.0817308	0.0753418	0.0661301	0.0877195	0.079552	0.0791514	0.092114	0.0927549	0.0606141	0.106546	0.107533	0.0900297	0.045675	0.0665776
K00030	IDH3; isocitrate dehydrogenase (NAD+) [EC:1.1.1.41]	0.0287358	0.0261183	0.00632668	0.00739092	0.0118128	0.0256555	0.00915098	0.00770854	0.0101578	0.017227	0.0247586	0.00662065	0.00608323	0.00919161	0.00454152	0.011482	0.0300209	0.0158901	0.0141912	0.0178459	0.00795752	0.01198	0.00527654	0.005803	0.00831508	0.0061519	0.00987068	0.0033617	0.0175074	0.0118851	0.00742617	0.0131632	0.0223778	0.0221623	0.0127278	0.0101744	0.00946608	0.00764729	0.00915722	0.0098895	0.0186181	0.0142321
K00031	IDH1, IDH2, icd; isocitrate dehydrogenase [EC:1.1.1.42]	0.422433	0.550249	0.366091	0.370693	0.300303	0.357934	0.333387	0.302847	0.366613	0.364822	0.198297	0.336213	0.361409	0.333019	0.376249	0.211543	0.356381	0.34042	0.366145	0.363042	0.369331	0.290976	0.350992	0.371653	0.372718	0.245889	0.302343	0.342681	0.278517	0.359151	0.340278	0.368477	0.37334	0.437702	0.364446	0.403257	0.29331	0.370478	0.382045	0.3926	0.212812	0.32084
K00033	PGD, gnd, gntZ; 6-phosphogluconate dehydrogenase [EC:1.1.1.44 1.1.1.343]	0.0497667	0.0579122	0.0725548	0.0879758	0.0831239	0.0631219	0.048351	0.0720261	0.0533435	0.0597331	0.0849508	0.0578303	0.0612701	0.0880549	0.0794432	0.0715141	0.0634522	0.106379	0.0652097	0.061994	0.0771415	0.097865	0.0775839	0.0648427	0.0543192	0.0236501	0.103009	0.0588258	0.0861357	0.106309	0.0662389	0.0680226	0.1328	0.143626	0.096331	0.0623869	0.0773412	0.0797857	0.053568	0.048622	0.0775234	0.0766931
K00034	gdh; glucose 1-dehydrogenase [EC:1.1.1.47]	0.00205351	0.00213237	0.00759298	0.0143807	0.0247584	0.00663025	0.00559529	0.00333876	0.011135	0.00878626	0.00145943	0.00966934	0.00424617	0.00923319	0.00572562	0.0103103	0.00384011	0.0206262	0.012663	0.00599956	0.0100864	0.0130766	0.0145522	0.00933969	0.00543087	0.000751356	0.0141434	0.00844453	0.0102921	0.0192969	0.0135185	0.00460757	0.0174727	0.0134153	0.0142657	0.0131168	0.00691522	0.0152384	0.00922573	0.00544178	0.00927504	0.0064178
K00035	gal; D-galactose 1-dehydrogenase [EC:1.1.1.48]	0	0	0.000128143	0.000143821	0.000186317	0	0	0.000292371	0	0	0	0	0.00017884	0	0.000196255	0	0	0	0	0	0	0	0	0	0.00164445	0.000422406	0	0.000619845	0	0	0	0	0	0	0	0	0	0	0	0	0	0
K00036	G6PD, zwf; glucose-6-phosphate 1-dehydrogenase [EC:1.1.1.49 1.1.1.363]	0.0620479	0.0664965	0.0229856	0.0297363	0.0337617	0.0211518	0.0202126	0.024448	0.0283047	0.0274165	0.00891773	0.022885	0.024461	0.0255666	0.0300235	0.0153457	0.0192933	0.0339407	0.0282297	0.0220147	0.0276801	0.0267893	0.0319502	0.0265572	0.0528799	0.0596854	0.0252615	0.0394991	0.018595	0.0330455	0.0191283	0.0235772	0.037778	0.0452593	0.0345163	0.0270898	0.0206665	0.0333614	0.0229809	0.020801	0.0070672	0.0207637
K00038	E1.1.1.53; 3alpha(or 20beta)-hydroxysteroid dehydrogenase [EC:1.1.1.53]	0.000264881	0.0012109	0.000414843	0.0013386	0.000710484	0.00109536	0.0011722	0.00105014	0.00105693	0.00180202	0	0.000558899	0.000922865	0.00101048	0.00172749	0.000234732	0.000631196	0	0.00143258	0.000730674	0.00146497	0.000496089	0.00128666	0.00121366	0	0.00525041	0.000572557	0.0053224	0.00276571	0.000356038	0.000501173	0.00236424	0.000223249	0.000233118	0	0.000195872	0.000422383	0.00109288	0.00183769	0	0	0
K00039	rbtD; ribitol 2-dehydrogenase [EC:1.1.1.56]	0.000477224	0	0.00145017	0.000618074	0.000453731	0	0	0.000691059	0	0.00013961	0.000782436	0.000211979	0.00041564	0.000654832	0.000709134	0	0	0.000409722	0	0.00011835	0.000440735	0.000317152	0	0.000295273	0	0.000249431	0.000514195	0.00110773	0.000545186	0.00139929	0.000767273	0.000614684	0.0014467	0.00136162	0.00118348	0.00191527	0.000720082	0	0.000857058	0.000564905	0.000413716	0
K00040	uxuB; fructuronate reductase [EC:1.1.1.57]	0	0	0	0	0	0	0	0.000140771	0	0	0	0	0	0	0	0.000558575	0	0	0	0.000881047	0	0	0	0	0.00236466	0.000612412	0	0	0	0	0	0	0.000265625	0	0	0	0	0	0	0.000159924	0	0
K00041	uxaB; tagaturonate reductase [EC:1.1.1.58]	0	0	6.11323e-05	0.00195544	0.000222213	0	0	0	0	0	0	0	0	0.000101367	4.6813e-05	0	0	0.000833852	0	0	5.07957e-05	0.00014621	0	9.61808e-05	0.00107111	0	0.000388482	0.000147853	0.000610208	0	0	0	0	0	0	0	0	0	0	0.000130213	0	0
K00042	garR, glxR; 2-hydroxy-3-oxopropionate reductase [EC:1.1.1.60]	0.0163422	0.0208434	0.0021576	0.00180274	0.00223596	0.0188802	0.0061435	0.00227358	0.0049027	0.00679876	0.00351595	0.00420703	0.00223803	0.00352826	0.0031393	0.00561437	0.0176999	0.00187749	0.00642787	0.0149014	0.00227846	0.00272166	0.00208688	0.00255657	0.0195703	0.025014	0.00379643	0.00384125	0.00287943	0.00626738	0.00713871	0.00642995	0.00888642	0.00592496	0.00857845	0.00618586	0.0108646	0.00200982	0.00468273	0.00596099	0.00824711	0.00421585
K00043	gbd; 4-hydroxybutyrate dehydrogenase [EC:1.1.1.61]	0.00125987	0.00122633	0	0	0	0	0	0	0	0	0	3.73083e-05	0	0	0	0	0	0	0	0	0	0	0	0	0.000402911	4.38998e-05	0	0	0	0	0	0	0	0	0	0	0	0	0	0	0	0
K00045	E1.1.1.67, mtlK; mannitol 2-dehydrogenase [EC:1.1.1.67]	0.000563748	0.00320037	0.00187827	0.00182721	0.000295832	0.00156097	0.00132503	0.000877803	0.000785547	0.00093801	0.00205976	0.000865602	0.0020479	0.00160242	0.00290091	0	0.00137233	0.00238099	0.00245163	0	0.00102409	0	0.000636076	0.00132882	0.000504969	0.000593414	0	0.00279669	0.00170521	0	0	0	0.000343177	0.00220453	0	0	0	0.000491091	0.00140873	0.000433381	0	0.000789559
K00048	fucO; lactaldehyde reductase [EC:1.1.1.77]	0	0	0	0	0	0	0	0	7.78247e-05	0	0	0.000100586	0	0	0	0	0	0	0	0.00314727	0	0	0	0	0	0	0	0.000108525	0	0	0	0	0	0	0	0	0	0	0	0	0.00027999	0
K00052	leuB, IMDH; 3-isopropylmalate dehydrogenase [EC:1.1.1.85]	0.138785	0.168056	0.191287	0.189612	0.185796	0.150804	0.184188	0.234305	0.186871	0.147354	0.337621	0.190603	0.193444	0.185267	0.188947	0.224816	0.148054	0.185567	0.164601	0.143133	0.172976	0.188272	0.167241	0.170528	0.153278	0.145064	0.176347	0.169807	0.187745	0.144391	0.154318	0.146223	0.174783	0.190673	0.15095	0.141284	0.151912	0.14669	0.144201	0.122373	0.219197	0.181568
K00053	ilvC; ketol-acid reductoisomerase [EC:1.1.1.86]	0.263374	0.281171	0.318238	0.338006	0.289847	0.240432	0.330814	0.337552	0.317778	0.262173	0.321397	0.297856	0.323607	0.32091	0.309767	0.321134	0.23676	0.305231	0.251425	0.243638	0.301719	0.325451	0.30479	0.295029	0.213021	0.155289	0.297291	0.283843	0.294151	0.275955	0.256763	0.269407	0.292337	0.33206	0.294207	0.255331	0.290765	0.298	0.282934	0.286074	0.278389	0.256302
K00054	mvaA; hydroxymethylglutaryl-CoA reductase [EC:1.1.1.88]	0.0564982	0.0218276	0.0100504	0.00757461	0.0165067	0.0241261	0.114277	0.0799613	0.041351	0.0551446	0.348969	0.0473952	0.0288707	0.016489	0.0108696	0.157483	0.0435357	0.0110691	0.0403283	0.0634285	0.0163152	0.0496835	0.0201429	0.0166447	0.024377	0.0513093	0.0340038	0.0107923	0.104292	0.0129985	0.0226743	0.0278508	0.00525248	0.00496582	0.0124608	0.0240482	0.0724779	0.0121893	0.024734	0.0201034	0.204711	0.0460699
K00055	E1.1.1.90; aryl-alcohol dehydrogenase [EC:1.1.1.90]	0	0	0	0	0	0	0	0	0	0	0	0	0	0	0	0	0	0	0	0	0	0	0	0	8.39717e-05	0.00197976	0	0	0.00665553	0	0.000135334	0	0	0	0	0	0	0	0	0	0	0
K00057	gpsA; glycerol-3-phosphate dehydrogenase (NAD(P)+) [EC:1.1.1.94]	0.0202516	0.0258322	0.0430254	0.0340541	0.0395062	0.00947575	0.0212406	0.0331037	0.0267628	0.0180923	0.0070263	0.0453298	0.0357851	0.0321253	0.0311473	0.0162459	0.00694755	0.0295947	0.0158393	0.00881351	0.0373126	0.0186768	0.0333744	0.0278453	0.0488532	0.0830405	0.0288805	0.0281913	0.0285715	0.0258993	0.0264685	0.0191462	0.0137525	0.0216146	0.0169822	0.0172319	0.0135916	0.0318724	0.0196074	0.0325408	0.00586965	0.0155425
K00058	serA, PHGDH; D-3-phosphoglycerate dehydrogenase / 2-oxoglutarate reductase [EC:1.1.1.95 1.1.1.399]	0.105566	0.107537	0.0773362	0.0673112	0.0856579	0.0440964	0.088668	0.0715809	0.08049	0.0733864	0.0281655	0.0849258	0.0856265	0.0806571	0.0670398	0.0529245	0.0519632	0.0664346	0.0858788	0.100971	0.0826094	0.052262	0.0855817	0.0853377	0.0954178	0.0987748	0.0631926	0.121524	0.0705447	0.052273	0.0635629	0.0583997	0.0517354	0.0559483	0.0600381	0.0633917	0.0539348	0.0701247	0.070956	0.0593677	0.0311635	0.0602855
K00059	fabG, OAR1; 3-oxoacyl-[acyl-carrier protein] reductase [EC:1.1.1.100]	0.116509	0.171837	0.157546	0.162562	0.159924	0.123477	0.113599	0.134125	0.133998	0.13141	0.0709177	0.132503	0.136225	0.150574	0.132946	0.109967	0.117999	0.176516	0.136747	0.115453	0.155555	0.151589	0.156421	0.142646	0.198192	0.27364	0.166208	0.207202	0.138798	0.148699	0.155449	0.131997	0.137253	0.134492	0.156039	0.150437	0.127562	0.178291	0.160202	0.123216	0.108609	0.130554
K00060	tdh; threonine 3-dehydrogenase [EC:1.1.1.103]	0.105771	0.142658	0.160085	0.138526	0.106069	0.118507	0.113486	0.116277	0.107253	0.116775	0.0545645	0.132743	0.142292	0.108175	0.155025	0.0669227	0.119035	0.110986	0.118319	0.103815	0.113166	0.0795619	0.107499	0.123785	0.125151	0.0596009	0.0996721	0.116057	0.0685639	0.100439	0.0867854	0.0888127	0.103371	0.0972309	0.079831	0.0974105	0.0834609	0.100426	0.0787604	0.0957239	0.0441344	0.0657024
K00064	E1.1.1.122; D-threo-aldose 1-dehydrogenase [EC:1.1.1.122]	0.000278957	0.00112451	0.00251322	0.0027481	0.000555799	0.000375276	0.00124084	0.00333404	0.00215143	0.00144199	0.00122091	0.00182595	0.00316181	0.00144606	0.00514801	9.14032e-05	0.00111237	0.00222224	0.00275685	0.00152559	0.00273685	0.00117284	0.00555265	0.00636926	0.000142748	0.000668238	0.000614928	0.0109985	0.000270377	0.00145004	0.00233001	0.00342689	0.00352841	0.00538266	0.0022791	0.0043418	0.000583615	0.0029525	0.00952815	0.00541875	0.000804745	0.00655681
K00065	kduD; 2-dehydro-3-deoxy-D-gluconate 5-dehydrogenase [EC:1.1.1.127]	0.00270038	0.0108688	0.00850196	0.00680666	0.0041543	0.00747236	0.00684725	0.00748573	0.0048581	0.00583064	0.0076312	0.00545833	0.00846339	0.00574782	0.0100904	0.00355037	0.00609606	0.0077005	0.0061679	0.00821261	0.00579945	0.0074553	0.00639692	0.00848773	0.0107632	0.00441259	0.00368107	0.0109431	0.00260952	0.00459668	0.00560041	0.00500671	0.00755477	0.00768285	0.00380898	0.0048963	0.00259237	0.00520054	0.00822893	0.00670464	0.000644852	0.00691939
K00066	algD; GDP-mannose 6-dehydrogenase [EC:1.1.1.132]	0.00632936	0.0092615	0.000313573	0.00017913	0.000460025	0.000361291	0.000678166	0.000360938	0.000820671	0.000165068	0.00241517	0.00138263	0.00109408	0.000912254	0.00060891	0.00144494	0.000501345	0	0	0	0.000525785	0	0.000399319	0.000251107	0.0154257	0.0233456	0	0.000185241	0	0	0	0	0	0	0	0	0	0	0	0	0	0
K00067	rfbD, rmlD; dTDP-4-dehydrorhamnose reductase [EC:1.1.1.133]	0.00135074	0.00162788	0.00221574	0.00164322	0.00154426	0.00125099	0.000785585	0.00186915	0.000906241	0.000829257	0	0.00245724	0.00250496	0.00124344	0.000940379	0.000218573	0.00167836	0.000514195	0	0.000599609	0.00189066	0.00119135	0.00130351	0.00063745	0.0215836	0.0302866	0.000950185	0.003523	0.000513611	0.00019075	0.000393983	0.000506359	0.000553813	0.00439505	0.00086727	0	0.00164871	0.000997691	0.00386495	0.0009968	0.000321069	0.000199676
K00068	srlD; sorbitol-6-phosphate 2-dehydrogenase [EC:1.1.1.140]	0.000595339	0.00142924	0.00115003	0.00244688	0.00405972	0.000105543	0.00935229	0.00708878	0	0.00035077	0.0106654	0.00416699	0.00162189	0.00364048	0.00105591	0.00531789	0.000344897	0.00302206	0.00134834	0.00362717	0.000562468	0.00588499	0.00315557	0.00164717	0.00182959	0.00110296	0.0025407	0.000762451	0.00321607	0.00289697	0.00209298	0.000996022	0.00645539	0.00287005	0.00289908	0.000493126	0.000485638	0.0014781	0.000635775	0.000709662	0.00237089	0.00253323
K00074	paaH, hbd, fadB, mmgB; 3-hydroxybutyryl-CoA dehydrogenase [EC:1.1.1.157]	0.0589843	0.0435691	0.0860509	0.0848964	0.115317	0.0672307	0.0776846	0.0635738	0.0608809	0.0617852	0.0818506	0.0832	0.0756041	0.0914342	0.0729003	0.0919823	0.0627399	0.100661	0.0745509	0.0461672	0.0663196	0.0999979	0.091752	0.0832626	0.0546348	0.0621628	0.11176	0.0878786	0.101851	0.121981	0.120824	0.119776	0.0948988	0.0771745	0.11732	0.0941529	0.103964	0.0901967	0.10136	0.0617118	0.100858	0.120634
K00075	murB; UDP-N-acetylmuramate dehydrogenase [EC:1.3.1.98]	0.0181914	0.0189461	0.0107464	0.0143297	0.0260903	0.00400027	0.00953131	0.00599061	0.00950888	0.00787083	0.00578333	0.018289	0.00835757	0.0105205	0.0101707	0.00913661	0.00507768	0.0222899	0.0149949	0.00922234	0.00871476	0.0119548	0.0152305	0.0114306	0.0228963	0.0391698	0.0153899	0.0143918	0.0268532	0.0248015	0.0264449	0.00837188	0.0209642	0.00942237	0.0181226	0.0162063	0.00930064	0.0168141	0.0110684	0.00575137	0.00870608	0.00991116
K00076	hdhA; 7-alpha-hydroxysteroid dehydrogenase [EC:1.1.1.159]	0.000814565	0.00127447	0.00819753	0.00531469	0.0262157	0.000105543	0.00453935	0.00490198	0.00253239	0.00108704	0.00283681	0.0231234	0.00390271	0.00462822	0.00420533	0.00303536	0.00030394	0.00696008	0.00145095	0.000182987	0.00134037	0.000768826	0.00299549	0.00168443	0.0089842	0.0215477	0.00961897	0.0124341	0.00159545	0.00198522	0.00298118	0.00280382	0.000969573	0.000861565	0.00125923	0.00221087	0.00129229	0.00270708	0.00417813	0.000557985	0	0.00108724
K00077	panE, apbA; 2-dehydropantoate 2-reductase [EC:1.1.1.169]	0.0370782	0.0508727	0.00568723	0.00560983	0.00144742	0.00218021	0.00496899	0.005616	0.0036254	0.00430505	0.00760274	0.00499371	0.00595795	0.00524173	0.00842458	0.00401522	0.00194165	0.00742527	0.00593367	0.00281415	0.00731446	0.00170987	0.00644009	0.00799437	0.0154112	0.00570625	0.00297998	0.0159003	0.00591123	0.00506715	0.00343432	0.00285143	0.00965822	0.013661	0.0048691	0.00417643	0.00663859	0.00588355	0.00269591	0.00517087	0.00716631	0.00477705
K00082	ribD2; 5-amino-6-(5-phosphoribosylamino)uracil reductase [EC:1.1.1.193]	0	0	0	0	0	0	0	0	0.000211086	0	0	0	0	0.000811884	0	0.000417001	0	0	0	0.000434489	0.000204119	0	0.000204873	0.000193248	0	0	0	0.00147178	0.000608821	0	0	0.000284681	0.00131235	0.00303698	0.000207026	0.000231977	0.000497196	0	0	0.000523253	0	0
K00087	ygeS, xdhA; xanthine dehydrogenase molybdenum-binding subunit [EC:1.17.1.4]	0.0268805	0.00663469	0.00131453	0.0024421	0.000619771	0.000601414	0.00273936	0.00214152	0.00306279	0.00372951	0.00208935	0.00303099	0.00392435	0.00399264	0.00427874	0.00381519	0.0014384	0.00647592	0.00383583	0.00835173	0.00479137	0.00633599	0.00517645	0.00471793	0.00188147	0.0017835	0.00570904	0.00448538	0.00434388	0.00734287	0.00345296	0.00730418	0.00489566	0.00402747	0.00349316	0.0100149	0.00724266	0.00831734	0.0072474	0.0147586	0.00367481	0.00404978
K00088	IMPDH, guaB; IMP dehydrogenase [EC:1.1.1.205]	0.183863	0.213094	0.262093	0.262886	0.233489	0.190715	0.227532	0.249787	0.23227	0.22395	0.100711	0.216504	0.241316	0.216675	0.233965	0.130522	0.19489	0.240519	0.217491	0.214375	0.211329	0.181181	0.217768	0.218366	0.175826	0.156447	0.188134	0.239945	0.131761	0.161497	0.158457	0.169619	0.198539	0.18927	0.159904	0.188104	0.137179	0.198465	0.181184	0.180863	0.0749304	0.150968
K00090	ghrB; glyoxylate/hydroxypyruvate/2-ketogluconate reductase [EC:1.1.1.79 1.1.1.81 1.1.1.215]	0.00217926	0.00162414	0	0	0	0	0	0	0	0	0.000334983	0.000269995	0	0	0	0.000186768	0	0	0	0	0	0	0	0	0.00406743	0.00028032	0	0	0	0	0	0	0	0	0	0	0	0	0	0	0	0
K00094	E1.1.1.251, gatD; galactitol-1-phosphate 5-dehydrogenase [EC:1.1.1.251]	0	0	0.00012753	0	0	0	0	0	0	0	0	0	0	0	0	0	0	0	0	0.000910556	0	0	0	0	0.00015147	0	0	0	0	0	0	0	0	0	0	0	0	0	0	0	0	0
K00096	araM, egsA; glycerol-1-phosphate dehydrogenase [NAD(P)+] [EC:1.1.1.261]	0.0304453	0.00577269	0.00218147	0.00442303	0.0106223	0.0162526	0.0542289	0.0370527	0.0342448	0.0333516	0.133497	0.0223969	0.0128496	0.00710751	0.00328063	0.0559554	0.0256202	0.00491705	0.0314364	0.0449719	0.00735105	0.0225851	0.00888354	0.00943706	0.0148484	0.0168556	0.0117866	0.00264882	0.0287314	0.00636603	0.0184364	0.0253836	0.00116246	0.000901926	0.00707814	0.0192626	0.0373515	0.00669379	0.0130805	0.0119278	0.0662364	0.0299572
K00097	pdxA; 4-hydroxythreonine-4-phosphate dehydrogenase [EC:1.1.1.262]	0.00686472	0.00499363	0.00362363	0.00533523	0.00193689	0.00472171	0.00240068	0.00733173	0.00561636	0.00519466	0.000822538	0.00356067	0.00460516	0.00718998	0.00382019	0.00269372	0.00243084	0.00350293	0.00396732	0.0055286	0.00784107	0.00448058	0.00614911	0.00774837	0.0284868	0.0638713	0.00618223	0.017763	0.014188	0.00675427	0.0126451	0.00641402	0.00556889	0.013797	0.00477651	0.00545321	0.0080342	0.00629077	0.00986727	0.0114026	0.00651349	0.00519185
K00099	dxr; 1-deoxy-D-xylulose-5-phosphate reductoisomerase [EC:1.1.1.267]	0.0336001	0.0358659	0.0129065	0.012143	0.026356	0.00101899	0.00740723	0.0106966	0.0053513	0.00790376	0.00213453	0.0234856	0.0100394	0.00982076	0.00895505	0.00591803	0.000962652	0.0158875	0.00374928	0.00351272	0.00614877	0.00424	0.00804928	0.00873966	0.0300907	0.0734729	0.0157614	0.0218173	0.0263631	0.00831129	0.0220493	0.00765317	0.00652401	0.00721908	0.00361966	0.0066964	0.00236606	0.00908195	0.00725087	0.0105381	0.000700363	0.00266417
K00101	lldD; L-lactate dehydrogenase (cytochrome) [EC:1.1.2.3]	0.0269205	0.0340073	0.0108232	0.0163857	0.00718042	0.0246317	0.0102586	0.0182417	0.0177188	0.0228906	0.00615932	0.00941888	0.0129365	0.00841895	0.0128115	0.00659847	0.0295724	0.0113288	0.0272409	0.02998	0.0190434	0.0110562	0.0161198	0.0142331	0.0422461	0.0711345	0.00699151	0.038015	0.0326383	0.00964962	0.0317935	0.0223975	0.0225963	0.0152418	0.0120657	0.0192668	0.0174895	0.0169886	0.0292572	0.028128	0.00623133	0.0199328
K00102	LDHD, dld; D-lactate dehydrogenase (cytochrome) [EC:1.1.2.4]	0.000612496	0.00352708	0.0111516	0.0147303	0.0270847	0.00762051	0.0064473	0.0051542	0.0115888	0.012147	0.00288481	0.011949	0.00615718	0.010155	0.00785378	0.00802173	0.00932992	0.0222089	0.0166455	0.00962908	0.0123749	0.0129313	0.0164655	0.0126845	0.00953601	0.0105615	0.0142888	0.0123619	0.0213641	0.0202582	0.0219266	0.00847786	0.0176204	0.00676612	0.0170198	0.0132057	0.0119816	0.0204304	0.0105864	0.0044122	0.007403	0.00902043
K00104	glcD; glycolate oxidase [EC:1.1.3.15]	0.0461419	0.058421	0.0999149	0.0973343	0.0720857	0.0296146	0.0365708	0.0818105	0.0508235	0.0384539	0.0524787	0.0735773	0.0826711	0.0734555	0.0748021	0.0689705	0.0320375	0.0807258	0.0502296	0.0355522	0.0600041	0.0732351	0.061161	0.0663544	0.057521	0.0456275	0.0764966	0.0766617	0.0548972	0.0534531	0.045185	0.0621729	0.0585933	0.0491182	0.0626953	0.0535577	0.0773234	0.0491037	0.0690341	0.0621974	0.0435644	0.0640727
K00106	XDH; xanthine dehydrogenase/oxidase [EC:1.17.1.4 1.17.3.2]	0.00225815	0	0	0	0	0	0	0	0	0	0	0	0	0	0	0	0	0	0	0	0	0	0	0	0	0	0	0	0	0	0	0	0	0	0	0	0	0	0	0	0	0
K00108	betA, CHDH; choline dehydrogenase [EC:1.1.99.1]	0.0291011	0.0334459	0.0264074	0.031857	0.0185214	0.0284062	0.0148534	0.0322248	0.0305621	0.0374902	0.00897442	0.0235628	0.0419834	0.025632	0.0331705	0.0183136	0.0263098	0.0328027	0.0398059	0.0327731	0.034738	0.0229351	0.0367691	0.0427261	0.0736824	0.117123	0.0270378	0.0965575	0.0469188	0.0352174	0.0493513	0.0345117	0.053141	0.0602516	0.0310491	0.0379172	0.019867	0.0408553	0.0489816	0.0377192	0.0168975	0.0311479
K00111	glpA, glpD; glycerol-3-phosphate dehydrogenase [EC:1.1.5.3]	0.00273536	0.00710326	0.0167335	0.0181756	0.013875	0.0168928	0.0147876	0.0168171	0.0137908	0.01315	0.015772	0.0117293	0.01813	0.0172021	0.0139778	0.0208213	0.0134599	0.0156204	0.013334	0.0151389	0.0204263	0.0301349	0.0229264	0.017703	0.0388423	0.041792	0.0143482	0.0461486	0.0296658	0.0229702	0.0106951	0.0168527	0.0156998	0.0299211	0.0170291	0.015823	0.029341	0.0229731	0.0221654	0.0237654	0.0183762	0.0237426
K00113	glpC; glycerol-3-phosphate dehydrogenase subunit C	0	0	0	0	0	0	0	0	0	0	0	0	0	0	0	0.000149322	0	0	0	0	0	0	0	0	0.00246833	0.00129598	0	0	0	0	0	0	0	0	0	0	0	0	0	0	0	0
K00114	exaA; alcohol dehydrogenase (cytochrome c) [EC:1.1.2.8]	0	0	0.000160564	9.01048e-05	0	0.00109803	0	0.000183172	0.000417722	0.000845228	0	6.1806e-05	0	0	0	0	0.000439432	0	0.000985474	0	0	0	0	0	0	0	0	0	0	0	0	0	0	0	0	0	0	0	0	0	0	0
K00116	mqo; malate dehydrogenase (quinone) [EC:1.1.5.4]	0.0019334	0	0	0.000167433	0.00065072	0	0.000439702	0.00129694	0.00127835	0.00105267	0.000271858	0.000555101	0.00111487	0.00060971	0.000508739	0.000679144	9.07285e-05	0.00101712	0	0.00113147	0.00180317	0.00235183	0.000878915	0.00107859	0.00231839	0.00827946	0.000551575	0.00392256	0.00175203	0.00153272	0.00112367	0	0.00502588	0.0139729	0.00262973	0.000718202	0.000173962	0.000973203	0.000709617	0.00162594	0	0.00220198
K00117	gcd; quinoprotein glucose dehydrogenase [EC:1.1.5.2]	0.00877801	0.0109837	0.00544879	0.00928359	0.00594876	0.0330889	0.00891623	0.0108212	0.018077	0.0249414	0.00300425	0.010575	0.0115075	0.0111714	0.0162704	0.0089832	0.0361536	0.0143357	0.0262192	0.0370656	0.0193867	0.013292	0.0156711	0.0167207	0.0184304	0.0423963	0.0112002	0.0134607	0.024637	0.0180299	0.0417292	0.0206878	0.0178892	0.0122539	0.0144949	0.0300938	0.0201654	0.0194195	0.0222051	0.0415749	0.00958717	0.0205093
K00121	frmA, ADH5, adhC; S-(hydroxymethyl)glutathione dehydrogenase / alcohol dehydrogenase [EC:1.1.1.284 1.1.1.1]	0.119564	0.211966	0.289874	0.301761	0.242138	0.450221	0.223243	0.240134	0.310919	0.369807	0.111115	0.276443	0.301402	0.303988	0.340443	0.1785	0.422616	0.327735	0.355252	0.379324	0.375324	0.288267	0.357816	0.376811	0.252397	0.154004	0.273589	0.293085	0.197044	0.354697	0.320263	0.390877	0.372085	0.425026	0.356599	0.43491	0.282955	0.393988	0.414261	0.444382	0.18428	0.295595
K00122	FDH; formate dehydrogenase [EC:1.17.1.9]	0.00436075	0.00257551	0.000329872	0.00103329	0.00144087	0.00747185	0.0101641	0.000618693	0.0181943	0.019355	0.00364918	0.00151962	0.000783609	0.000621109	0.000870474	0.000645148	0.0155174	0.000808527	0.0242112	0.0347005	0.000947627	0.00294958	0.00163182	0.00339836	0.0149119	0.00390013	0.000160396	0.00151111	0.000542142	0.00105077	0.00902437	0.0120888	0	0.000599988	0.00257565	0.0114881	0.0148031	0.00100418	0.00982744	0.0221658	0.00607904	0.0186334
K00123	fdoG, fdhF, fdwA; formate dehydrogenase major subunit [EC:1.17.1.9]	0.201513	0.281857	0.282749	0.274006	0.213961	0.276344	0.23351	0.238557	0.252684	0.273324	0.137524	0.240109	0.287847	0.248688	0.30082	0.181221	0.237253	0.228574	0.280626	0.235008	0.280928	0.185201	0.261366	0.290674	0.255196	0.123205	0.193411	0.334972	0.145508	0.209101	0.188791	0.266369	0.237566	0.198565	0.213904	0.278266	0.197418	0.278592	0.286563	0.299999	0.111937	0.229978
K00124	fdoH, fdsB; formate dehydrogenase iron-sulfur subunit	0.186103	0.141481	0.133521	0.142227	0.168945	0.169699	0.110872	0.123957	0.123067	0.115072	0.0642091	0.132157	0.142327	0.149537	0.158187	0.107912	0.159597	0.13071	0.117873	0.119314	0.131066	0.114568	0.11958	0.125891	0.120614	0.0652264	0.105327	0.105805	0.0770746	0.147551	0.13109	0.139435	0.162702	0.194894	0.148779	0.144202	0.132825	0.130343	0.163048	0.172523	0.0892709	0.124973
K00125	fdhB; formate dehydrogenase (coenzyme F420) beta subunit [EC:1.17.98.3 1.8.98.6]	0	0	0.00135736	0	0	0	0.00198515	0.00069759	0	0	0.00495279	0.000502971	0.000458361	0.00131265	0	0.00411249	0	0.000154443	0	0	0	0.00301945	0.000220087	0	0.000193032	0	0.000690835	0	0.0017711	0	0	0.000917462	0	0	0.000834318	0.00020298	0.00497451	0	0.000885234	0.00120837	0.00314832	0.00145799
K00126	fdsD; formate dehydrogenase subunit delta [EC:1.17.1.9]	0.000288721	0.000638818	0.000266537	0.000149574	0	0	0.000251795	0.000304066	0.000231139	0.000280616	0	0.000256495	0	0.000662941	0.000612314	0	0	0	0.000545296	0	0	0	0	0	0.00853162	0.0162058	0	0.00016116	0	0	0	0	0	0	0	0	0	0	0	0	0	0
K00127	fdoI, fdsG; formate dehydrogenase subunit gamma	0	0	0.000182559	0.000409791	0.000132719	0	0	0.000208264	0	0.000192203	0.000648457	4.23958e-05	0	0	0.000209697	0.000249281	0.000108068	0.000226376	0	0	0.000227537	0.000346454	0	0	0.00127183	0.00154424	0.000571383	0.00229597	0.000227783	0.000169192	0	0.000475695	0.000589469	0.000102588	0.000307703	0.000172394	0.000619591	0.000641259	0.000209905	0.00172774	0	0.00017711
K00128	ALDH; aldehyde dehydrogenase (NAD+) [EC:1.2.1.3]	0.123148	0.180489	0.217199	0.198343	0.150151	0.130996	0.15683	0.175124	0.16244	0.161588	0.0931788	0.160581	0.212025	0.171931	0.209588	0.0902774	0.137483	0.184537	0.15896	0.13219	0.194916	0.120088	0.189918	0.198482	0.216988	0.18747	0.16241	0.238449	0.124395	0.170821	0.138324	0.142472	0.148686	0.201888	0.152	0.17776	0.1207	0.198194	0.181611	0.176834	0.0655062	0.125787
K00130	betB, gbsA; betaine-aldehyde dehydrogenase [EC:1.2.1.8]	0.00770265	0.00994595	0.00379798	0.00186058	0.000682031	0.00349369	0.0014492	0.00345863	0.00268967	0.00219675	0.000976841	0.00198161	0.00459625	0.0022638	0.00308006	0.00118259	0.00503165	0.00201974	0.00330863	0.00483694	0.00349813	0.00093198	0.00419717	0.00367626	0.0446271	0.0966473	0.0034206	0.0154263	0.0484534	0.0104987	0.0307416	0.00495717	0.005278	0.000858745	0.00261603	0.00946817	0.00280573	0.00532622	0.00771166	0.00754452	0.000463546	0.00470807
K00131	gapN; glyceraldehyde-3-phosphate dehydrogenase (NADP+) [EC:1.2.1.9]	0.00251045	0.0102439	0.0168452	0.00941164	0.0122527	0.000778538	0.0202982	0.00946117	0.00510266	0.00205461	0.0143725	0.013313	0.0128744	0.00949635	0.0117941	0.00522795	0.000740627	0.0125312	0.00451055	0.00149373	0.0104083	0.00465066	0.0099314	0.013898	0.0129939	0.00896186	0.0106804	0.0188901	0.00764982	0.0079197	0.00502471	0.00383668	0.00335771	0.0016483	0.00804548	0.00617159	0.00284118	0.0137169	0.00315063	0.00389474	0.000692975	0.00252659
K00133	asd; aspartate-semialdehyde dehydrogenase [EC:1.2.1.11]	0.133382	0.142515	0.176561	0.186763	0.200566	0.122811	0.193787	0.201841	0.178377	0.131668	0.214605	0.195889	0.196523	0.181294	0.180567	0.183493	0.107816	0.159362	0.144307	0.117203	0.159493	0.138569	0.152116	0.166394	0.130178	0.130434	0.150047	0.157072	0.150519	0.141399	0.101195	0.0958762	0.113306	0.182017	0.13202	0.118694	0.0901485	0.149884	0.113518	0.127104	0.128915	0.101192
K00134	GAPDH, gapA; glyceraldehyde 3-phosphate dehydrogenase [EC:1.2.1.12]	0.239893	0.289928	0.27404	0.266663	0.246119	0.208356	0.217126	0.252148	0.232609	0.213968	0.126626	0.250095	0.260009	0.265517	0.265649	0.199097	0.180076	0.24716	0.193646	0.169176	0.250996	0.190145	0.239395	0.253234	0.247782	0.248863	0.202893	0.237368	0.167803	0.182979	0.153001	0.14629	0.151188	0.196477	0.156269	0.175437	0.130416	0.228551	0.169022	0.165997	0.0900021	0.138103
K00135	gabD; succinate-semialdehyde dehydrogenase / glutarate-semialdehyde dehydrogenase [EC:1.2.1.16 1.2.1.79 1.2.1.20]	0.0809178	0.0687178	0.115661	0.0856752	0.0403816	0.0686876	0.071627	0.0849949	0.0917005	0.10708	0.0256863	0.0746149	0.0946056	0.0780956	0.101095	0.0381392	0.0859081	0.0720694	0.0867322	0.0899087	0.0883091	0.0540791	0.0753749	0.0865256	0.129494	0.209117	0.0553838	0.119794	0.072542	0.0595105	0.0982123	0.0626475	0.0520947	0.0372979	0.053767	0.0822076	0.0414372	0.101302	0.0837247	0.068734	0.0157283	0.0550357
K00137	prr; aminobutyraldehyde dehydrogenase [EC:1.2.1.19]	0.0102468	0.0159395	0.00129904	0.00160015	0.000360393	0	0.00255595	0.000752613	0	0.00116335	0.00669661	0.00155256	0.000733866	0.000617299	0.00233826	0.000885706	0.000129336	0.00026761	0.000328491	0.00298922	0.000878824	0.000280315	0.00241371	0.00127879	0.0383397	0.0460673	0	0.00189775	0.000993002	0.000131394	0.000141724	0.000492892	0.000703988	0.00129325	0.000730443	0.00134575	0.00208062	0.000373499	0.000270482	0	0.000182362	0.000364368
K00138	aldB; aldehyde dehydrogenase [EC:1.2.1.-]	0.0205639	0.0265541	0.0950899	0.090112	0.0644242	0.0356593	0.0288048	0.0606464	0.0584883	0.0476523	0.0137499	0.0589487	0.0779303	0.0751651	0.0842969	0.0288324	0.0349893	0.0935148	0.0561075	0.0305423	0.0944043	0.0657053	0.0825962	0.0872486	0.071803	0.125532	0.0689321	0.0516758	0.0520642	0.0916577	0.0748978	0.0518601	0.073323	0.0826494	0.0818597	0.0718375	0.0362235	0.0793905	0.0642339	0.054042	0.0243945	0.0543925
K00140	mmsA, iolA, ALDH6A1; malonate-semialdehyde dehydrogenase (acetylating) / methylmalonate-semialdehyde dehydrogenase [EC:1.2.1.18 1.2.1.27]	0.0659476	0.110776	0.0595294	0.0553219	0.0270862	0.0511513	0.0326117	0.0583899	0.0514453	0.0616308	0.0353244	0.0426529	0.0548861	0.0531142	0.0586972	0.0338609	0.0500042	0.0571808	0.0644212	0.057021	0.0589134	0.041182	0.0616758	0.0741808	0.109922	0.140436	0.0381943	0.106278	0.0563548	0.0468009	0.0580498	0.0575018	0.0672975	0.0623877	0.0412332	0.0720047	0.0387263	0.0619946	0.0699785	0.0916285	0.0417515	0.063352
K00141	xylC; benzaldehyde dehydrogenase (NAD) [EC:1.2.1.28]	0.00720313	0.0211694	8.24341e-05	0	0	0	0.0021805	6.2694e-05	0	0	0.00105969	0.000750975	0.000153397	0	0	0	0	0	0	0	0	0	0	0	0.01077	0.00130681	0	0	0	0	0	0	0	0	0	0	0	0	0	0	0	0
K00145	argC; N-acetyl-gamma-glutamyl-phosphate reductase [EC:1.2.1.38]	0.0326212	0.0182723	0.0243783	0.0244722	0.054594	0.00741841	0.0185422	0.0207077	0.026235	0.0183502	0.00573141	0.0380356	0.0221902	0.0226347	0.0199119	0.0210145	0.00780024	0.0310552	0.0235579	0.0158569	0.0214324	0.0198879	0.0236977	0.0204373	0.0396985	0.0634412	0.0309692	0.0331265	0.0292748	0.029566	0.0316116	0.0167476	0.025718	0.011436	0.0201574	0.0230752	0.0121956	0.029844	0.0164878	0.0206343	0.008931	0.0171004
K00146	feaB; phenylacetaldehyde dehydrogenase [EC:1.2.1.39]	0.00397906	0.000148991	0.000511889	0.000681832	0.000520223	0.00332759	0.000397791	0.000851681	0.00195541	0.00248542	0.000992694	0.00143749	0.000922501	0.00302533	0.000525328	0.00109722	0.00282457	0.000326539	0.00282361	0.00348883	0.000995925	0.00151805	0.00095625	0.00115309	0.00438249	0.0180159	0.000859126	0.000408898	0.000508221	0.00118991	0.0012837	0.00261825	0.000541274	0.000793725	0.00200084	0.00237181	0.00203184	0.00106391	0.00208223	0.0040772	0.00119434	0.00260235
K00147	proA; glutamate-5-semialdehyde dehydrogenase [EC:1.2.1.41]	0.0836313	0.0894579	0.0403046	0.0427956	0.0664723	0.0238612	0.0419721	0.0279909	0.0386468	0.0453287	0.0209563	0.0575227	0.0352149	0.0328699	0.0309232	0.0374634	0.0268507	0.0548203	0.0457959	0.0318881	0.029733	0.0397445	0.0366509	0.0360922	0.0629826	0.0839856	0.049233	0.0397133	0.0602264	0.0478233	0.0518126	0.0260335	0.0469443	0.0302224	0.0315533	0.0348841	0.025213	0.0466979	0.0236134	0.0370426	0.0244472	0.0249669
K00148	fdhA; glutathione-independent formaldehyde dehydrogenase [EC:1.2.1.46]	0.00130512	0.00206478	0.00358575	0.00577909	0.00289898	0.00852006	0.00429496	0.00411543	0.00381577	0.00915657	0.00116123	0.00305178	0.00379196	0.00369209	0.00305073	0.00117201	0.00805548	0.00507831	0.00743256	0.0134063	0.0045536	0.00506394	0.00334785	0.00584355	0.0144959	0.0245104	0.00336473	0.00464679	0.00212989	0.00574123	0.00323859	0.00597211	0.00685498	0.00463838	0.00319268	0.0062217	0.00329965	0.00544999	0.00596323	0.00912296	0.0025692	0.00249228
K00150	gap2; glyceraldehyde-3-phosphate dehydrogenase (NAD(P)) [EC:1.2.1.59]	0.0322739	0.00372066	0.00329252	0.00448476	0.0078953	0.0180078	0.0586736	0.0381174	0.0250311	0.0208449	0.180793	0.0219483	0.00782488	0.00588657	0.0036602	0.00714014	0.0240732	0.00108309	0.0187785	0.0332584	0.00973438	0.00614727	0.00577338	0.00582868	0.0158068	0.0195789	0.00256348	0.00734517	0.00251751	0.00285041	0.00494218	0.00694982	0.00292684	0.00845836	0.00198223	0.00787029	0.00801638	0.00256418	0.00585887	0.00433327	0.00182915	0.00794494
K00151	hpaE, hpcC; 5-carboxymethyl-2-hydroxymuconic-semialdehyde dehydrogenase [EC:1.2.1.60]	0.000507144	0.00360931	0.00660647	0.00916926	0.00321769	0.00626842	0.00403774	0.00512951	0.00730943	0.00751841	0.00157575	0.00387233	0.00690179	0.00684485	0.00742273	0.00251808	0.00848122	0.00856299	0.00818805	0.00844422	0.00837927	0.00883986	0.00935204	0.00764601	0.00296799	0.00610125	0.00571978	0.0177605	0.00416354	0.00230511	0.0016527	0.00440822	0.00984428	0.0184029	0.00481372	0.00503061	0.0036294	0.00856063	0.0096232	0.0038294	0.00331854	0.00345604
K00156	poxB; pyruvate dehydrogenase (quinone) [EC:1.2.5.1]	0	0	0	0.000141107	0	0	0	0.000143427	0.000218056	0	0.000510376	0	0.000175466	0	0	0	0	0	0	0	0.000208933	0	0	0	0	0	0	0.000912225	0	0	0	0	0.00081191	0.000282601	0.000211909	0.000949793	0.00034136	0.000220811	0	0	0	0
K00158	E1.2.3.3, poxL; pyruvate oxidase [EC:1.2.3.3]	0.000401001	0.000721617	0.00231223	0.00420268	0.00368278	0.00195632	0.000635883	0.00214018	0.00420655	0.00453569	0.00235964	0.0020887	0.0013898	0.00139457	0.00204944	0.00311882	0.0022737	0.00658141	0.00445903	0.00573061	0.00202967	0.00215813	0.00158155	0.00128268	0.000803755	0.000774668	0.00298657	0.00471647	0.0050306	0.00199244	0.00286987	0.00168509	0.00525275	0.00431541	0.00126583	0.00183962	0.000605592	0.00303551	0.00138924	0.000882691	0.00266375	0.00295564
K00161	PDHA, pdhA; pyruvate dehydrogenase E1 component alpha subunit [EC:1.2.4.1]	0.0320384	0.0474708	0.0780894	0.08744	0.0779613	0.038983	0.0706613	0.082334	0.0806668	0.0529334	0.0237704	0.0818849	0.0880843	0.0863518	0.0871004	0.047463	0.0266039	0.069642	0.0502016	0.0333739	0.071856	0.0418782	0.0901677	0.0791075	0.0657597	0.0934219	0.0570774	0.100238	0.041397	0.0579231	0.0404264	0.0464664	0.0530791	0.0675247	0.048196	0.0490528	0.0311411	0.0689589	0.0526162	0.030949	0.0190309	0.0379154
K00162	PDHB, pdhB; pyruvate dehydrogenase E1 component beta subunit [EC:1.2.4.1]	0.0956643	0.0943308	0.105836	0.113961	0.101701	0.125304	0.119382	0.114762	0.120058	0.116129	0.0865422	0.117523	0.123627	0.117259	0.130431	0.112274	0.114122	0.100612	0.0936001	0.103838	0.106827	0.0834649	0.10782	0.109635	0.101946	0.106048	0.0942871	0.146027	0.0729921	0.0760399	0.0771567	0.0963622	0.0926062	0.122788	0.094527	0.0879566	0.0973021	0.0983943	0.0911849	0.0817664	0.116925	0.0831651
K00163	aceE; pyruvate dehydrogenase E1 component [EC:1.2.4.1]	0.23705	0.22239	0.19201	0.192361	0.124354	0.314425	0.175476	0.17669	0.244599	0.30362	0.105748	0.172497	0.196327	0.200591	0.231482	0.118604	0.34715	0.197745	0.257315	0.296248	0.228703	0.158056	0.212806	0.226736	0.196293	0.151163	0.164633	0.187236	0.141028	0.19371	0.206041	0.235913	0.214877	0.177006	0.168031	0.262672	0.185348	0.227388	0.224776	0.301183	0.108562	0.188673
K00164	OGDH, sucA; 2-oxoglutarate dehydrogenase E1 component [EC:1.2.4.2]	0.0621585	0.103929	0.100866	0.10552	0.078118	0.0580261	0.0553406	0.0945822	0.102109	0.0843991	0.0445174	0.0727806	0.112226	0.101763	0.106922	0.0449068	0.0647633	0.102643	0.0872703	0.0662713	0.106723	0.0758174	0.120961	0.126326	0.116888	0.155472	0.0763183	0.159257	0.103645	0.0866589	0.110353	0.0764127	0.100654	0.066411	0.0676671	0.0947808	0.0598307	0.114693	0.0988067	0.0907435	0.0370755	0.0678906
K00166	BCKDHA, bkdA1; 2-oxoisovalerate dehydrogenase E1 component alpha subunit [EC:1.2.4.4]	0.0316387	0.0618474	0.0463112	0.0440185	0.0418756	0.0607973	0.0499929	0.0353765	0.0468045	0.0491944	0.0189794	0.0494403	0.0406597	0.0399821	0.0519699	0.0232934	0.0517547	0.0299961	0.0493265	0.0535758	0.0358175	0.019044	0.0341053	0.0380585	0.0614644	0.027477	0.0313387	0.0280549	0.0153277	0.032554	0.0319016	0.0373787	0.0230924	0.0380432	0.0319586	0.0391059	0.0255746	0.0369251	0.0259296	0.0276626	0.00882542	0.0196902
K00167	BCKDHB, bkdA2; 2-oxoisovalerate dehydrogenase E1 component beta subunit [EC:1.2.4.4]	0.0856053	0.15592	0.165763	0.132616	0.0958428	0.0993738	0.102851	0.103365	0.10135	0.0974755	0.0441055	0.125767	0.138156	0.117971	0.149918	0.0464523	0.0993819	0.109972	0.0977886	0.0741374	0.118447	0.0724943	0.0995921	0.115977	0.130162	0.0451258	0.0801591	0.0868852	0.044536	0.0793463	0.0637342	0.0693018	0.0811829	0.127371	0.0775101	0.087708	0.0466165	0.100825	0.0695479	0.0659078	0.0241686	0.05094
K00169	porA; pyruvate ferredoxin oxidoreductase alpha subunit [EC:1.2.7.1]	0.160283	0.159257	0.0388146	0.0378661	0.0461027	0.116603	0.0758647	0.0849807	0.0546624	0.0771762	0.227294	0.0652773	0.0577706	0.0589727	0.0540881	0.159337	0.119244	0.048633	0.0757741	0.0840337	0.0512171	0.108272	0.0521377	0.0385616	0.0318786	0.0402627	0.0716419	0.0292213	0.108497	0.0668425	0.0672583	0.0758183	0.0592013	0.0360277	0.0836243	0.0756216	0.117742	0.0606933	0.086565	0.0817686	0.189544	0.074154
K00170	porB; pyruvate ferredoxin oxidoreductase beta subunit [EC:1.2.7.1]	0.2117	0.175812	0.0321265	0.0303836	0.0277306	0.105497	0.0547501	0.0674203	0.0470578	0.0604489	0.159313	0.0513983	0.04775	0.0455303	0.0374838	0.133547	0.120965	0.0353037	0.0629743	0.0874315	0.0446679	0.0858205	0.0430105	0.0357949	0.0358249	0.0327874	0.0615168	0.0273678	0.112384	0.0652602	0.0808161	0.0722037	0.046853	0.0306762	0.0673467	0.082778	0.0919457	0.0514813	0.0769754	0.08323	0.171713	0.0710281
K00171	porD; pyruvate ferredoxin oxidoreductase delta subunit [EC:1.2.7.1]	0.0202186	0.0208679	0.0177399	0.00695134	0.00288262	0.00100789	0.00576542	0.0115697	0.00483524	0.00105237	0.00733937	0.00640851	0.0123312	0.0107344	0.00858865	0.040308	0.000415645	0.00699826	0.00255941	0.000822351	0.0065402	0.0207724	0.00728376	0.00470081	0.00215249	0.00214837	0.0153517	0.00319862	0.0311538	0.0103216	0.00411675	0.00201557	0.00360095	0.00234912	0.00533102	0.00201402	0.0159369	0.00434491	0.00241658	0.00405912	0.0429772	0.00915409
K00172	porC, porG; pyruvate ferredoxin oxidoreductase gamma subunit [EC:1.2.7.1]	0.0580366	0.0660784	0.00679304	0.00969017	0.0211446	0.0307464	0.030803	0.0381443	0.0152093	0.0206913	0.146001	0.0284148	0.0135887	0.0213134	0.0132642	0.0917522	0.0357175	0.0123162	0.0186691	0.032135	0.0138101	0.0450558	0.0184199	0.0128332	0.0134218	0.0190247	0.0331654	0.0065712	0.0668117	0.0231509	0.0314654	0.0230179	0.0166186	0.00784345	0.0248294	0.0246362	0.0510228	0.0208926	0.032456	0.0337559	0.081849	0.0302519
K00174	korA, oorA, oforA; 2-oxoglutarate/2-oxoacid ferredoxin oxidoreductase subunit alpha [EC:1.2.7.3 1.2.7.11]	0.131672	0.0927874	0.214344	0.188402	0.168367	0.135896	0.184935	0.227751	0.167024	0.141407	0.21848	0.162316	0.213085	0.233269	0.199809	0.32042	0.108948	0.207854	0.148305	0.114071	0.214665	0.278136	0.209545	0.198988	0.0695625	0.0450759	0.237132	0.180313	0.23389	0.233865	0.24061	0.254513	0.194925	0.149772	0.263158	0.185877	0.286361	0.180823	0.209884	0.170121	0.348236	0.263793
K00175	korB, oorB, oforB; 2-oxoglutarate/2-oxoacid ferredoxin oxidoreductase subunit beta [EC:1.2.7.3 1.2.7.11]	0.208001	0.136723	0.197284	0.193991	0.163806	0.205836	0.193783	0.205222	0.209627	0.21855	0.146236	0.14737	0.192366	0.214305	0.183817	0.203826	0.232192	0.193727	0.219671	0.231238	0.215251	0.205556	0.197673	0.182521	0.100825	0.0474393	0.190221	0.175883	0.165494	0.158795	0.13706	0.159823	0.169514	0.163803	0.177955	0.155994	0.188185	0.179474	0.18278	0.160172	0.17681	0.185295
K00176	korD, oorD; 2-oxoglutarate ferredoxin oxidoreductase subunit delta [EC:1.2.7.3]	0.00195828	0.000720602	0.0193892	0.0129945	0.0112895	0.00603358	0.00460664	0.00936246	0.00606811	0.00425935	0.000360666	0.00655253	0.0121764	0.00786635	0.00728399	0.00251535	0.00331398	0.0102505	0.00595388	0.00123279	0.0140873	0.0066212	0.0130115	0.0116534	0.00101466	0.00163773	0.00564461	0.0122178	0.00477062	0.00755322	0.00386901	0.00548648	0.00440093	0.0122597	0.00802737	0.00579413	0.0105417	0.00924014	0.00803559	0.00579857	0.00744306	0.00960592
K00177	korC, oorC; 2-oxoglutarate ferredoxin oxidoreductase subunit gamma [EC:1.2.7.3]	0.000641433	0.00272254	0.0605447	0.045499	0.0232228	0.00959975	0.0133011	0.0471909	0.0212793	0.0115082	0.0127715	0.0175653	0.0460797	0.0465817	0.0449797	0.0285695	0.00394094	0.0489514	0.0143165	0.00583608	0.0362244	0.05322	0.0392229	0.0351115	0.00441468	0.00429407	0.0343357	0.024341	0.0244309	0.0376961	0.0198737	0.0284759	0.0275518	0.0220367	0.0389026	0.0245792	0.0285353	0.02874	0.0369001	0.0188351	0.0320393	0.0240713
K00184	dmsB; dimethyl sulfoxide reductase iron-sulfur subunit	0.0286702	0.0406463	0.0449076	0.0533686	0.0327598	0.0542213	0.0237564	0.0573717	0.0412565	0.0507907	0.0189203	0.0340659	0.0569615	0.0636569	0.0572606	0.0331693	0.0529548	0.0510248	0.0418087	0.0432689	0.0702381	0.0416711	0.0602848	0.0725865	0.0271745	0.0269069	0.0467006	0.045916	0.0360149	0.0499011	0.0317168	0.046404	0.0447994	0.0999076	0.0426815	0.0446984	0.0393424	0.0601754	0.0572941	0.0595614	0.0299712	0.0448748
K00185	dmsC; dimethyl sulfoxide reductase membrane subunit	0.0325838	0.0428733	0.129194	0.120584	0.0882016	0.0488591	0.0597329	0.121257	0.0839029	0.0642136	0.0355527	0.0815933	0.138578	0.147771	0.135732	0.0808415	0.0629582	0.117225	0.0693024	0.0524196	0.153208	0.0997882	0.157444	0.150888	0.0400658	0.0386722	0.115907	0.125388	0.076639	0.106193	0.0771457	0.0982896	0.102018	0.189072	0.103165	0.0833106	0.0881002	0.133878	0.0968171	0.0839807	0.0906002	0.105415
K00186	vorA; 2-oxoisovalerate ferredoxin oxidoreductase alpha subunit [EC:1.2.7.7]	0.00416638	0	0.00022461	8.40303e-05	0	0.00159112	0.000141458	0	0.000389561	0.000322547	0	0.000231882	0.000318277	0.000372439	0.000573328	0.000169455	0.00111166	0.000486142	0.000313388	0.000761354	0.000651514	0	0.000374642	0.000435483	0.000266775	6.78228e-05	0	0.000370482	0	0.000277552	0.00105968	0.00104116	0	0	0.000252385	0.00137767	0.00041591	0.000131494	0.00106132	0.000956848	0.000233587	0
K00187	vorB; 2-oxoisovalerate ferredoxin oxidoreductase beta subunit [EC:1.2.7.7]	0.00747691	0.00788875	0.00171463	0.00481664	0.0094277	0.00620945	0.00820424	0.00300237	0.00407622	0.00325545	0.012085	0.00592163	0.00585696	0.00568194	0.00459898	0.00478615	0.00439894	0.00666366	0.00570944	0.00239687	0.0051933	0.0044676	0.00401639	0.00395159	0.00732629	0.00155839	0.00725671	0.00262631	0.00253176	0.00397177	0.00375578	0.00399234	0.00794412	0.010567	0.00965438	0.00713615	0.00176968	0.00502938	0.00284586	0.00280717	0.00293424	0.00418198
K00192	cdhA; anaerobic carbon-monoxide dehydrogenase, CODH/ACS complex subunit alpha [EC:1.2.7.4]	0.00570662	0.00832754	0.00137275	0.00155208	0.00930692	0.000733391	0.060243	0.0601448	0.0025698	0	0.231658	0.0274768	0.0245968	0.00895168	0.00197294	0.138221	0	0.006709	0.000715099	0.000283194	0.0029077	0.0487045	0.00525634	0.00170293	0.00802485	0.031277	0.0331042	0.000773059	0.104451	0.00643468	0.00757231	0.00437632	0.00130785	0.00294526	0.00812247	0.00137946	0.0484755	0.00549112	0.00684942	0.00602528	0.166523	0.0192964
K00193	cdhC; acetyl-CoA decarbonylase/synthase, CODH/ACS complex subunit beta [EC:2.3.1.169]	0.00130997	0.00562689	0.00143337	0.00211199	0.00429277	0	0.0391773	0.0467782	0.00257516	0.000155898	0.18908	0.0255006	0.0195404	0.00509737	0.00153655	0.100876	0.000173062	0.00352748	0.000151471	0.000367376	0.00205191	0.0294063	0.00214099	0.00118396	0.01036	0.0281869	0.0197886	0.000419779	0.0681318	0.00650171	0.00261805	0.00443994	0.000599839	0.00262026	0.00276749	0.0007699	0.0315227	0.00423965	0.00330078	0.00296158	0.122466	0.0152344
K00194	cdhD, acsD; acetyl-CoA decarbonylase/synthase, CODH/ACS complex subunit delta [EC:2.1.1.245]	0.00293948	0.00428794	0.00308658	0.00330894	0.00824264	0.000132562	0.0349581	0.0415661	0.00278244	0.00104444	0.150116	0.0210772	0.0123567	0.00795243	0.00342998	0.112241	0.000194522	0.00529293	0.000563172	0	0.00408498	0.0353254	0.00673491	0.00280385	0.00681803	0.0224997	0.0284974	0.000787451	0.0654114	0.00904515	0.0067604	0.00776156	0.00161808	0.00363349	0.0116843	0.00150085	0.0434253	0.00463463	0.00484965	0.00313583	0.133416	0.0312535
K00195	cdhB; anaerobic carbon-monoxide dehydrogenase, CODH/ACS complex subunit epsilon	0.000486638	0.00281737	0.000593559	0.000747869	0.00432953	0	0.0249175	0.0277239	0.000898875	0	0.0985538	0.0114961	0.00651401	0.00328397	0.000115313	0.0378351	0	0.00290728	0.000306346	0	0.00162244	0.0127899	0.00187333	0.000588351	0.00362031	0.014437	0.0123018	0.000156466	0.0321937	0.00341841	0.00225886	0.00301024	0	0.00134265	0.00375811	0.000425803	0.0183813	0.00269242	0.00212276	0.001005	0.0300624	0.0062699
K00196	cooF; anaerobic carbon-monoxide dehydrogenase iron sulfur subunit	0	0	0.000802822	0	0	0	0	0.000183172	0	0	0	0	0	0	0	0	0	0	0.00114972	0	0	0	0	0	0	0	0	0	0	0	0	0	0	0	0	0	0	0	0	0	0	0
K00197	cdhE, acsC; acetyl-CoA decarbonylase/synthase, CODH/ACS complex subunit gamma [EC:2.1.1.245]	0.011261	0.0123094	0.04065	0.0262889	0.0543676	0.0322701	0.0829329	0.079978	0.0289131	0.0217297	0.245692	0.0545466	0.0429173	0.0447305	0.0368251	0.149234	0.0258993	0.027525	0.029114	0.014691	0.0277642	0.0620737	0.0217958	0.0216638	0.015321	0.0294189	0.0564167	0.0156296	0.0953559	0.0332219	0.0430663	0.0357394	0.0337968	0.0372031	0.051086	0.0204212	0.0768163	0.0247872	0.0267364	0.0178944	0.162847	0.0535916
K00198	cooS, acsA; anaerobic carbon-monoxide dehydrogenase catalytic subunit [EC:1.2.7.4]	0.0177453	0.0261244	0.136206	0.13645	0.240406	0.138006	0.173289	0.137941	0.118626	0.0771802	0.18388	0.142566	0.122254	0.200921	0.153635	0.306522	0.0879897	0.196639	0.119126	0.0492286	0.147451	0.232777	0.143153	0.121324	0.0447434	0.018468	0.252163	0.08005	0.261598	0.246185	0.250426	0.2367	0.228946	0.180961	0.30732	0.160668	0.324234	0.149286	0.174385	0.0948289	0.321819	0.237892
K00200	fwdA, fmdA; formylmethanofuran dehydrogenase subunit A [EC:1.2.7.12]	0.00464209	0.0118599	0.0104696	0.0181965	0.029395	0.00405353	0.0402358	0.0422995	0.0122658	0.00675373	0.139852	0.0299656	0.020019	0.0193148	0.0129718	0.109876	0.00524041	0.0258411	0.0152328	0.00565038	0.0135421	0.0509772	0.0188007	0.0138911	0.012059	0.0207797	0.0384063	0.0102719	0.0755652	0.0282746	0.0198519	0.0144384	0.0285098	0.00867286	0.0223025	0.0152908	0.0522421	0.0196573	0.0140026	0.00510737	0.116905	0.0238616
K00201	fwdB, fmdB; formylmethanofuran dehydrogenase subunit B [EC:1.2.7.12]	0.0041132	0.00886669	0.00289294	0.00590635	0.00959353	0.00386334	0.012799	0.0136134	0.00205386	0.0031402	0.0338921	0.00872447	0.00925856	0.00820455	0.00558255	0.0414391	0.00626461	0.0102681	0.00255564	0.00343297	0.00361654	0.0163953	0.00515692	0.00231261	0.00606447	0.00318148	0.01425	0.00542737	0.0365014	0.00998468	0.00857284	0.00772661	0.0124544	0.00933973	0.00682	0.00463706	0.0218201	0.00403773	0.00547372	0.00368202	0.0452324	0.0140226
K00202	fwdC, fmdC; formylmethanofuran dehydrogenase subunit C [EC:1.2.7.12]	0	0.000139818	0.000198908	0.0010046	0.00274749	0.000370977	0.000563721	0.000113457	0.00103495	0.00115178	0.000302798	0.000373958	0.000555206	0.00257824	0.000152317	0.000450195	0.000181457	0.0022815	0.00203469	0.00079886	0.00181803	0.00411376	0.003694	0.00226886	0.000118124	4.50465e-05	0.00329363	0.000781745	0.00407078	0.00193561	0.00114727	0.00208062	0.00128451	0.00022355	0.00249826	0.00150266	0.00471341	0.00211949	0.0018813	0.000709848	0.00251927	0.00437499
K00203	fwdD, fmdD; formylmethanofuran dehydrogenase subunit D [EC:1.2.7.12]	0	0	0	0.000614324	0.00201813	0	0.00428375	0.00228075	0	0	0.00795771	0.00192935	0.000281809	0.00266322	0.00109316	0.0155508	0	0.0017384	0	0	0	0.00698474	0.000709132	0	0	0.000486171	0.00544663	0.00024986	0.00820009	0.00235493	0.000786525	0.00227011	0	0.00108027	0.00256455	0.000771581	0.00565282	0.00036917	0.000427469	0	0.00579406	0.00194633
K00205	fwdF, fmdF; 4Fe-4S ferredoxin	0	0	0.000136686	0.000230114	0.000762023	0	0.00479492	0.00828538	0.000398516	0	0.0181446	0.00269889	0.0015261	0.000226646	0	0.00523207	0	0.000338983	0	0	0.000227148	0.00065382	0	0	0.000730554	0.000949347	0.00252335	0	0.00353749	0	0	0	0	0	0.000387281	0	0.00180637	0.000240061	0	0	0.00558462	0
K00206	phnY; phosphonoacetaldehyde dehydrogenase [EC:1.2.1.-]	0.0161152	0.0245842	0.0201008	0.0178047	0.0104509	0.00482101	0.0101529	0.0182047	0.0107314	0.0125691	0.010641	0.013106	0.019703	0.015872	0.0204494	0.00893307	0.00849843	0.0161642	0.0209428	0.0162927	0.0186159	0.0100647	0.0189309	0.0247396	0.0129198	0.00934614	0.00848551	0.0608439	0.00855284	0.00922972	0.0110864	0.0124148	0.0246122	0.0334784	0.0104711	0.0130251	0.0108644	0.0192224	0.0236368	0.022228	0.00458968	0.0187864
K00207	DPYD; dihydropyrimidine dehydrogenase (NADP+) [EC:1.3.1.2]	0	0	0	0	0	0	0	0	0	0	0	0	0	0	0	0	0	0	0	0	0	0.000388704	0	0	0	0	0	0	0	0	0	0	0	0	0.000547861	0	0	0.000570877	0	0	0	0
K00208	fabI; enoyl-[acyl-carrier protein] reductase I [EC:1.3.1.9 1.3.1.10]	0.0713829	0.153568	0.135099	0.129254	0.135696	0.0857873	0.0717311	0.103064	0.0982098	0.0931259	0.0643127	0.100088	0.116905	0.116139	0.107147	0.0604644	0.0976839	0.128723	0.123603	0.11235	0.115721	0.0913962	0.136306	0.127307	0.110149	0.109307	0.115909	0.172026	0.0818144	0.119348	0.0833318	0.0991881	0.123559	0.110084	0.100717	0.112776	0.0727621	0.112212	0.114373	0.109322	0.0503428	0.0917146
K00209	fabV, ter; enoyl-[acyl-carrier protein] reductase / trans-2-enoyl-CoA reductase (NAD+) [EC:1.3.1.9 1.3.1.44]	0.000343715	0.000348225	0.0114214	0.0122749	0.00750979	0.00408329	0.00617342	0.00779329	0.0116639	0.00849716	0.000307385	0.00673505	0.0103973	0.0143629	0.0108626	0.00508955	0.001947	0.0157591	0.00891297	0.00162408	0.0121084	0.00979548	0.0142622	0.0151948	0.00357744	0.00789489	0.00780429	0.0091324	0.00504014	0.00809246	0.00480077	0.00402305	0.00490913	0.00403643	0.00612377	0.0123551	0.00265106	0.0117905	0.00845726	0.00774164	0.000527302	0.0039518
K00215	dapB; 4-hydroxy-tetrahydrodipicolinate reductase [EC:1.17.1.8]	0.0320602	0.0409112	0.0320368	0.0465143	0.0608967	0.0136073	0.0259121	0.0272449	0.0334851	0.0195449	0.00771599	0.0520501	0.0309762	0.0397289	0.0319705	0.0396841	0.00701941	0.0463933	0.0239386	0.0112242	0.0316842	0.0343754	0.0348156	0.0381635	0.0415925	0.0728301	0.0456556	0.0405171	0.0498966	0.0541431	0.0511713	0.0347068	0.0418561	0.0354951	0.0462098	0.0331917	0.0193203	0.0401695	0.0334059	0.0212656	0.0168542	0.0194219
K00218	por; protochlorophyllide reductase [EC:1.3.1.33]	0.0011002	0	8.4081e-05	9.74423e-05	7.02065e-05	6.00373e-05	0	0.000205612	0.000228851	0.000203345	0	8.8125e-05	0.000150749	0	0.000295804	0.00105986	0	5.98748e-05	0.000172018	0.00078738	0.000219277	0.000863131	0.00068179	0.000587443	0	0	0.000279502	0.00459754	0.00108072	0.000802398	0.000253378	0.000418701	0.00234342	0.00770879	0.000897029	0	0	0	0.000707178	0.00104886	0.000205834	0.000699418
K00220	tyrC; cyclohexadieny/prephenate dehydrogenase [EC:1.3.1.43 1.3.1.12]	0.00223376	0.014752	0.00738689	0.0108153	0.00207679	0.00144986	0.00428259	0.00853975	0.00580684	0.0042298	0.00487994	0.00439835	0.007017	0.00464446	0.00493748	0.000928239	0.00299281	0.00394357	0.00541533	0.0040971	0.00409058	0.0040974	0.00711469	0.00708071	0.0154665	0.0134894	0.00109938	0.020449	0.00471882	0.00188095	0.00229401	0.00516162	0.00700362	0.0130106	0.00277701	0.00588474	0.00246164	0.00829023	0.00757441	0.00569925	0.00189068	0.0141576
K00223	ERG4; Delta24(24(1))-sterol reductase [EC:1.3.1.71]	0	0	0.000138821	0	0.000201844	0.00136345	0	0.000158368	0	0	0	0.000240464	9.68718e-05	0.000131536	0.000106305	0	0.000263926	0.00017214	0	0.000424791	0	0	0	0	0	0	0.000294059	0.000823856	0	0	0	0	0	0	0	0	0.000376918	0.000480453	0.000140562	0.000316813	0.000494982	0.000307834
K00226	pyrD; dihydroorotate dehydrogenase (fumarate) [EC:1.3.98.1]	0.0301054	0.0323148	0.000793057	0.00127746	0.000216503	0	0.000171874	0.00116883	0	0.000264732	0	0.000351998	0.00136838	0.000656535	0.000613154	0	0.000592303	0.00110567	0.000456952	0.000265791	0.00153493	0.000680145	0.000551724	0.000439748	0.000733412	0.00126716	0.000581733	0.00147808	0.0005058	0.00120816	0.00100702	0.00058279	0.000947229	0	0.000635726	0.000237448	0.000540062	0.000220811	0.00042992	0	0.000196125	0.00150371
K00228	CPOX, hemF; coproporphyrinogen III oxidase [EC:1.3.3.3]	0.0305411	0.0565391	0.0461315	0.0459149	0.0425821	0.0251281	0.0264623	0.0321166	0.0331435	0.0354464	0.0172782	0.036921	0.0388449	0.0491057	0.0412494	0.0276862	0.0333185	0.0491596	0.05123	0.0431813	0.0420911	0.0380901	0.0519822	0.048126	0.0521657	0.0831452	0.0470522	0.061639	0.0496273	0.0491692	0.0524581	0.0398341	0.0425694	0.0289525	0.0418412	0.0485431	0.0261146	0.0605627	0.0478791	0.0479544	0.016304	0.0325344
K00230	hemG; menaquinone-dependent protoporphyrinogen oxidase [EC:1.3.5.3]	0	0	0.000673829	0.00126045	0.00195947	0.000279275	0.000848748	8.54118e-05	0.000908975	0.000630597	0.000303932	0.000374655	0.000311151	0	0.000687994	0.000338911	0	0.00161293	0.00183808	0.00147006	0.00153397	0.00572613	0.00525164	0.0016931	0.000266775	0.000619706	0.00174453	0.00135809	0.00315956	0.00124281	0.000716584	0.000520582	0.00322331	0	0.0032754	0.00183508	0.000609845	0.00236689	0.00237618	0.00142818	0.00163511	0.00116216
K00231	PPOX, hemY; protoporphyrinogen/coproporphyrinogen III oxidase [EC:1.3.3.4 1.3.3.15]	0.0181785	0.0101756	0.000388025	0.000582755	0.000625065	0	0	0.000490429	0	0	0	0.000248221	0	0	0.000329201	0	0	0	0	0	0.000357209	0	0	0	0.00128295	0.00537489	0	0.000259935	0	0	0	0	0	0	0	0	0	0	0.000380877	0.000737311	0	0
K00232	E1.3.3.6, ACOX1, ACOX3; acyl-CoA oxidase [EC:1.3.3.6]	0	0	0	0	0	0	0	0	0	0	0	0	0	0	0	0	0	0	0	0	0	0	0	0	0.00403388	0.00122392	0	0	0	0	0	0	0	0	0	0	0	0	0	0	0	0
K00239	sdhA, frdA; succinate dehydrogenase / fumarate reductase, flavoprotein subunit [EC:1.3.5.1 1.3.5.4]	0.603366	0.57585	0.622702	0.671592	0.573879	0.898025	0.572026	0.567877	0.779169	0.878093	0.391602	0.598378	0.619631	0.624684	0.663022	0.4756	0.964577	0.659811	0.760424	0.844281	0.682573	0.575746	0.64196	0.663747	0.540583	0.302064	0.58653	0.563948	0.428089	0.631958	0.579297	0.656761	0.637087	0.679099	0.637105	0.749674	0.589863	0.632852	0.707293	0.736718	0.46236	0.675846
K00240	sdhB, frdB; succinate dehydrogenase / fumarate reductase, iron-sulfur subunit [EC:1.3.5.1 1.3.5.4]	0.266767	0.282467	0.300185	0.297981	0.257694	0.304748	0.268574	0.246077	0.279037	0.285626	0.153273	0.286608	0.273363	0.246164	0.282253	0.167998	0.299533	0.248698	0.268642	0.249356	0.262111	0.20524	0.26154	0.278173	0.268765	0.164476	0.208944	0.253474	0.150747	0.240186	0.197952	0.214222	0.220248	0.247501	0.217075	0.258395	0.186663	0.25607	0.224531	0.25307	0.0922139	0.192653
K00241	sdhC, frdC; succinate dehydrogenase / fumarate reductase, cytochrome b subunit	0.0348809	0.0164642	0.0226111	0.0142746	0.0397296	0.0127887	0.0407531	0.0175352	0.02724	0.0289762	0.00207155	0.034556	0.0148664	0.013748	0.0114553	0.00965799	0.0215481	0.0143078	0.0319401	0.0444716	0.0147901	0.00639274	0.0143132	0.0152459	0.0358207	0.0608486	0.0160667	0.0154307	0.0156975	0.00645546	0.0227924	0.0148822	0.0016474	0.000270515	0.00804459	0.0152858	0.0141775	0.0130954	0.0120509	0.020007	0.00366451	0.024232
K00242	sdhD, frdD; succinate dehydrogenase / fumarate reductase, membrane anchor subunit	0.0303692	0.00798258	0.00605157	0.0133538	0.0188381	0.00969301	0.0251114	0.00519958	0.0220069	0.022761	0.00161544	0.0118886	0.00560909	0.0118216	0.00711012	0.0129029	0.0253777	0.0150861	0.0244116	0.0430019	0.0127548	0.010703	0.0153281	0.010412	0.031549	0.041089	0.0119438	0.00594083	0.0189158	0.0133828	0.0242124	0.0107597	0.00990964	0.00551185	0.0123889	0.0231695	0.0101167	0.0138481	0.00817628	0.0147579	0.00704076	0.0138441
K00244	frdA; fumarate reductase flavoprotein subunit [EC:1.3.5.4]	0.13991	0.0476767	0.0194374	0.0316331	0.0511676	0.102616	0.0278643	0.0277709	0.0536907	0.0829945	0.0169325	0.0278684	0.0228458	0.0509418	0.0419058	0.081219	0.0971446	0.0609475	0.0673685	0.0955766	0.0521332	0.0719733	0.0550764	0.0616166	0.0155983	0.0113253	0.0683053	0.0477779	0.0848098	0.0788728	0.07713	0.128326	0.112572	0.0560128	0.111384	0.0976253	0.134145	0.0697444	0.130727	0.121801	0.14149	0.144886
K00245	frdB; fumarate reductase iron-sulfur subunit [EC:1.3.5.4]	0.00287281	0.00259692	0.00693965	0.00390804	0.0132042	0.00312596	0.00360751	0.00379786	0.00246594	0.00795966	0.00197874	0.0218135	0.00253115	0.00312686	0.0038112	0.00427513	0.00677619	0.00520606	0.00574227	0.00441227	0.00260423	0.00247147	0.00164704	0.00223198	0.00770122	0.00549359	0.00562885	0.00374021	0.0100768	0.0026938	0.00282512	0.0026085	0.00677284	0.00621154	0.00240016	0.00427405	0.00411615	0.00257299	0.00181418	0.00604199	0.00294257	0.00723694
K00246	frdC; fumarate reductase subunit C	0	0.00042581	0.000104116	0.000456795	0.000220193	0.000188299	0	0.000237552	0	0	0	0	0	0	0.000318914	0	0	0.000375578	0	0	0	0.000249014	0.000252599	0.000476532	0.00259689	0.00157908	0	0.00109882	0	0.00038597	0	0.00144787	0.000977983	0.00238284	0.000255253	0	0	0.000914295	0	0.00377008	0.000324832	0
K00247	frdD; fumarate reductase subunit D	0	0	0.000110139	0	0	0	0.000416191	0	0	0	0	0	0	0	0	0.000249281	0	0	0	0	0	0	0	0	0.000523262	0.00114738	0	0.000619845	0	0	0	0	0	0	0	0.000208013	0	0.00135034	0	0.00191514	0.000343624	0
K00248	ACADS, bcd; butyryl-CoA dehydrogenase [EC:1.3.8.1]	0.00454977	0.000342916	0.00590627	0.00451127	0.00504127	0.00122588	0.000829365	0.00341243	0.00316361	0.00174071	0	0.00195684	0.00266776	0.00324722	0.00251186	0.00249821	0.00339271	0.00226384	0.00058094	0.00197003	0.00516852	0.000445101	0.00438921	0.00383029	0.0205735	0.0508327	0.00400269	0.00335997	0.0111983	0.00352581	0.0165551	0.00339832	0.0037089	0.00413182	0.00485036	0.00510367	0.00124773	0.00233259	0.00321044	0.00336913	0.00289308	0.00148225
K00249	ACADM, acd; acyl-CoA dehydrogenase [EC:1.3.8.7]	0.108519	0.0612849	0.0368252	0.0282585	0.021489	0.079475	0.028671	0.025079	0.0514958	0.0590389	0.0235432	0.0303619	0.0376927	0.0348936	0.0380835	0.0201498	0.0719801	0.0334088	0.0568527	0.073577	0.0496557	0.0314267	0.0424005	0.0475559	0.0872973	0.0893805	0.0349014	0.0660724	0.0257522	0.0376021	0.0340855	0.0432301	0.0452547	0.0472757	0.0325007	0.0504855	0.0464793	0.0515373	0.0541076	0.0469716	0.0232654	0.0318921
K00252	GCDH, gcdH; glutaryl-CoA dehydrogenase [EC:1.3.8.6]	0.1391	0.193512	0.240231	0.213082	0.126149	0.220549	0.118626	0.189544	0.204909	0.208946	0.0607189	0.167298	0.216825	0.207259	0.218172	0.0885653	0.218264	0.205882	0.200385	0.190911	0.228363	0.168683	0.224187	0.233338	0.174398	0.167139	0.155554	0.232697	0.111279	0.180059	0.164839	0.194125	0.175284	0.177612	0.177104	0.221878	0.147305	0.22768	0.211078	0.213747	0.0786197	0.13853
K00253	IVD, ivd; isovaleryl-CoA dehydrogenase [EC:1.3.8.4]	0.110441	0.100009	0.116365	0.108908	0.063205	0.160046	0.0759425	0.0956537	0.106441	0.132131	0.0507778	0.0897554	0.120548	0.096001	0.120018	0.0727047	0.157536	0.106583	0.137897	0.154604	0.12711	0.111265	0.118084	0.124604	0.103521	0.0875981	0.0906325	0.119315	0.0806442	0.118412	0.126898	0.1563	0.1533	0.132445	0.116531	0.156958	0.124219	0.122941	0.153177	0.171958	0.073279	0.110143
K00254	DHODH, pyrD; dihydroorotate dehydrogenase [EC:1.3.5.2]	0.00161613	0.0044421	0.0100424	0.0102121	0.0205341	0.000772897	0.00396421	0.0109589	0.00487788	0.00535658	0.00116972	0.0122074	0.0102334	0.00783051	0.00569944	0.00358336	0.000447069	0.0074327	0.00385282	0.00172586	0.00891778	0.00286037	0.0118434	0.0120537	0.0260087	0.0570389	0.0106463	0.0200871	0.0145315	0.00505842	0.00960454	0.00508539	0.00506253	0.0173303	0.00455986	0.0044343	0.000272061	0.00771911	0.0048795	0.00508825	0.00146554	0.00500276
K00255	ACADL; long-chain-acyl-CoA dehydrogenase [EC:1.3.8.8]	0	0	0	0	0	0	0	0	0.000556962	0.000676183	0	0	0	0	0	0	0.000585909	0	0.000656983	0.00114642	0	0	0	0	0.000874951	0.000394326	0	0	0	0	0	0	0	0	0	0	0	0	0.000118665	0	0	0
K00259	ald; alanine dehydrogenase [EC:1.4.1.1]	0.0493961	0.078121	0.127865	0.110333	0.125193	0.10328	0.0854	0.100309	0.0989767	0.0944742	0.052617	0.108106	0.117121	0.115889	0.133758	0.0830514	0.0932195	0.10701	0.108607	0.0808205	0.114485	0.0973479	0.112502	0.117622	0.108038	0.10208	0.107933	0.117621	0.0750501	0.111358	0.10484	0.119192	0.107419	0.11626	0.114424	0.0948252	0.0992798	0.099243	0.0973685	0.0736232	0.0915309	0.0877548
K00260	gudB, rocG; glutamate dehydrogenase [EC:1.4.1.2]	0	0	0	0	0	0	0	0	0	0	0	0	0	0	0	0	0	0	0	0	0	0	0	0	0.00288706	0.00488607	0	0	0	0	0	0	0	0	0	0	0	0	0	0	0	0
K00261	GLUD1_2, gdhA; glutamate dehydrogenase (NAD(P)+) [EC:1.4.1.3]	0.0516362	0.071458	0.0257889	0.0192373	0.021375	0.019385	0.0285691	0.02734	0.0152331	0.0178917	0.0316285	0.0239168	0.0295865	0.0287018	0.0238255	0.0424897	0.015228	0.0271333	0.0211333	0.0167764	0.0196815	0.0296874	0.0201438	0.0272272	0.0355689	0.0182029	0.0397283	0.0415994	0.0250074	0.0229093	0.0193621	0.0204708	0.0253055	0.0261235	0.0226633	0.0240142	0.0265435	0.0205792	0.0293588	0.0262127	0.0207182	0.0319909
K00262	E1.4.1.4, gdhA; glutamate dehydrogenase (NADP+) [EC:1.4.1.4]	0.16451	0.152375	0.256111	0.248922	0.21809	0.237337	0.203751	0.215724	0.228163	0.222697	0.187805	0.197549	0.23426	0.265044	0.246306	0.225985	0.237548	0.24631	0.21255	0.191008	0.271535	0.273121	0.243468	0.252878	0.140181	0.0774509	0.282894	0.146073	0.227957	0.269985	0.213655	0.251446	0.257362	0.315079	0.293284	0.220939	0.265831	0.238825	0.207047	0.198989	0.287318	0.311668
K00263	E1.4.1.9; leucine dehydrogenase [EC:1.4.1.9]	0	0.00244719	0.00413436	0.00303843	0.00458613	0.0120078	0.00226107	0.00317402	0.0117455	0.0161099	0.00295329	0.0038119	0.00629628	0.00597584	0.00517951	0.00539832	0.0162946	0.00498654	0.00904758	0.00556054	0.00815495	0.00805206	0.00665571	0.00508175	0.0283357	0.0582331	0.00570188	0.00715643	0.00915675	0.0051546	0.00242142	0.00436497	0.00605119	0.0113817	0.00168275	0.00386039	0.00601879	0.00977409	0.0064691	0.0127357	0.0191627	0.00648517
K00264	GLT1; glutamate synthase (NADH) [EC:1.4.1.14]	0	0.000182787	0	0.000145926	0	0	0.000368481	0.000148325	0	0.000273772	0.00105561	0.000300287	0	0	0	0	0	0	0	0	0	0	0	0	0.000617704	5.889e-05	0	0	0	0	0	0.000301345	0.000419817	0	0.000109572	0	0.000353016	0.000228351	0	0	0	0.000252274
K00265	gltB; glutamate synthase (NADPH) large chain [EC:1.4.1.13]	0.363002	0.377495	0.43613	0.479512	0.511361	0.516209	0.359963	0.458528	0.496238	0.472245	0.259639	0.425692	0.471355	0.553883	0.505809	0.486127	0.463804	0.543672	0.470507	0.37392	0.543563	0.550379	0.522696	0.521742	0.330161	0.293213	0.571434	0.504794	0.481701	0.597233	0.604872	0.640059	0.680074	0.473287	0.624496	0.543985	0.619279	0.544129	0.584727	0.552345	0.537615	0.615224
K00266	gltD; glutamate synthase (NADPH) small chain [EC:1.4.1.13]	0.143131	0.192852	0.174211	0.170767	0.167045	0.102954	0.186487	0.182893	0.127598	0.115936	0.264674	0.149869	0.169285	0.152078	0.147701	0.215773	0.120828	0.154221	0.142032	0.103588	0.13664	0.1608	0.139707	0.123876	0.146604	0.142294	0.169814	0.149767	0.208486	0.147772	0.141204	0.126252	0.157999	0.166297	0.161586	0.125012	0.170015	0.1414	0.120118	0.124273	0.241572	0.121556
K00274	MAO, aofH; monoamine oxidase [EC:1.4.3.4]	0.00228782	0.00177264	0.000168694	0.000655657	0	0.000629252	0.000318728	0	0.00117033	0.000177605	0	0.000135712	0.000344433	0.00163689	0	0.000381811	0.00076947	0	0.000690248	0.000451676	0.000410128	0	0.000444575	0.000121904	0.00670472	0.0340116	0.00106766	0.00258913	0.023317	0.00271531	0.0215305	0.00182073	0	0	0	0.00194745	0	0.000136081	0.00152983	0.00120962	0.00144841	0.000443734
K00275	pdxH, PNPO; pyridoxamine 5'-phosphate oxidase [EC:1.4.3.5]	0.00423714	0.0017497	0.00712404	0.00453767	0.00569384	0.000690429	0.00172636	0.00641139	0.00496609	0.00276971	0.00126649	0.00379682	0.00672561	0.0101797	0.00420042	0.00418931	0.000337712	0.00353705	0.00327708	0.0017324	0.00568806	0.00131473	0.00815393	0.00761846	0.0225928	0.0464296	0.0072446	0.0182525	0.00992772	0.00616467	0.00774211	0.00260457	0.00504897	0.00636817	0.00456524	0.00451867	0.00186219	0.0085889	0.00589202	0.00438417	0	0.00373831
K00276	AOC3, AOC2, tynA; primary-amine oxidase [EC:1.4.3.21]	0	0	0	0	0	0	0	0	0	0	0	0	0	0	0	0	0	0	0	0	0	0	0	0	0	0.00091855	0	0	0.000506956	0	0.000622204	0	0	0	0	0	0	0	0	0	0	0
K00278	nadB; L-aspartate oxidase [EC:1.4.3.16]	0.0562928	0.0676939	0.0324985	0.0299971	0.0465	0.0145854	0.0178273	0.0236174	0.0182695	0.0160467	0.0152304	0.0345419	0.0235637	0.0220832	0.0139298	0.0322026	0.0128326	0.0245786	0.0156039	0.0166211	0.0150457	0.0194676	0.0135519	0.0136409	0.0341133	0.0593748	0.029945	0.0233734	0.0293042	0.0121076	0.0225463	0.0168804	0.0129701	0.0207218	0.0146367	0.0114231	0.0175938	0.018885	0.013858	0.0226403	0.0233822	0.021081
K00281	GLDC, gcvP; glycine dehydrogenase [EC:1.4.4.2]	0.067759	0.0611039	0.0519702	0.0473382	0.0242139	0.0212724	0.0185493	0.0541761	0.0462569	0.0457737	0.0105797	0.0254045	0.0556624	0.0481163	0.0487218	0.0138142	0.0251089	0.0499996	0.0367313	0.0307331	0.0556024	0.0393449	0.0607394	0.0713746	0.0510742	0.10729	0.0276038	0.0961601	0.0583504	0.0353777	0.0455202	0.0412643	0.0368781	0.0316173	0.0289843	0.0439842	0.0254438	0.0532567	0.0606119	0.0500906	0.0181859	0.035534
K00282	gcvPA; glycine dehydrogenase subunit 1 [EC:1.4.4.2]	0.00576666	0.00866161	0.00374279	0.00518856	0.00160947	0.00541107	0.00415062	0.0109068	0.00700883	0.00670129	0.00600228	0.00373845	0.00510217	0.00278465	0.00517071	0.015215	0.00719742	0.00324928	0.00635615	0.00733326	0.00474568	0.00331569	0.0048347	0.00328977	0.00671232	0.00742826	0.00363309	0.012656	0.0101663	0.00474824	0.00541756	0.00691246	0.00555875	0.00354628	0.00369871	0.0104601	0.00835361	0.00684954	0.00658523	0.00763711	0.0118559	0.00475169
K00283	gcvPB; glycine dehydrogenase subunit 2 [EC:1.4.4.2]	0.0520028	0.0666083	0.0953565	0.0923038	0.0956927	0.115581	0.111946	0.0865861	0.105402	0.091375	0.043327	0.123208	0.0933142	0.0890037	0.108634	0.075944	0.0826147	0.0627783	0.0688276	0.0797018	0.0756236	0.0456444	0.0651742	0.0683745	0.0763878	0.0298034	0.0547979	0.06389	0.0414446	0.0566647	0.0461458	0.0589983	0.056514	0.0436075	0.0446505	0.0694805	0.0416311	0.0697707	0.0481048	0.066348	0.0268649	0.0386901
K00284	GLU, gltS; glutamate synthase (ferredoxin) [EC:1.4.7.1]	0.033196	0.00921588	0.00120442	0.00177488	0.00160768	0.0023433	0.00142147	0.00287508	0.000919946	0.0059987	0.0020362	0.00178377	0.00093113	0.00149749	0.00391028	0.00231948	0.00470686	0.00181091	0.00387546	0.0047534	0.00391108	0.00456411	0.00436712	0.00380929	0.00227895	0.00162649	0.00155866	0.00544158	0.00240264	0.00413703	0.00385643	0.00174367	0.00657967	0.0281277	0.00440977	0.0032307	0.00416163	0.00328838	0.00272582	0.0037764	0.00163655	0.00565157
K00285	dadA; D-amino-acid dehydrogenase [EC:1.4.5.1]	0.00127714	0.00415593	0.00286096	0.000610046	0	0.000410553	0.00041994	0.00240387	0.00127975	0.000543575	0.00192683	0.000748274	0.00284273	0.000862362	0.00186598	0.000294274	0	0.00101576	0.00213366	0.00268513	0.0010108	0.000496377	0.00105802	0.00106936	0.0385631	0.0986468	0.00145949	0.0170337	0.0382954	0.00783065	0.0457513	0.00491572	0	0.000440525	0.000258187	0.00614203	0.000709493	0.00377675	0.00813971	0.00683945	0.00144381	0.00229055
K00286	proC; pyrroline-5-carboxylate reductase [EC:1.5.1.2]	0.00564806	0.023452	0.0203718	0.0135825	0.0340142	0.0090836	0.0296252	0.0515256	0.00983821	0.013481	0.130103	0.0311351	0.0294004	0.0218268	0.0190456	0.0539418	0.0122331	0.0177219	0.00733465	0.00537651	0.0160186	0.0157712	0.0227742	0.0163149	0.0408403	0.0884582	0.0312182	0.0309762	0.0518202	0.0186887	0.0305101	0.0162063	0.0102686	0.0131387	0.0155623	0.016484	0.027635	0.0218077	0.0151774	0.0162615	0.050163	0.0138475
K00287	DHFR, folA; dihydrofolate reductase [EC:1.5.1.3]	0	0.001539	0.000942376	0.000667862	0.00119605	0.000247318	0.000470645	0.0010058	0.00143558	0.0017889	0.0019832	0.000804488	0.000630488	0.00254931	0.000691881	0.000529176	0	0.00224074	0.00123333	0.00453231	0.0017033	0.000882961	0.00198507	0.00164759	0.007447	0.0220279	0	0.00314283	0.0148943	0.00384917	0.0125234	0.00200442	0.000794696	0.0020958	0	0.00361865	0.000916054	0.00214996	0.0031864	0.00243437	0.00120535	0.000909868
K00288	MTHFD; methylenetetrahydrofolate dehydrogenase (NADP+) / methenyltetrahydrofolate cyclohydrolase / formyltetrahydrofolate synthetase [EC:1.5.1.5 3.5.4.9 6.3.4.3]	0.00531678	0.00430171	0.00138841	0.00243139	0.0100526	0.00148267	0.00262414	0.00303794	0.00168144	0.000878928	0.00953787	0.00455415	0.00396152	0.00647023	0.00364259	0.0130382	0.00140861	0.00701586	0.001276	0.00158715	0.00228936	0.0125522	0.00441013	0.00296964	0.00443254	0.00194434	0.0124008	0.00142126	0.0137105	0.00885084	0.00635582	0.00613422	0.0142124	0.00777574	0.00923999	0.00239398	0.0140217	0.00544543	0.00540297	0.00294948	0.0143075	0.0113225
K00290	LYS1; saccharopine dehydrogenase (NAD+, L-lysine forming) [EC:1.5.1.7]	0.0149993	0.0170209	0.0880534	0.080555	0.0558444	0.0122458	0.0235913	0.073762	0.0383294	0.0162569	0.0100573	0.0582196	0.0610116	0.0537989	0.0559924	0.0211732	0.007835	0.0672911	0.0233614	0.00911576	0.0385207	0.0414623	0.0450695	0.0403652	0.0194466	0.0153728	0.0466925	0.0469427	0.0104931	0.0339833	0.0105742	0.0132701	0.0285522	0.0164037	0.0242758	0.0173869	0.0208326	0.0331193	0.0278599	0.0177092	0.0057727	0.0152056
K00293	LYS9; saccharopine dehydrogenase (NADP+, L-glutamate forming) [EC:1.5.1.10]	0	0	0	0	0	0	0	0	0	0	0	0	0	0	0	0	0	0	0	0	0	0	0	0	0	0	0	0.00275109	0	0	0.000316899	0	0	0	0	0	0	0.000514737	0.00172955	0	0	0.000383523
K00294	E1.2.1.88; 1-pyrroline-5-carboxylate dehydrogenase [EC:1.2.1.88]	0.0250892	0.0268827	0.0600886	0.0515518	0.0321424	0.0318222	0.0323114	0.0559077	0.0420248	0.0268599	0.0139165	0.0284382	0.0533988	0.0522195	0.0463348	0.0326271	0.0362554	0.0497894	0.033978	0.0406623	0.0607293	0.0337709	0.0615813	0.0508754	0.0192526	0.0312382	0.0403301	0.0582738	0.0319423	0.045233	0.0254913	0.0248595	0.0280034	0.0616447	0.0394057	0.0386934	0.0312632	0.0511573	0.0372085	0.0258632	0.0215853	0.0301304
K00297	metF, MTHFR; methylenetetrahydrofolate reductase (NADPH) [EC:1.5.1.20]	0.0386871	0.046064	0.111473	0.0960272	0.150665	0.102315	0.125932	0.0995275	0.0923746	0.0775923	0.118636	0.112282	0.0991863	0.128225	0.0982018	0.175175	0.0875879	0.107679	0.110636	0.0723467	0.105158	0.157095	0.105759	0.0906963	0.099188	0.116439	0.165143	0.103452	0.173881	0.144381	0.149611	0.157451	0.125827	0.129072	0.176246	0.106377	0.188688	0.127606	0.133466	0.0992136	0.204734	0.141132
K00299	ssuE; FMN reductase [EC:1.5.1.38]	0	0	0	0	0	0	0	0	0	0	0	0	0	0	0	0	0	0	0	0	0	0	0	0	0.000774114	0.00298296	0	0	0	0	0	0	0	0	0	0	0	0	0	0	0	0
K00300	mtdA; methylenetetrahydrofolate/methylenetetrahydromethanopterin dehydrogenase (NADP+) [EC:1.5.1.5 1.5.1.-]	0.000302854	0.00308124	0.00852731	0.0132315	0.0253392	0.00283897	0.0060957	0.00186054	0.0108296	0.00784939	0.00112719	0.0102777	0.00578792	0.00996729	0.00613742	0.0093864	0.00492757	0.0187789	0.0133464	0.00507372	0.00875036	0.0132621	0.013906	0.00887083	0.00481046	0.000737832	0.0170719	0.00439527	0.00988388	0.0174469	0.0093657	0.00593998	0.0178545	0.00408487	0.0152367	0.0113527	0.00670545	0.0175135	0.00710082	0.00326721	0.00537306	0.00586197
K00302	soxA; sarcosine oxidase, subunit alpha [EC:1.5.3.1]	0.00214406	0.00557863	0.0111519	0.0106801	0.00503038	0.00117298	0.00440038	0.00968848	0.00844373	0.00652075	0.00285263	0.00616837	0.0142598	0.0140919	0.0117385	0.00189611	0.00372897	0.00763072	0.00964503	0.00318604	0.0122615	0.00987557	0.0134999	0.0161911	0.0832955	0.140013	0.00472925	0.0434206	0.00933992	0.00803994	0.00290722	0.00452735	0.0136305	0.0246418	0.00856737	0.00687724	0.00516594	0.0132917	0.0211613	0.00915518	0.00678245	0.0106289
K00303	soxB; sarcosine oxidase, subunit beta [EC:1.5.3.1]	0.0401605	0.0453681	0.0697258	0.0643005	0.0677846	0.073489	0.0504068	0.0605998	0.0571641	0.060177	0.0285376	0.0575272	0.0641994	0.075269	0.072808	0.0634004	0.0757751	0.054476	0.0725087	0.0665617	0.0744848	0.0760272	0.0672299	0.070413	0.0955387	0.110741	0.0819237	0.133422	0.0689436	0.0770614	0.0742398	0.0996087	0.0901416	0.0597746	0.0912289	0.0874334	0.0906369	0.0753087	0.0936446	0.0688918	0.0942631	0.0968286
K00304	soxD; sarcosine oxidase, subunit delta [EC:1.5.3.1]	0.000331863	0.00631344	0.0103965	0.00991591	0.0158429	0.00969594	0.00853676	0.00921521	0.00853077	0.0101844	0.00512497	0.0122952	0.0122282	0.0095161	0.0108847	0.00375316	0.00630549	0.00687414	0.0128583	0.0104257	0.00844575	0.00663605	0.00815267	0.00674529	0.0329031	0.0409566	0.00379266	0.0247932	0.0052203	0.00663333	0.00771612	0.00635258	0.00669491	0.0031065	0.00684927	0.00813067	0.00291306	0.00761675	0.00837247	0.00463288	0.00118908	0.0123172
K00305	soxG; sarcosine oxidase, subunit gamma [EC:1.5.3.1]	0.000283059	0.000367366	0	0	0	0	0	0	0	0	0	7.54397e-05	0	0	0	0	0	0	0	0	0	0	0	0	0.0218032	0.0407656	0	0	0	0	0	0	0	0	0	0	0	0	0	0	0	0
K00309	dmg; dimethylglycine oxidase [EC:1.5.3.10]	0	0	0	0	0	0	0	0	0	0.000252807	0	0.000440823	0	0	0.000760266	0	0	0	0	0	0	0	0	0.000556745	0.000570402	0.000116081	0	0.000565473	0.000639545	0.00043337	0	0.000890996	0	0.000288036	0.000215984	0.000242015	0.00102183	0.000410631	0.000908245	0	0	0.000248635
K00315	DMGDH; dimethylglycine dehydrogenase [EC:1.5.8.4]	0.0336232	0.0604019	0.0846601	0.0799539	0.0371419	0.0497408	0.0397417	0.0918365	0.0718532	0.072749	0.0338791	0.0484205	0.103358	0.0733697	0.0915689	0.0357046	0.0561345	0.0630574	0.0882322	0.0853371	0.0963389	0.0483739	0.103964	0.117959	0.0883445	0.053437	0.0357767	0.282344	0.0383908	0.0547946	0.0490128	0.0863328	0.0947989	0.124602	0.0571346	0.0835501	0.0609223	0.095054	0.14658	0.14046	0.0332025	0.0915704
K00316	spdH; spermidine dehydrogenase [EC:1.5.99.6]	0	0	0.000198908	0.000347799	0	0.000215199	0.00194762	0	0.000848899	0.000905212	0.000772855	0.00111347	0.000796756	0.000524601	0.000743569	0	0.00102977	0.00103284	0.000354088	0.000297353	0	0.00124183	0.000566544	0	0.00198162	9.00929e-05	0.000973437	0	0	0.000531228	0.000624526	0	0	0	0.00177033	0.000867914	0	0.000251677	0.000352453	0.00074996	0	0.000323226
K00317	dmd-tmd; dimethylamine/trimethylamine dehydrogenase [EC:1.5.8.1 1.5.8.2]	0.00639568	0.0110995	0.00744684	0.012072	0.011644	0.0143452	0.00733772	0.012982	0.0119103	0.0129263	0.00854692	0.00922875	0.0118312	0.0085174	0.0125842	0.0146638	0.0200024	0.0172678	0.0152487	0.0195437	0.0171734	0.0144285	0.0182868	0.0190781	0.00796275	0.00387669	0.0130316	0.027207	0.00960902	0.0159905	0.0191125	0.0311436	0.021882	0.0200437	0.0251396	0.0268733	0.0186832	0.0167599	0.0405581	0.0495792	0.0154248	0.0250392
K00318	PRODH, fadM, putB; proline dehydrogenase [EC:1.5.5.2]	0.0093383	0.00194865	0.0075462	0.00476652	0.0062365	0.00824305	0.0129807	0.00594738	0.00780997	0.00974775	0.000749015	0.00469437	0.00645432	0.0094231	0.00211679	0.00152926	0.0150897	0.00550388	0.0124953	0.018755	0.0056007	0.00360704	0.00880429	0.00724022	0.00618206	0.0121499	0.00410575	0.00525033	0.0028375	0.00345969	0.00470038	0.00396437	0.000639646	0.000579515	0.00498447	0.00474153	0.00258666	0.00507454	0.0035478	0.00138033	0	0.00166884
K00319	mtd; methylenetetrahydromethanopterin dehydrogenase [EC:1.5.98.1]	0	0.000614284	0	0	0	0	0	0	0	0	0	0.000753487	0.000716709	0	0	0	0	0	0	0	0	0	0	0	0.000259486	0	0	0	0	0	0	0	0	0	0	0	0	0	0	0	0	0
K00320	mer; 5,10-methylenetetrahydromethanopterin reductase [EC:1.5.98.2]	0.0300925	0.026862	0.00885337	0.0137237	0.0229111	0.00555432	0.0304479	0.0140632	0.00726924	0.00494921	0.0499484	0.0246582	0.0114711	0.0165917	0.0172533	0.0374059	0.00571421	0.0154255	0.0101712	0.00643132	0.00903927	0.0250547	0.0126039	0.00991543	0.0349025	0.00840729	0.0246804	0.00406946	0.0265956	0.0247136	0.0180972	0.0170232	0.0285002	0.0156581	0.0245476	0.0168335	0.0298393	0.0108751	0.0211096	0.0101696	0.0384379	0.033147
K00322	sthA, udhA; NAD(P) transhydrogenase [EC:1.6.1.1]	0.0395403	0.0302628	0.00749479	0.0194071	0.00476093	0.00434918	0.00229021	0.0105332	0.00738232	0.00305218	0.00185499	0.00586927	0.0108096	0.00781544	0.00648649	0.00491941	0.00755442	0.0164898	0.0088157	0.00908148	0.00507386	0.00679398	0.00366504	0.00924429	0.0319552	0.0742713	0.00597458	0.0299122	0.0267096	0.0076361	0.0271036	0.0091062	0.0121787	0.00464072	0.00783268	0.0106286	0.00577986	0.0118525	0.0112539	0.0157586	0.00685359	0.0043619
K00323	NNT; H+-translocating NAD(P) transhydrogenase [EC:1.6.1.2 7.1.1.1]	0.00309412	0.000442575	0	0	0	0	0	0	0	0	0	0	0	0	0	0	0	0	0	0	0	0	0	0	0	0	0	0	0	0	0	0	0	0	0	0	0	0	0	0	0	0
K00324	pntA; H+-translocating NAD(P) transhydrogenase subunit alpha [EC:1.6.1.2 7.1.1.1]	0.108401	0.152974	0.105172	0.11166	0.0978253	0.109697	0.0995118	0.10404	0.126581	0.116711	0.0438612	0.100815	0.119901	0.120557	0.109095	0.0754828	0.110506	0.10582	0.098042	0.0997721	0.124668	0.0931644	0.130953	0.136282	0.141937	0.122631	0.0869783	0.143914	0.094849	0.113754	0.11423	0.104706	0.092606	0.116191	0.101735	0.133465	0.0982253	0.136493	0.138971	0.149153	0.068856	0.0946659
K00325	pntB; H+-translocating NAD(P) transhydrogenase subunit beta [EC:1.6.1.2 7.1.1.1]	0.286817	0.17541	0.0860205	0.100554	0.0836757	0.108481	0.0801566	0.0782091	0.103249	0.106669	0.072698	0.0805864	0.091963	0.095057	0.105349	0.0569013	0.114858	0.100357	0.117061	0.120886	0.103028	0.0825096	0.100778	0.107642	0.130365	0.106608	0.0854542	0.117616	0.0925507	0.107681	0.103438	0.1081	0.0958921	0.108016	0.0895911	0.135917	0.0872179	0.117953	0.115037	0.174765	0.0681324	0.103485
K00330	nuoA; NADH-quinone oxidoreductase subunit A [EC:7.1.1.2]	0.159582	0.184232	0.122343	0.115201	0.118737	0.203056	0.147991	0.110963	0.164945	0.17788	0.0740022	0.15912	0.128572	0.101719	0.13713	0.0961411	0.223531	0.0919171	0.156273	0.179539	0.120162	0.0926316	0.105793	0.115656	0.154819	0.0942617	0.0813184	0.115997	0.0834671	0.111159	0.118573	0.13692	0.0786589	0.0693796	0.1026	0.1436	0.101581	0.120118	0.126767	0.145342	0.075146	0.100924
K00331	nuoB; NADH-quinone oxidoreductase subunit B [EC:7.1.1.2]	0.566846	0.601785	0.429795	0.48974	0.417868	0.589802	0.397312	0.412797	0.435807	0.511355	0.27095	0.445233	0.452493	0.438191	0.488907	0.346527	0.6053	0.492094	0.468461	0.555937	0.451367	0.420085	0.451419	0.451613	0.40874	0.207247	0.456128	0.415704	0.329762	0.504292	0.449163	0.463203	0.579608	0.540719	0.535931	0.486822	0.428964	0.4523	0.509201	0.487458	0.328303	0.466244
K00332	nuoC; NADH-quinone oxidoreductase subunit C [EC:7.1.1.2]	0.0654246	0.052107	0.0178927	0.0172191	0.0370375	0.0191378	0.0151822	0.0141844	0.0156603	0.0216608	0.0109511	0.0299102	0.02216	0.019603	0.0220812	0.015029	0.0164386	0.0144877	0.0199978	0.021777	0.0204817	0.0118805	0.0177383	0.0216416	0.0252036	0.0138697	0.020767	0.0381714	0.00597951	0.0158109	0.0141439	0.0178754	0.0164626	0.0254651	0.0222005	0.0168967	0.0194786	0.0200928	0.0215274	0.0340398	0.00823018	0.0234406
K00333	nuoD; NADH-quinone oxidoreductase subunit D [EC:7.1.1.2]	0.481689	0.477414	0.417877	0.428273	0.35723	0.633315	0.364948	0.374706	0.460806	0.552633	0.157508	0.390534	0.400227	0.397619	0.450642	0.24679	0.655813	0.382615	0.506272	0.580106	0.4018	0.32761	0.387729	0.434114	0.32281	0.133533	0.32917	0.37015	0.222789	0.362505	0.315358	0.38494	0.429473	0.48465	0.344936	0.433635	0.310224	0.398825	0.407398	0.500555	0.214101	0.35932
K00334	nuoE; NADH-quinone oxidoreductase subunit E [EC:7.1.1.2]	0.043366	0.0620515	0.0482942	0.0494885	0.0564977	0.053645	0.0597443	0.041188	0.0436056	0.0417423	0.0405844	0.0439776	0.0464539	0.0372935	0.0387504	0.0713663	0.0379724	0.0459187	0.0439377	0.0460852	0.0377573	0.0608597	0.0288511	0.0341361	0.0499821	0.0360499	0.0733843	0.0355488	0.0630705	0.0551813	0.0815384	0.0813449	0.0446764	0.0358343	0.0775996	0.0464999	0.0922336	0.0434689	0.0524896	0.0447049	0.105722	0.070336
K00335	nuoF; NADH-quinone oxidoreductase subunit F [EC:7.1.1.2]	0.3127	0.350067	0.377455	0.368926	0.351433	0.341498	0.348003	0.308778	0.341408	0.324192	0.24661	0.320695	0.337797	0.347626	0.366854	0.410257	0.313773	0.348738	0.320429	0.261494	0.333316	0.419713	0.334075	0.323128	0.263536	0.156899	0.400338	0.291201	0.354057	0.372014	0.388248	0.438446	0.348471	0.297287	0.41141	0.350555	0.451703	0.337264	0.370611	0.309432	0.534581	0.411618
K00336	nuoG; NADH-quinone oxidoreductase subunit G [EC:7.1.1.2]	0.089695	0.0623816	0.0597812	0.0526709	0.0343675	0.0848224	0.050262	0.0559429	0.0705422	0.0678229	0.0253004	0.0447628	0.0565572	0.0496304	0.0539268	0.0335447	0.0864372	0.0485225	0.0738862	0.0911476	0.0640682	0.0442406	0.0548509	0.0638255	0.0707595	0.106177	0.0405014	0.100731	0.0642191	0.060525	0.0989251	0.0817512	0.0618692	0.0491545	0.0460412	0.0887059	0.055678	0.0721694	0.0751405	0.0925351	0.0481797	0.064117
K00337	nuoH; NADH-quinone oxidoreductase subunit H [EC:7.1.1.2]	0.163991	0.207151	0.208535	0.202585	0.261964	0.21273	0.265005	0.164459	0.224299	0.214353	0.125217	0.254441	0.192944	0.190767	0.207173	0.167396	0.231988	0.179831	0.203477	0.208883	0.173467	0.172358	0.185647	0.189104	0.195371	0.131039	0.200945	0.184211	0.134638	0.197427	0.234762	0.243488	0.163935	0.150332	0.208263	0.200924	0.218162	0.19484	0.191351	0.198174	0.171003	0.216309
K00338	nuoI; NADH-quinone oxidoreductase subunit I [EC:7.1.1.2]	0.308324	0.361194	0.280932	0.29717	0.318539	0.47275	0.296641	0.240738	0.317957	0.370216	0.14957	0.298821	0.28449	0.293281	0.285569	0.25549	0.449262	0.310165	0.348388	0.383646	0.293932	0.304676	0.292289	0.317918	0.238084	0.124925	0.318968	0.249157	0.210946	0.362153	0.368054	0.397709	0.378807	0.253856	0.385552	0.345619	0.352385	0.311769	0.350654	0.311284	0.267816	0.317175
K00339	nuoJ; NADH-quinone oxidoreductase subunit J [EC:7.1.1.2]	0.0457398	0.0467871	0.012809	0.0123067	0.0212943	0.014212	0.0190969	0.0132112	0.0163575	0.0133524	0.00610897	0.0269047	0.0153208	0.0128986	0.0124531	0.0113461	0.0177461	0.00772283	0.0160611	0.0185508	0.00543969	0.00986449	0.00823934	0.0141406	0.0266287	0.0507653	0.0163576	0.0227029	0.0169515	0.0046759	0.0200444	0.0171612	0.00256854	0.00301905	0.00806603	0.0107436	0.00692585	0.013878	0.0148527	0.0170332	0.00556695	0.007378
K00340	nuoK; NADH-quinone oxidoreductase subunit K [EC:7.1.1.2]	0.175692	0.219641	0.212255	0.219516	0.195934	0.250682	0.181522	0.165448	0.193732	0.196494	0.0770437	0.219636	0.218459	0.212107	0.225489	0.143067	0.236348	0.207301	0.200706	0.197518	0.198481	0.156138	0.193294	0.220451	0.189333	0.104124	0.177719	0.166153	0.126295	0.200673	0.170249	0.165003	0.180955	0.220463	0.184994	0.203187	0.137241	0.193604	0.195049	0.221153	0.116445	0.144049
K00341	nuoL; NADH-quinone oxidoreductase subunit L [EC:7.1.1.2]	0.273811	0.257938	0.224768	0.211984	0.196303	0.242737	0.268144	0.171261	0.268238	0.283242	0.079191	0.222495	0.19393	0.189019	0.219181	0.123761	0.269235	0.185991	0.248065	0.304865	0.197692	0.145311	0.189987	0.197269	0.186619	0.128221	0.159517	0.171682	0.122104	0.156472	0.175291	0.187253	0.129249	0.14228	0.139227	0.211352	0.147113	0.192645	0.178755	0.228678	0.104611	0.170463
K00342	nuoM; NADH-quinone oxidoreductase subunit M [EC:7.1.1.2]	0.292476	0.290379	0.250222	0.24495	0.247819	0.242144	0.260109	0.228455	0.260163	0.270347	0.0954908	0.25126	0.235522	0.234484	0.255009	0.179453	0.257919	0.213913	0.256038	0.285684	0.23173	0.21833	0.231901	0.222664	0.181035	0.107606	0.21127	0.238559	0.155578	0.213789	0.224534	0.233031	0.202374	0.16163	0.211866	0.209079	0.211503	0.218238	0.225238	0.206995	0.163661	0.227599
K00343	nuoN; NADH-quinone oxidoreductase subunit N [EC:7.1.1.2]	0.0850416	0.0899034	0.0329565	0.0305603	0.0617437	0.015812	0.0202219	0.0230946	0.0229763	0.0227743	0.010477	0.0452222	0.0318084	0.0312722	0.0254425	0.0142642	0.0160891	0.0352262	0.0285276	0.0229876	0.0288012	0.0201387	0.0299369	0.0326976	0.0448562	0.0869255	0.0384272	0.0407046	0.0403303	0.0326167	0.0525278	0.0203384	0.0241119	0.0188308	0.0268983	0.0304267	0.0156206	0.0327318	0.0249695	0.02141	0.0068524	0.0136509
K00355	NQO1; NAD(P)H dehydrogenase (quinone) [EC:1.6.5.2]	0.000340241	0.000782845	0.00575482	0.00444935	0.00849333	0.00252092	0.0093181	0.00336718	0.00462291	0.00341968	0.00341131	0.00471537	0.00395081	0.00550719	0.00368958	0.00677676	0.00279504	0.00473831	0.00413283	0.000619361	0.00263365	0.0082871	0.00337199	0.00319491	0.0172435	0.0245658	0.00967079	0.00376033	0.0063268	0.00661827	0.00688279	0.0158647	0.00560906	0.00271462	0.0117397	0.00782261	0.00962012	0.00280004	0.00596476	0.00314493	0.0112554	0.00897713
K00362	nirB; nitrite reductase (NADH) large subunit [EC:1.7.1.15]	0.00804697	0.0086229	0.0147179	0.0123299	0.0191333	0.0154604	0.0217308	0.0213765	0.0182155	0.0146599	0.00172442	0.0147938	0.0167018	0.0151244	0.0139218	0.014072	0.00694995	0.0139149	0.00860251	0.00663702	0.0109342	0.00747747	0.0098959	0.00892247	0.0482616	0.0843402	0.00949333	0.0326004	0.0106841	0.00763763	0.0168173	0.00438565	0.00621647	0.00462367	0.00758093	0.00582769	0.00305787	0.00933139	0.0152131	0.00979638	0.00096296	0.00259813
K00363	nirD; nitrite reductase (NADH) small subunit [EC:1.7.1.15]	0.0205385	0.0430442	0.00178677	0.000405501	0.00223017	0.000489054	0.00312581	0.00163368	0.000412749	0.000438462	0	0.00067386	0.00209722	0.000648608	0.00147115	0.000279287	0.00120209	0.000456258	0.000491297	0.000220262	0.00239446	0.000569174	0.00140012	0.000755644	0.0263147	0.0418407	0.000522772	0.0118723	0.00389997	0.00112698	0.00297442	0.00137892	0.00184006	0.00137675	0.000415969	0.000902997	0.000323073	0.000626945	0.0042948	0	0	0
K00364	E1.7.1.7, guaC; GMP reductase [EC:1.7.1.7]	0.0165538	0.0398174	0.0416827	0.0380546	0.0133451	0.0359712	0.018474	0.0375326	0.0317392	0.0321252	0.00774536	0.0202405	0.0360428	0.0242332	0.0305152	0.0102836	0.0475649	0.0265664	0.0289039	0.0310844	0.0272022	0.0257585	0.0229845	0.0274428	0.0208094	0.0108735	0.0203218	0.0161158	0.00784633	0.0177083	0.00721105	0.0104596	0.020193	0.0136483	0.0158869	0.0103239	0.00962855	0.0218378	0.0188893	0.0150729	0.00588511	0.0103234
K00366	nirA; ferredoxin-nitrite reductase [EC:1.7.7.1]	0	0.000181313	0.00165633	0.00135099	0.000946067	0.000821374	0.000243673	0.00238251	0.00220236	0.00226583	0.000174516	0.000985277	0.00150957	0.000932332	0.00183011	0.000609355	0.000156873	0.00194322	0.00135845	0.000407025	0.00125236	0.0013552	0.00158838	0.00201564	0	0.000185947	0.00210212	0.00578344	0.00197729	0.00240865	0.00120776	0.000634338	0.00402888	0.0110897	0.00213309	0.00107249	0.00218831	0.00116021	0.000811847	0.000530353	0.00047609	0.00189739
K00367	narB; ferredoxin-nitrate reductase [EC:1.7.7.2]	0	0	0.00378918	0.00325073	0.00115314	0.000369712	0.000471307	0.00459433	0.00259357	0.00164914	0.000212156	0.00125461	0.00222347	0.00264936	0.00316431	0.000436779	0.000248961	0.00108334	0.000420559	0.000387859	0.00373875	0.00273865	0.00342409	0.00248731	0.00502061	0.00156627	0.000737034	0.00893284	0.00197781	0.000621627	0.000300122	0.000131438	0.00402974	0.0131584	0.00146345	0.000713833	0.000579671	0.00281678	0.00243511	0.00195098	0.00294159	0.00302825
K00368	nirK; nitrite reductase (NO-forming) [EC:1.7.2.1]	0.0824199	0.0526102	0.00569921	0.00778247	0.0124085	0.0630496	0.0723905	0.0123623	0.0788506	0.0827336	0.00953002	0.0130002	0.00674557	0.0111267	0.00828795	0.00835777	0.0952361	0.00639896	0.0632861	0.122031	0.020588	0.0120401	0.0150266	0.0115811	0.0471376	0.0326868	0.00739391	0.00588706	0.00270226	0.00602308	0.0202411	0.0222829	0.00405168	0.0017059	0.00836351	0.0252032	0.0270484	0.00768968	0.0194615	0.0209545	0.00844031	0.0363413
K00370	narG, narZ, nxrA; nitrate reductase / nitrite oxidoreductase, alpha subunit [EC:1.7.5.1 1.7.99.-]	0.255656	0.296256	0.0893279	0.104362	0.103187	0.178727	0.0801021	0.0864875	0.14703	0.1648	0.052821	0.093134	0.124064	0.124358	0.132558	0.0970088	0.182516	0.109223	0.164181	0.167573	0.157892	0.123782	0.146438	0.151224	0.0946413	0.0811808	0.111575	0.210299	0.0959376	0.130533	0.118553	0.164746	0.152919	0.114167	0.136199	0.171437	0.138456	0.142599	0.198955	0.197515	0.120974	0.181772
K00371	narH, narY, nxrB; nitrate reductase / nitrite oxidoreductase, beta subunit [EC:1.7.5.1 1.7.99.-]	0.134113	0.176961	0.0415915	0.0486723	0.0558084	0.069663	0.0401656	0.0371965	0.0604069	0.0643549	0.0263465	0.0475141	0.0524015	0.059188	0.0600617	0.0469004	0.0866498	0.0480086	0.0791605	0.0873214	0.0759991	0.0658793	0.0732186	0.0704463	0.0647011	0.0528218	0.0546447	0.0887515	0.0520102	0.0703347	0.0688703	0.0815005	0.0815085	0.0550853	0.0675951	0.0843133	0.0803325	0.0685143	0.100067	0.105362	0.0654075	0.0907167
K00372	nasA; assimilatory nitrate reductase catalytic subunit [EC:1.7.99.-]	0.00259902	0.00166385	0.00711301	0.00537299	0.0245372	0.000431417	0.00221469	0.00439556	0.00266943	0.00185146	0.000537345	0.00455963	0.00568705	0.00533113	0.00422773	0.00246979	0.000343105	0.00912995	0.00154929	0.000357396	0.00126209	0.000907309	0.00179305	0.00276316	0.0221249	0.0338025	0.0142345	0.0157533	0.00363606	0.00184065	0.00905293	0.00168468	0.000547003	0.000249121	0.00189681	0.00234804	0.000408925	0.00204889	0.00249359	0.00185413	0	0.000402628
K00373	narJ, narW; nitrate reductase molybdenum cofactor assembly chaperone NarJ/NarW	0.00104869	0.0021668	0.0106219	0.0120761	0.0203804	0.00230726	0.00600579	0.00618292	0.00937096	0.00833882	0.00149023	0.010177	0.00721267	0.0113924	0.00768671	0.0123855	0.00194932	0.0171243	0.0168206	0.00301117	0.0125586	0.0138696	0.015315	0.0121005	0.0195823	0.0270557	0.0142935	0.0151147	0.0101648	0.0167813	0.01189	0.00442203	0.0182737	0.00353907	0.0139526	0.0109594	0.00530119	0.0157325	0.00988862	0.00337691	0.00274266	0.00663631
K00374	narI, narV; nitrate reductase gamma subunit [EC:1.7.5.1 1.7.99.-]	0.00661346	0.0209748	0.0126473	0.0170623	0.0265754	0.00269099	0.00919408	0.00600931	0.0128717	0.00811859	0.00328766	0.0128243	0.00971676	0.011989	0.0134324	0.0107291	0.00368558	0.0205185	0.0156977	0.0113124	0.0158289	0.0167365	0.0171338	0.0153454	0.0275859	0.0303166	0.0146667	0.0338953	0.0114045	0.0191433	0.00978672	0.0085866	0.0214196	0.00771699	0.0154375	0.018717	0.00533244	0.0195364	0.0151649	0.00946555	0.00490159	0.00670812
K00376	nosZ; nitrous-oxide reductase [EC:1.7.2.4]	0.0572494	0.05036	0.0952001	0.0927813	0.0894601	0.0633002	0.0515623	0.089648	0.0890903	0.0719085	0.0301657	0.0848537	0.1316	0.12013	0.106207	0.091735	0.0585053	0.0837533	0.062513	0.0487843	0.105142	0.0878415	0.115459	0.113487	0.0534492	0.0690233	0.0830272	0.109419	0.0547677	0.0786237	0.0638467	0.0698337	0.0764101	0.110858	0.0699644	0.0724523	0.0632091	0.0983079	0.0933683	0.0919448	0.041132	0.0648683
K00380	cysJ; sulfite reductase (NADPH) flavoprotein alpha-component [EC:1.8.1.2]	0	0	0.0011517	0.000543905	0.000478445	0	0.000155429	0.000455286	0	0	0	6.03517e-05	0	0.000401782	6.75844e-05	0	0	0.000194417	0	0.00237883	0	0	7.48442e-05	0.000166408	0.00436451	0.00341751	0	0.000396021	0.000586877	8.1795e-05	0.000150061	0.000555419	0	0	0	0.000186647	0.000212848	0.00156583	7.95096e-05	0.0130414	0.00137065	0
K00381	cysI; sulfite reductase (NADPH) hemoprotein beta-component [EC:1.8.1.2]	0.0134107	0.02371	0.0265078	0.0336609	0.0410173	0.0171298	0.016364	0.0241838	0.0310354	0.0283877	0.0166945	0.021929	0.0274549	0.0290497	0.0260556	0.0246317	0.0151251	0.0344252	0.0374879	0.0190923	0.0356217	0.0296563	0.0399561	0.034923	0.0623548	0.119308	0.0289638	0.0425238	0.042961	0.0358132	0.0466822	0.0304264	0.0325148	0.026504	0.0357145	0.0384278	0.0242063	0.0415554	0.0341323	0.0384281	0.0138524	0.0336298
K00382	DLD, lpd, pdhD; dihydrolipoamide dehydrogenase [EC:1.8.1.4]	0.112329	0.186823	0.205218	0.193159	0.133119	0.114741	0.097712	0.18229	0.163054	0.142288	0.0608032	0.146448	0.194435	0.194567	0.18616	0.094743	0.103569	0.186845	0.150757	0.126475	0.227195	0.134791	0.220723	0.234642	0.17019	0.212328	0.147059	0.268012	0.148036	0.149713	0.155394	0.145608	0.155351	0.192031	0.128793	0.149748	0.10373	0.205426	0.146537	0.163362	0.0565906	0.105661
K00383	GSR, gor; glutathione reductase (NADPH) [EC:1.8.1.7]	0.000741834	0.00393315	0.00831793	0.00779354	0.00382519	0.00935207	0.00451396	0.00964444	0.0119667	0.00934546	0.00735657	0.00775893	0.0124951	0.0101742	0.0156434	0.00483325	0.00785104	0.0105613	0.00713682	0.0091219	0.0121519	0.00894181	0.0103611	0.0131661	0.0282901	0.0504756	0.0046057	0.0167595	0.00733458	0.00737873	0.0178091	0.0121247	0.0113267	0.0187058	0.00805652	0.0164673	0.00738361	0.0110418	0.0141801	0.0267965	0.00544437	0.0038826
K00384	trxB, TRR; thioredoxin reductase (NADPH) [EC:1.8.1.9]	0.142031	0.200695	0.172243	0.176489	0.197601	0.116319	0.188585	0.190654	0.167763	0.145754	0.209972	0.205667	0.176794	0.163289	0.166355	0.132319	0.116597	0.156923	0.152016	0.131342	0.161171	0.124658	0.170729	0.16479	0.179146	0.167034	0.148077	0.180963	0.124587	0.134426	0.1225	0.117497	0.133333	0.127421	0.127017	0.153946	0.108857	0.180684	0.128375	0.140587	0.0835224	0.126255
K00385	asrC; anaerobic sulfite reductase subunit C	0	0	0.0015087	0.000188143	0	0	0	0.000573709	0	0	0	3.22635e-05	0.000233955	0.000277963	0.000256736	0	0	0	0	0	0	0	0	0	0	0	0	0	0	0	0	0	0	0	0	0	0	0	0	0	0	0
K00390	cysH; phosphoadenosine phosphosulfate reductase [EC:1.8.4.8 1.8.4.10]	0.0436031	0.0113231	0.012906	0.0107824	0.0098114	0.0068859	0.0156083	0.0142685	0.0119097	0.00657089	0.00280905	0.0109392	0.0143011	0.0105404	0.0103015	0.00754059	0.00654461	0.0110229	0.0110726	0.00777048	0.0148556	0.0127283	0.0156765	0.0158578	0.0275503	0.0570019	0.0135641	0.0229303	0.0160906	0.00942034	0.0169372	0.0105946	0.00812197	0.00857268	0.0139504	0.0136322	0.0100419	0.01306	0.0128024	0.00899624	0.00456177	0.00785664
K00392	sir; sulfite reductase (ferredoxin) [EC:1.8.7.1]	0.0923741	0.0525701	0.00535944	0.00653465	0.0091347	0.0163717	0.0331439	0.0118092	0.0321724	0.026608	0.00299963	0.0107312	0.00771185	0.00757812	0.00613946	0.00652282	0.0305495	0.00539083	0.0231756	0.0473967	0.01579	0.00865318	0.0154855	0.0142455	0.0152018	0.011902	0.00588381	0.0168856	0.00588939	0.00500571	0.01919	0.027672	0.00741152	0.0075358	0.0107061	0.0260638	0.0234034	0.0111301	0.0205453	0.0243153	0.00558864	0.0281285
K00394	aprA; adenylylsulfate reductase, subunit A [EC:1.8.99.2]	0.302798	0.344719	0.510355	0.525809	0.598397	0.597718	0.63718	0.46987	0.599229	0.519005	0.400646	0.585614	0.582341	0.621724	0.64679	0.638474	0.438724	0.493336	0.481514	0.344219	0.554531	0.618423	0.52642	0.549698	0.329091	0.113914	0.615147	0.329653	0.504535	0.592542	0.505092	0.578088	0.640968	0.708622	0.628783	0.507229	0.593414	0.52734	0.497816	0.527464	0.66351	0.54414
K00395	aprB; adenylylsulfate reductase, subunit B [EC:1.8.99.2]	0.13721	0.15487	0.262924	0.240087	0.277265	0.256824	0.295822	0.235391	0.276965	0.206943	0.173633	0.293909	0.278789	0.276955	0.310903	0.288226	0.176525	0.20559	0.199726	0.121175	0.243464	0.256998	0.230365	0.249679	0.157533	0.0560764	0.252187	0.130117	0.207641	0.256888	0.203263	0.202768	0.289442	0.324125	0.253837	0.188652	0.232951	0.220808	0.17328	0.162852	0.209056	0.20391
K00400	K00400; methyl coenzyme M reductase system, component A2	0.000493539	0.000960803	0	0	0.000205048	0	0.0005329	0	0	0	0	0	0	0.000350762	0	0.00175552	0	0	0	0	0.000234359	0.000337288	0	0	0	0	0.000298727	0	0.000175959	0	0	0	0	0	0	0	0	0	0	0	0	0
K00401	mcrB; methyl-coenzyme M reductase beta subunit [EC:2.8.4.1]	0	0.00142743	0	0	0	0	0.000220873	0	0	0	0	0.000764985	0	0	0	0	0	0	0	0	0	0	0	0	0	0.000135646	0	0	0	0	0	0	0	0	0	0	0	0	0	0	0	0
K00402	mcrG; methyl-coenzyme M reductase gamma subunit [EC:2.8.4.1]	0.0038608	0.000326785	0	0	0	0	0	0	0	0	0.000157267	5.965e-05	0	0	0	0	0	0	0	0	0	0	0	0	0	7.01887e-05	0	0	0	0	0	0	0	0	0	0	0	0	0	0	0	0
K00404	ccoN; cytochrome c oxidase cbb3-type subunit I [EC:7.1.1.9]	0.253712	0.319541	0.39665	0.39827	0.382834	0.413119	0.343318	0.347174	0.416617	0.412306	0.16755	0.433626	0.395516	0.377914	0.449793	0.286473	0.364066	0.351268	0.366297	0.274998	0.363402	0.312485	0.371176	0.387745	0.317579	0.183071	0.31912	0.280521	0.200564	0.333647	0.243606	0.259174	0.334481	0.343415	0.280804	0.307387	0.218673	0.350638	0.290187	0.314281	0.132115	0.244683
K00405	ccoO; cytochrome c oxidase cbb3-type subunit II	0.0296938	0.0520583	0.026301	0.0348177	0.0270583	0.0382123	0.0293558	0.0333769	0.0335666	0.0313898	0.0110957	0.0285826	0.0312075	0.0350518	0.0398748	0.0392119	0.0221656	0.0454786	0.0300294	0.0232425	0.0402695	0.0514487	0.0417562	0.0351692	0.0568105	0.0663589	0.0419303	0.0656428	0.0645652	0.0467414	0.0502323	0.0467054	0.0412267	0.0317778	0.0589282	0.0492293	0.0446218	0.0426439	0.0534092	0.0276822	0.0443258	0.0361619
K00406	ccoP; cytochrome c oxidase cbb3-type subunit III	0.000824916	0.00225147	0.00152407	0.000405665	0.000633461	0.000765639	0.00280394	0.00148732	0.00138989	0.000293839	0	0.00089921	0.00294387	0.000825692	0.000882049	0.00156509	0.000925036	0.00193445	0.000444535	0.000716035	0.00143848	0.00233947	0.00112008	0.00248411	0.00819428	0.0237937	0.000388152	0.00479773	0.0128675	0.00133984	0.0137013	0.00130807	0.000551683	0.00172821	0	0.00173311	0.000836627	0.00282845	0.00489384	0.00386294	0.0004371	0.00136644
K00407	ccoQ; cytochrome c oxidase cbb3-type subunit IV	0	0.000283874	0.000201922	0.000233709	0.000302766	0.000861467	0	0.000245214	0.000722311	0.000452606	0.000422655	0.000874414	0.00143546	0.000701702	0.00191348	0.00188519	0.00113978	0.00051642	0.00213006	0.00111508	0.00101717	0.00149408	0	0.0019769	0.0105322	0.0240144	0.000441089	0.00214172	0.00850115	0.00187324	0.00879577	0	0	0	0.000350974	0.000393274	0.000565377	0.00251151	0.000998691	0.00266123	0	0.000404032
K00410	fbcH; ubiquinol-cytochrome c reductase cytochrome b/c1 subunit	0.00103114	0.00454847	0	0	0	0	0.000847346	0.000338323	0.000135964	0.000660273	0.0025044	8.78524e-05	0.000110711	0.000246905	0	0	0.000286062	0.000196731	0	0.00140098	0.000131827	0	0.000132314	0	0.000188436	6.46738e-05	0	0	0	0	0	0.00109016	0.00016875	0.000178308	0	0.000149819	0	0	0.000277816	0.00100188	0.000244579	0.000152106
K00411	UQCRFS1, RIP1, petA; ubiquinol-cytochrome c reductase iron-sulfur subunit [EC:7.1.1.8]	0.00874518	0.021116	0.0173689	0.0252762	0.0329669	0.00769011	0.0127965	0.0149417	0.0211621	0.0192918	0.00425537	0.0219257	0.0185545	0.0211655	0.0151024	0.0141598	0.0109812	0.0267635	0.0272619	0.0198246	0.0191354	0.0202874	0.0233501	0.0210154	0.0441787	0.0491243	0.0264071	0.02974	0.0337655	0.0299474	0.0287815	0.0167504	0.0248478	0.0142623	0.0217551	0.0268421	0.0130942	0.0323606	0.0180813	0.0210024	0.00727098	0.0196083
K00412	CYTB, petB; ubiquinol-cytochrome c reductase cytochrome b subunit	0.245126	0.221328	0.202403	0.158105	0.154614	0.240142	0.221657	0.169498	0.246352	0.249965	0.0679425	0.209593	0.198549	0.165454	0.212995	0.0987628	0.256558	0.136532	0.231653	0.271846	0.175895	0.126749	0.165343	0.178712	0.189861	0.1169	0.120008	0.162922	0.0976252	0.131417	0.14199	0.147033	0.110312	0.107215	0.106017	0.175473	0.111545	0.161268	0.147634	0.188051	0.0646587	0.132184
K00413	CYC1, CYT1, petC; ubiquinol-cytochrome c reductase cytochrome c1 subunit	0.00278722	0.00128081	0.000242378	0.000113744	0.000481416	0	0.000203061	0	0.00028713	0	0.000763506	0.000255503	0.000670226	0.00109653	0.000752071	0	0	0.000205285	0	0.000490253	0.00085936	0.00130625	0.000435252	0.00186866	0.0293737	0.0456813	0	0.0041301	0.00932293	0.00114618	0.0102674	0.00159421	0.000838509	0	0.000656553	0.00240329	0.00135529	0.0029935	0.00298555	0.00431753	0.000472483	0.000513604
K00425	cydA; cytochrome bd ubiquinol oxidase subunit I [EC:7.1.1.7]	0.0124306	0.015537	0.0233025	0.011683	0.0186749	0.0145389	0.0137741	0.0142748	0.016244	0.00917497	0.0141005	0.0171752	0.0129432	0.0173602	0.0100639	0.0298107	0.0119664	0.0113858	0.0126591	0.00889462	0.00960075	0.0192663	0.00959351	0.00714603	0.0352271	0.0665616	0.0113291	0.00574981	0.0410557	0.0142856	0.0314871	0.0168007	0.00970974	0.015452	0.0115583	0.010088	0.0224304	0.00885216	0.0136923	0.0148955	0.0427675	0.0221189
K00426	cydB; cytochrome bd ubiquinol oxidase subunit II [EC:7.1.1.7]	0.00805233	0.00337216	0.00773311	0.00732532	0.0113395	0.0025023	0.00251471	0.00602675	0.00322336	0.00178215	0.00181479	0.00487223	0.00542274	0.00665197	0.00499815	0.0040793	0.00265782	0.00636634	0.00393363	0.00752191	0.00384608	0.00892557	0.00275757	0.00256944	0.0273051	0.0465451	0.00891766	0.00326626	0.0243431	0.00702106	0.0136478	0.00294434	0.0061534	0.00357786	0.00374677	0.00256961	0.00345608	0.00349164	0.00270445	0.00390466	0.00686259	0.00507097
K00432	gpx, btuE, bsaA; glutathione peroxidase [EC:1.11.1.9]	0.0192399	0.0177229	0.00532425	0.00159635	0.000565282	0.000491191	0.00169703	0.0026188	0.00168954	0.000958467	0	0.000909527	0.003661	0.00205855	0.00233706	0.000745477	0.000184206	0.00104957	0.00102894	0.000828342	0.00607955	0.00181672	0.00267566	0.00215066	0.031582	0.0655142	0.000806562	0.0089171	0.00657826	0.00232742	0.00673317	0.00183015	0.000507154	0.00462388	0.00212047	0.00442307	0.00086443	0.00360855	0.00166043	0.0011135	0.000264831	0.000721191
K00434	E1.11.1.11; L-ascorbate peroxidase [EC:1.11.1.11]	0.00114572	0	0	0	0	0	0	0	0	0	0	0	0	0	0	0	0	0	0	0	0	0	0	0	0	0	0	0	0	0	0	0	0	0	0	0	0	0	0	0	0	0
K00435	hemQ; hydrogen peroxide-dependent heme synthase [EC:1.3.98.5]	0	0	7.70338e-05	0.000518753	0	0	0	0.000263641	0.000133607	0	0	0.00011861	0.000322533	0	0	0	0	0.000191045	0	0.000825027	0	0	0	0	0.000757322	0.00365372	0	0.000186312	0	0	0	0.000650271	0	0	0	0.000529885	0	0	0.000994289	0	0	0
K00441	frhB; coenzyme F420 hydrogenase subunit beta [EC:1.12.98.1]	0.00205915	0.017342	0.00680609	0.00836492	0.00691323	0.00395671	0.00746945	0.00901683	0.00392244	0.00287736	0.0116691	0.00570965	0.00811446	0.0133729	0.00819057	0.0257391	0.00294252	0.00862407	0.00711428	0.00332309	0.00743594	0.0181658	0.0104279	0.00575271	0.00669862	0.00466726	0.00954006	0.00888665	0.0282902	0.00620743	0.0073166	0.0101285	0.00559658	0.00369196	0.0102292	0.00669128	0.0333412	0.00533837	0.00896355	0.00454667	0.0263779	0.0202651
K00446	dmpB, xylE; catechol 2,3-dioxygenase [EC:1.13.11.2]	0.00141784	0.0104946	0.00369246	0.00469117	0.00369201	0.00283935	0.00291013	0.00411115	0.00619817	0.00585783	0.00258997	0.00602576	0.00582217	0.00438536	0.00480406	0.00171716	0.00334413	0.00609624	0.0113164	0.00429977	0.00703795	0.00686675	0.00599878	0.00823064	0.0440154	0.0882489	0.00476318	0.0162806	0.00478346	0.00463903	0.00703664	0.00477037	0.00914719	0.0217941	0.00444804	0.00487986	0.00425072	0.00651805	0.00964918	0.00536082	0.0022512	0.00633909
K00448	pcaG; protocatechuate 3,4-dioxygenase, alpha subunit [EC:1.13.11.3]	0	0.000267652	0.00180266	0.000433548	0.000280826	0.0001601	0	0.000807905	0.000446646	0	0	0.000123911	0.00143763	0.000914769	0.000295804	0	0.000467601	0.00141973	0.000263428	0	0.000190922	0.000274774	0.000322156	0.000506459	0.00211339	0.00165416	0.000381482	0.00785831	0.000159886	0.00023752	0	0	0	0	0.000303545	0.000919156	0	0.00171679	0.00125487	0.000274266	0.000399793	0
K00449	pcaH; protocatechuate 3,4-dioxygenase, beta subunit [EC:1.13.11.3]	0.000547337	0.00103152	0.00437233	0.00233741	0.00116318	0.00119217	0.00112247	0.00291098	0.00127379	0.00341967	0.000572771	0.00154799	0.00314203	0.00366367	0.00161136	0.000556001	0.00259445	0.00326755	0.00252891	0.00109478	0.00297915	0.00124264	0.00354702	0.00376932	0.0116849	0.00602	0.00227544	0.0136747	0.00207524	0.00199143	0.000673099	0.00253736	0.00146861	0.00748171	0.000683908	0.00268645	0.000328947	0.00218121	0.00413894	0.00331802	0	0.0010812
K00450	E1.13.11.4; gentisate 1,2-dioxygenase [EC:1.13.11.4]	0.000737463	0.00211444	0.000304962	0.00106165	0.000357622	0.0017802	0.000779084	0.00125402	0.000474095	0.00196703	0.000958508	0.00153946	0.00135363	0.000962789	0.00117148	0.00377392	0.000770525	0.000948249	0.00145356	0.000474048	0.0018399	0.00054886	0.00184303	0.00304199	0.000585878	0.000726749	0.000306844	0.0028662	0.000381162	0.000595972	0.0021519	0.00132087	0.00182858	0.000570585	0.00235215	0.00182861	0.00108681	0.00166875	0.0024982	0.00239801	0.000639669	0.000718181
K00451	HGD, hmgA; homogentisate 1,2-dioxygenase [EC:1.13.11.5]	0.0166453	0.0330502	0.0681902	0.0542527	0.0343332	0.0411905	0.025496	0.063616	0.0531815	0.064141	0.0152556	0.0347824	0.0662918	0.0561354	0.0604318	0.0170917	0.043937	0.0500704	0.0449995	0.035484	0.0700377	0.0345966	0.0701479	0.0757508	0.0423837	0.060762	0.0362996	0.118334	0.0265752	0.0328651	0.0194222	0.0298821	0.0425419	0.0662468	0.0288263	0.0377447	0.0163866	0.0730084	0.0476163	0.0341019	0.010184	0.0331848
K00452	HAAO; 3-hydroxyanthranilate 3,4-dioxygenase [EC:1.13.11.6]	0.00341449	0.011016	0.0694524	0.0458012	0.0223829	0.0203124	0.0223063	0.0438415	0.0339111	0.0375641	0.0035423	0.0302679	0.0451021	0.0451762	0.0441071	0.0132623	0.022192	0.0461824	0.0341557	0.0201109	0.0554024	0.0296307	0.0518414	0.0504419	0.0196103	0.0221003	0.0330044	0.0609705	0.0171864	0.0272964	0.0234235	0.0281607	0.0232346	0.0300481	0.0293692	0.0354005	0.0155057	0.0539904	0.0212254	0.0303093	0.0039454	0.013109
K00453	TDO2, kynA; tryptophan 2,3-dioxygenase [EC:1.13.11.11]	0.00800478	0.0247145	0.0147542	0.00680774	0.00809522	0.00283188	0.00572513	0.00770328	0.0045661	0.00428962	0.00340063	0.00960291	0.0129338	0.0110156	0.00935882	0.00178	0.00214046	0.00826717	0.00515749	0.00366798	0.00998392	0.00514556	0.0166416	0.0158993	0.011777	0.0183444	0.0126571	0.0303979	0.00932695	0.00915064	0.0103189	0.00808431	0.00401085	0.00192577	0.0101072	0.00796195	0.00432755	0.016706	0.00887061	0.0052124	0.000940411	0.00653425
K00455	hpaD, hpcB; 3,4-dihydroxyphenylacetate 2,3-dioxygenase [EC:1.13.11.15]	0.000151163	0.00106212	0.00267023	0.00328149	0.00145243	0.00104719	0.000996403	0.00223	0.00507446	0.00477182	0.000521459	0.00190399	0.00389909	0.00398008	0.00435331	0.00245141	0.00132802	0.00138111	0.00315497	0.00104587	0.00280304	0.00414722	0.00563578	0.00417726	0.00102223	0.00113588	0.00161901	0.00689281	0.0025853	0.00330682	0.00146306	0.00217575	0.000654933	0.000105851	0.00266883	0.00231334	0.00165216	0.00254249	0.00169433	0.00187962	0.000293841	0.00107197
K00457	HPD, hppD; 4-hydroxyphenylpyruvate dioxygenase [EC:1.13.11.27]	0.0517848	0.107729	0.180552	0.142895	0.0663781	0.0689369	0.0599207	0.1173	0.116865	0.106735	0.0224698	0.107337	0.139508	0.133125	0.146645	0.0528881	0.05886	0.114324	0.0892956	0.0699353	0.147056	0.0848112	0.153342	0.156294	0.0939582	0.110148	0.0915547	0.132176	0.0631981	0.094329	0.0713319	0.0790412	0.0770447	0.131328	0.0705493	0.100476	0.0529413	0.122825	0.0835129	0.0927799	0.0238985	0.055994
K00459	ncd2, npd; nitronate monooxygenase [EC:1.13.12.16]	0.041316	0.0882009	0.131063	0.105475	0.105866	0.0883952	0.0664095	0.094638	0.108209	0.0861623	0.0516877	0.108388	0.109826	0.120623	0.112727	0.0800394	0.0720435	0.0966891	0.0883786	0.0563334	0.11886	0.0850797	0.102687	0.112041	0.0919009	0.0910491	0.0968714	0.106656	0.0843615	0.0966959	0.0884453	0.087563	0.0947784	0.0887087	0.096434	0.100315	0.0838751	0.0982201	0.0775449	0.0555158	0.0508832	0.0939541
K00463	IDO, INDO; indoleamine 2,3-dioxygenase [EC:1.13.11.52]	0.00439782	0.0028381	0.000205555	0.000230705	0.000249062	0.00029818	0.000517831	0.00039083	0.00053477	7.21377e-05	0.000139074	0.000342872	0.0007172	0.00062488	0.000314815	0	0	0	0.000981252	0	0	0	0	0	4.06906e-05	0.00313449	0	0.000165717	0	0	0	0	0	0	0	0	0	0	0	0	0	0
K00468	davB; lysine 2-monooxygenase [EC:1.13.12.2]	0	0	0	0	0	0	0	0	0	0	0	0	0	0	0	0	0	0	0	0.00174447	0	0	0	0	0	0	0	0	0	0	0	0	0	0	0	0	0	0	0	0	0	0
K00469	MIOX; inositol oxygenase [EC:1.13.99.1]	0	0	0	0	0.000908297	8.63037e-05	0	7.91838e-05	0.000601925	0.000438462	0	0	0	0	0	0	0.000506567	0	0.000426012	0	0	0	0	0	0	0	0	0	0	0	0	0	0	0	0	0	0	0	0	0	0	0
K00471	BBOX1; gamma-butyrobetaine dioxygenase [EC:1.14.11.1]	0	0.000694907	0.00131906	0.000817373	0.000357534	0.000522635	0.00118436	0.00227747	0.000969122	0.00213351	0.000141623	0.000628714	0.000912021	0.00197573	0.00232823	0.00161957	0.000341536	0.00197459	0.00173565	0.00193044	0.00177853	0.000472836	0.00222083	0.00167813	0.0131506	0.0256265	0.000280892	0.00877972	0.000937071	0.000826134	0.000988734	0.00217956	0.00319324	0.000841393	0.000884505	0.00152737	0.0010251	0.0019118	0.00690055	0.00100185	0.000968912	0.00340469
K00472	P4HA; prolyl 4-hydroxylase [EC:1.14.11.2]	0	0.000420082	0.000537855	0.000536588	0.000173785	0.000148613	0.000903302	0.00054541	0.0002073	0.00075502	0	0.000322056	0.000333621	0.000495472	0	0	0.000109037	0.000222315	0.000611318	0.000106674	0.000397254	0	0.000498402	0.00065817	0.000141961	0.00219253	0	0.00411933	0.000298263	0	0.000114396	0.000554043	0	0	0.000302183	0.000902942	0	0.000734716	0.000953046	0	0	0.000231911
K00477	PHYH; phytanoyl-CoA hydroxylase [EC:1.14.11.18]	0	0	0	0	0	0	0	0	0	0	0	0.00011152	0	0	0	0	0.000352395	0	0	0	0	0	0.000483233	0.000151938	0	0	0	0.000934259	0	0	0	0	0	0	0	0	0	0	0	0	0	0
K00480	E1.14.13.1; salicylate hydroxylase [EC:1.14.13.1]	0	0.000302188	0	0	0	0	0	0	0	0	0	0	0	0	0.000137444	0	0	0	0	0	0.000120364	0	0	0	0.000255301	0.00290309	0	0.0020201	0	0	0	0	0	0	0	0	0	0.000539234	0.000959733	0	0	0
K00481	pobA; p-hydroxybenzoate 3-monooxygenase [EC:1.14.13.2]	0.00849273	0.00335447	0.00578289	0.00310895	0.00299895	0.00455647	0.00259762	0.00475492	0.00455156	0.00572045	0	0.00320813	0.00837961	0.00640723	0.00890958	0.00468755	0.00223953	0.00443402	0.00742551	0.00739447	0.00817266	0.00328385	0.00817431	0.00693669	0.00846309	0.00487786	0.00222197	0.0245831	0.00210171	0.00220847	0.00361765	0.00199728	0.00649599	0.00783143	0.00441814	0.00586734	0.000670128	0.00750837	0.00657547	0.00518034	0.00240724	0.00834532
K00483	hpaB; 4-hydroxyphenylacetate 3-monooxygenase [EC:1.14.14.9]	0.00311073	0.00823826	0.00551957	0.00693659	0.00458793	0.0099356	0.00737845	0.00479411	0.00720406	0.00783499	0.00506293	0.00772481	0.00519814	0.00740266	0.00767245	0.00842131	0.0107534	0.00733891	0.0102911	0.0132112	0.0129955	0.00885946	0.0104971	0.0108471	0.00945953	0.0112864	0.00866204	0.00914386	0.00787959	0.012518	0.0160217	0.0179802	0.0265957	0.020984	0.013269	0.0249421	0.0127938	0.00983281	0.0283507	0.0281374	0.00889277	0.0150923
K00486	KMO; kynurenine 3-monooxygenase [EC:1.14.13.9]	0.00151295	0.00879948	0.0138438	0.00792999	0.00769412	0.00094299	0.00196302	0.00660955	0.00569283	0.00329742	0.000819756	0.00668305	0.0119488	0.0108795	0.0093054	0.00527193	0.00117035	0.00806945	0.0026668	0.0017601	0.0131967	0.00532731	0.0129077	0.011141	0.00642285	0.0194759	0.00887098	0.0159374	0.00548302	0.00651079	0.00469482	0.00327966	0.00320338	0.00186636	0.00800179	0.00720727	0.00211263	0.0146306	0.00349342	0.00543137	0.000179218	0.00314862
K00491	nos; nitric-oxide synthase, bacterial [EC:1.14.14.47]	0	0	0	0	0	0	0	0	0	0	0	0	0	0	0	0	0	0	0	0	0	0	0	0	0.000597308	0.000751681	0	0	0	0	0	0	0	0	0	0	0	0	0	0	0	0
K00496	alkB1_2, alkM; alkane 1-monooxygenase [EC:1.14.15.3]	0	0	0.00103553	0.00119553	0	0.000148149	0.0015222	0.00208386	0.00070843	0.00138639	0	0.000452244	0.00112068	0.00111559	0.000723054	0	0.000523529	0.00274806	0.000343271	0.000503456	0.00147921	0.000918926	0.00281079	0.0017024	0.00524251	0.00253532	0.000247057	0.00468483	0	0.000833802	0.000186207	0.00133693	0.000821645	0.000433319	0.000245938	0.000918596	0.000528235	0.00287668	0.00481815	0	0.000547085	0.00023723
K00499	CMO; choline monooxygenase [EC:1.14.15.7]	0.00069088	0.00228242	0.00054956	0.00057825	0	0	0.000584061	0.0007659	0.00116712	0.000166045	0.000139433	0.000356378	0.000820914	0.00057403	0.000743036	0	0	0.00028992	0.00126486	0	0	0.000664036	0.000857692	0.001515	0.0160182	0.0350052	0	0.00151348	0.00148344	0.00123627	0.00628842	0.000643497	0	0.000177253	0	0.000802007	0	0.00150071	0.00070805	0.000335935	0	0.000269355
K00500	phhA, PAH; phenylalanine-4-hydroxylase [EC:1.14.16.1]	0.00466868	0.0150244	0.0104966	0.00712521	0.00758233	0.00276416	0.00581404	0.0109441	0.00903973	0.00518632	0.000976209	0.00690013	0.0108218	0.0093487	0.0110965	0.00625061	0.00338499	0.0105839	0.00699145	0.00234709	0.0101654	0.00625774	0.00893545	0.0120009	0.0261064	0.066308	0.00898278	0.0240878	0.0251753	0.00804175	0.0155632	0.00476152	0.00222419	0.00325399	0.00706164	0.00678046	0.00350226	0.0114105	0.00659575	0.00703906	0.00187738	0.00645396
K00507	SCD, desC; stearoyl-CoA desaturase (Delta-9 desaturase) [EC:1.14.19.1]	0.0905596	0.091554	0.00539663	0.00526568	0.00259217	0.0101721	0.00264331	0.00614459	0.0100606	0.0108562	0.00189161	0.00415939	0.00519377	0.00434091	0.00677069	0.00115671	0.00918977	0.00764756	0.00932491	0.0126175	0.00848606	0.00601095	0.00636298	0.00842998	0.00584546	0.0232076	0.00561812	0.00771169	0.0146877	0.00779177	0.0119453	0.00926042	0.00495841	0.00385476	0.00542277	0.00879765	0.00485978	0.00684879	0.00494493	0.0126512	0.00231435	0.00819344
K00508	E1.14.19.3; linoleoyl-CoA desaturase [EC:1.14.19.3]	0.00300053	0.010873	0.0215556	0.0143004	0.0091629	0.00256198	0.00577712	0.0136299	0.00867327	0.00437022	0.00098632	0.0113138	0.0204219	0.0198457	0.0142055	0.00629498	0.00270893	0.0120702	0.00571203	0.00330419	0.0211235	0.00744309	0.0213832	0.0248162	0.00565938	0.0277724	0.0128862	0.0186129	0.00657199	0.0070522	0.00726221	0.00505033	0.00430518	0.00270592	0.00689234	0.0103753	0.00311847	0.0195924	0.00784232	0.0087949	0.000453172	0.00582464
K00514	ZDS, crtQ; zeta-carotene desaturase [EC:1.3.5.6]	0.00260381	0.000211702	0.000333171	0.000779561	0.000334925	0.000429091	0	0.000680861	0.000276483	0.00106982	0.000305649	0.00013797	0.000423561	0.000708752	0.0016448	0.000354859	0	0.000612785	0.000515718	0.000522545	0.000837826	0.00178482	0.000314103	0.00135158	0	9.70874e-05	0	0.00455757	0.000951452	0.00103304	0.000360474	0.000147789	0.00295846	0.00804972	0.00103622	0.000826784	0.000724147	0.000759927	0	0.00114178	0.000686994	0.000612832
K00523	ascD, ddhD, rfbI; CDP-4-dehydro-6-deoxyglucose reductase, E3 [EC:1.17.1.1]	0.00184565	0.00201154	0.000347657	0.00112722	0.000505487	0	0.00204428	0.00017627	0.000535975	0.000325352	0.00180595	0.000900044	0.0014556	0.000640523	0.000356353	0	0	0.00138909	0.00134348	0.000551612	0.000523607	0.00036955	0.000386587	0.000425426	0.0176244	0.0223057	0.00204563	0.0010744	0.00173511	0.000572802	0.000591545	0	0	0.000434141	0.000781298	0.00110575	0.000209763	0.000678433	0	0.00136802	0.00100189	0.000623086
K00524	nrdJ; ribonucleotide reductase, class II [EC:1.17.4.1]	0.00289507	0.00151236	7.11068e-05	0.000327218	5.42014e-05	0	0.00117018	0.00140187	0.000728065	0.00035543	0.00231359	0.000212474	0.000382701	0.00190184	0.000228369	0.00392541	3.40073e-05	0.000841042	0	0.00120626	0.00116182	0.00188611	0.00171628	0.00125583	0	0.000211378	0.00127024	0.00589039	0.00205189	0.00176521	0.0019929	8.63996e-05	0.00756165	0.0122421	0.002884	0.000319702	0.00265512	0.000238783	0.00183447	0.00140863	0.00244126	0.00324981
K00525	E1.17.4.1A, nrdA, nrdE; ribonucleoside-diphosphate reductase alpha chain [EC:1.17.4.1]	0.532343	0.503326	0.529874	0.505502	0.404024	0.447991	0.407405	0.453012	0.514835	0.523567	0.196994	0.446205	0.519649	0.467911	0.516638	0.266564	0.474354	0.462856	0.501333	0.533907	0.490405	0.350715	0.473258	0.518025	0.444072	0.325337	0.352535	0.517312	0.254466	0.380013	0.348204	0.425714	0.393143	0.407059	0.354479	0.45858	0.334783	0.450449	0.438456	0.543676	0.211033	0.429261
K00526	E1.17.4.1B, nrdB, nrdF; ribonucleoside-diphosphate reductase beta chain [EC:1.17.4.1]	0.249111	0.16723	0.102288	0.112871	0.0827453	0.0911072	0.0691853	0.0987279	0.105564	0.118061	0.0492869	0.0870236	0.108	0.111503	0.0856828	0.0489537	0.106449	0.113149	0.105676	0.103026	0.115459	0.0786059	0.131153	0.120247	0.110322	0.137971	0.0957754	0.152077	0.0753566	0.0967756	0.105544	0.117118	0.0849628	0.0774403	0.0989334	0.124279	0.0865966	0.11333	0.108202	0.137251	0.0410887	0.0677145
K00529	hcaD; 3-phenylpropionate/trans-cinnamate dioxygenase ferredoxin reductase component [EC:1.18.1.3]	0.000574568	0.00124484	0.000700872	0.00114555	0.000378062	0	0.000125271	0.00532975	0.00156979	0	0	0.000258063	0.000819156	0.000266241	0.000741222	0	9.76516e-05	0.000256059	0.000271291	0	0.00111087	0.000542597	0.000932408	0.000104316	0.00387871	0.00173382	0.000140446	0.00526004	0.00489506	0.00019841	0.000705666	0.00271907	0.000610388	0.000567404	0.000486536	0.00193027	0.000720082	0.00357988	0.00227576	0.000141226	0.00103429	0.00185507
K00547	mmuM, BHMT2; homocysteine S-methyltransferase [EC:2.1.1.10]	0.00526442	0.000375237	0.00443507	0.00600496	0.00452355	0.00436982	0.00627428	0.00850657	0.00334676	0.0031636	0.00294355	0.00314379	0.00254682	0.00213095	0.00241909	0.00294798	0.00678835	0.00334446	0.00140564	0.00237614	0.00336635	0.00175746	0.0010815	0.000935492	0.00343332	0.000551354	0.000974886	0.00231872	0.0022294	0.00294945	0.00238496	0.00163742	0.00151292	0.000316992	0.00239311	0.00253866	0.00086012	0.00211115	0.00173735	0.000140527	0.0016475	0.0033524
K00548	metH, MTR; 5-methyltetrahydrofolate--homocysteine methyltransferase [EC:2.1.1.13]	0.247603	0.234895	0.251005	0.242451	0.218677	0.251463	0.223373	0.241455	0.294692	0.290043	0.0691465	0.214136	0.231616	0.240518	0.23437	0.146594	0.304704	0.211186	0.267607	0.315049	0.286453	0.181027	0.246474	0.248247	0.205061	0.261991	0.177876	0.285694	0.190658	0.195642	0.226256	0.223253	0.214639	0.205678	0.172269	0.256267	0.190679	0.248012	0.272	0.275194	0.127123	0.211702
K00549	metE; 5-methyltetrahydropteroyltriglutamate--homocysteine methyltransferase [EC:2.1.1.14]	0.0613597	0.0641959	0.0129736	0.0107803	0.0069934	0.00937159	0.00791894	0.0119508	0.0110067	0.0138069	0.0114267	0.00976877	0.0163836	0.0131644	0.0194061	0.0105559	0.0122995	0.0124673	0.0152183	0.0187464	0.0169041	0.00968632	0.0154569	0.0242146	0.0420599	0.0628884	0.0090269	0.0550868	0.0284873	0.0117632	0.0217165	0.0166162	0.0157979	0.0259037	0.011382	0.0187225	0.0121719	0.0194485	0.0249877	0.0282224	0.00688146	0.0181216
K00558	DNMT1, dcm; DNA (cytosine-5)-methyltransferase 1 [EC:2.1.1.37]	0.00272747	0.00170225	0.00247008	0.000286052	0.00146067	0.00131915	0.00348665	0.00117926	0.00253192	0.000273146	0.000879122	0.00132655	0.0012333	0.000491067	0.0016853	0.000315843	0.00150496	0	0.000787948	0.00242627	0.000212951	0	0.000116381	0.00110445	0.00536665	0.0081842	0.000268854	0.00689277	0.00131185	0.000500838	0.000446336	0	0	0.000156836	0.000107992	0	0	0.000598038	0.00342982	0.00106234	0	0.000270765
K00559	SMT1, ERG6; sterol 24-C-methyltransferase [EC:2.1.1.41]	0.00943426	0.0157137	0.0114508	0.023662	0.034695	0.0766915	0.0212892	0.0171381	0.0493911	0.0666536	0.0129079	0.0256267	0.0250767	0.0413898	0.0411124	0.0434856	0.0855364	0.0467665	0.0492882	0.0597768	0.0663927	0.0619395	0.0630907	0.0655759	0.0155066	0.00771144	0.0574878	0.0292439	0.0463187	0.0979205	0.0931127	0.090096	0.0726995	0.0953372	0.0789515	0.104112	0.0890745	0.0820559	0.101094	0.101918	0.0502837	0.0800352
K00560	thyA, TYMS; thymidylate synthase [EC:2.1.1.45]	0.12369	0.178665	0.295771	0.256083	0.261221	0.219804	0.280205	0.220042	0.221273	0.194418	0.236193	0.268264	0.241187	0.245654	0.272869	0.258487	0.172686	0.208709	0.199281	0.146872	0.222278	0.206989	0.207276	0.208994	0.181556	0.143603	0.221841	0.160343	0.191212	0.209422	0.188372	0.189995	0.175391	0.164825	0.192587	0.170893	0.201079	0.210599	0.158042	0.144471	0.223364	0.180543
K00566	mnmA, trmU; tRNA-uridine 2-sulfurtransferase [EC:2.8.1.13]	0.0423527	0.0350256	0.0518041	0.0443253	0.0422786	0.0124641	0.0266881	0.0428105	0.0308182	0.0319515	0.0160345	0.0318268	0.0495264	0.044794	0.0361623	0.0206186	0.0156335	0.0383238	0.0343486	0.0213421	0.0450021	0.0248315	0.0506608	0.049788	0.0559215	0.0822796	0.0415936	0.0822398	0.0356665	0.0335553	0.0305711	0.0392881	0.0226577	0.0371545	0.0343841	0.0436311	0.0226379	0.0502866	0.0421957	0.0365951	0.00961006	0.0235828
K00568	ubiG; 2-polyprenyl-6-hydroxyphenyl methylase / 3-demethylubiquinone-9 3-methyltransferase [EC:2.1.1.222 2.1.1.64]	0.00627231	0.0143552	0.0121896	0.0088239	0.0047832	0.00258093	0.00605997	0.0113822	0.00903685	0.00976907	0.00815631	0.00765586	0.0113908	0.00624627	0.0087567	0.00453984	0.00541875	0.0085774	0.00657613	0.00836401	0.0094608	0.00691582	0.00926953	0.013721	0.0388359	0.0533556	0.00654077	0.023295	0.02431	0.00738943	0.0228004	0.0104118	0.00313262	0.00287059	0.00359954	0.0109362	0.00266809	0.00995247	0.0119909	0.0105756	0.00139854	0.00833548
K00569	TPMT, tpmT; thiopurine S-methyltransferase [EC:2.1.1.67]	0	0.000921426	0	0	0	0	0	0	0	0	0	0	0	0	0	0	0	0	0	0	0	0	0	0	0.000584466	0.00288699	0	0	0.00433749	0.000269137	0.000950317	0.000332128	0	0	0	0	0	0.000251677	0	0.000610462	0	0
K00570	pmtA; phosphatidylethanolamine/phosphatidyl-N-methylethanolamine N-methyltransferase [EC:2.1.1.17 2.1.1.71]	0.0312806	0.023068	0	0	0	0	0.000572262	0	0	0	0.00214538	0.000438797	8.45427e-05	0	0	0	0	0	0	0	0	0	0	0	0.00358023	0.000555916	0	0.0013067	0	0	0	0	0	0	0	0	0	0.000843458	0.000850968	0	0	0.000241664
K00575	cheR; chemotaxis protein methyltransferase CheR [EC:2.1.1.80]	0.0124186	0.000407297	0.0044976	0.0013007	0.00211223	0.000505211	0.00410687	0.00144243	0.00110904	0.000320704	0.00910971	0.00305821	0.00147677	0.000759858	0.00123596	0.00146072	0.000393554	0.000919954	0.00178424	0.000645504	0.000231905	0.00084357	0.000866433	0.000219554	0.0185303	0.0264078	0.00129515	0.000202717	0.00245527	0.000399816	0.000524519	0.000161717	0	0.0046818	0.000697055	0	0.000568337	0.00113119	0.00100261	0.00279553	0.000447081	0.000596023
K00577	mtrA; tetrahydromethanopterin S-methyltransferase subunit A [EC:2.1.1.86]	0.00742274	0.000477419	0	0	0.000473093	0	0.00233774	0.000447156	0	0	0	0.000230891	0.000649891	0.000306917	0	0.00453207	0.00025595	0.00091808	0	0	0.000671119	0.000925626	0	0	0.00199103	3.79637e-05	0	0	0.00127385	0.000260022	0.0019543	0.000857996	0.00150987	0.000315323	0.00125776	0.000264942	0.000883443	0.000246378	0	0.000298805	0.000437668	0
K00584	mtrH; tetrahydromethanopterin S-methyltransferase subunit H [EC:2.1.1.86]	0.000300751	0.000174285	0.000867024	0.000918477	0.00234533	0.000308285	0.00109173	0.0010714	0.000402932	0.000130519	0.000522126	0.00291934	0.000737586	0.00146593	0.000477438	0.00645871	0.000226188	0.000364296	0.000777949	0.000221286	0	0.00460483	0.000390005	0.000243807	0.000772728	0.000204573	0.00186937	0	0.00437495	0.00177159	0.00333016	0.00472225	0.000166788	0.00143416	0.00190276	0.00124497	0.00513349	0.000586195	0.0016246	0.00117946	0.00384789	0.00338909
K00594	xyoA, aldO; alditol oxidase [EC:1.1.3.41]	0	0	0	0	0	0.000545076	0	0	0.000304131	0.00110769	0	0	0	0	0	0	0.000799843	0	0.000358747	0.000313004	0	0	0	0	0	0	0	0	0	0	0	0	0	0	0	0	0	0	0	0	0	0
K00595	cobL-cbiET; precorrin-6B C5,15-methyltransferase / cobalt-precorrin-6B C5,C15-methyltransferase [EC:2.1.1.132 2.1.1.289 2.1.1.196]	0	0	0.000910115	0.000549459	0.00101984	4.55228e-05	0	0.00165148	0.000628604	0.000109616	0.000128199	0.000124636	0.00102753	0.00154723	0.00154998	0.00103166	0	9.07991e-05	0.000671621	0.000112741	0.00199098	0.00273384	0.00129557	0.00203419	0.00230349	0.000756588	0.000671939	0.0134697	0.000496235	0.00126941	7.00835e-05	0.00141605	0.00149084	0.00912733	0.00168287	0.0017274	0.000701371	0.001404	0.0037861	0.00122184	0	0.00090933
K00600	glyA, SHMT; glycine hydroxymethyltransferase [EC:2.1.2.1]	0.20808	0.216392	0.26192	0.231949	0.226121	0.219888	0.26143	0.275529	0.229902	0.217623	0.334558	0.251484	0.254494	0.240532	0.248668	0.208259	0.225497	0.221629	0.225038	0.234348	0.218977	0.212793	0.234842	0.229717	0.2562	0.281172	0.197999	0.213932	0.177174	0.186928	0.157493	0.171537	0.170824	0.200675	0.175017	0.198393	0.176095	0.198408	0.201038	0.209501	0.188532	0.171509
K00602	purH; phosphoribosylaminoimidazolecarboxamide formyltransferase / IMP cyclohydrolase [EC:2.1.2.3 3.5.4.10]	0.0773574	0.0945925	0.157565	0.160791	0.1683	0.0709997	0.092577	0.136925	0.111589	0.0789147	0.063734	0.153184	0.155738	0.160184	0.140067	0.110862	0.0546395	0.165271	0.0944921	0.0576611	0.142619	0.124986	0.130982	0.135237	0.0956276	0.138535	0.145691	0.145003	0.123508	0.131003	0.110095	0.0886758	0.119442	0.158707	0.118792	0.0902332	0.069312	0.143002	0.102272	0.093766	0.0726629	0.0792102
K00603	fctD; glutamate formiminotransferase / 5-formyltetrahydrofolate cyclo-ligase [EC:2.1.2.5 6.3.3.2]	0.000183898	0.00124083	0.00709687	0.00584949	0.0108923	0.00430161	0.0144251	0.00400041	0.00322128	0.00441748	0.0144496	0.00888761	0.00671771	0.0135113	0.00787933	0.0207448	0.00360361	0.00934272	0.00454728	0.00164526	0.00593288	0.0202698	0.00922769	0.00754316	0.00201479	0.00160095	0.0104118	0.00376369	0.0177174	0.0123755	0.0203518	0.0299657	0.00912807	0.00447684	0.0187643	0.0124594	0.0342033	0.0101443	0.00998766	0.00909844	0.028641	0.0248009
K00604	MTFMT, fmt; methionyl-tRNA formyltransferase [EC:2.1.2.9]	0.0129012	0.0234396	0.00923214	0.00627501	0.0180866	0.00598398	0.00452424	0.0102189	0.00610979	0.00899377	0.0101466	0.00757022	0.00956894	0.00652623	0.00958629	0.00756063	0.00726769	0.012505	0.00862381	0.00525896	0.00958563	0.00708255	0.00883957	0.0113733	0.0414498	0.0806741	0.0110766	0.0155213	0.0255207	0.013496	0.0278776	0.0114512	0.0186746	0.0174984	0.00671092	0.0130002	0.00613911	0.014979	0.0092273	0.0109092	0.00301336	0.00537345
K00605	gcvT, AMT; aminomethyltransferase [EC:2.1.2.10]	0.0275815	0.0465386	0.0403183	0.0365322	0.0348253	0.0237861	0.0213003	0.0314813	0.0279065	0.0324298	0.0152285	0.0274668	0.0426779	0.0311475	0.0321904	0.0139459	0.0254661	0.0306039	0.0389422	0.0348611	0.0371878	0.018456	0.036244	0.0414569	0.0784411	0.12336	0.030507	0.0606665	0.0361424	0.0261468	0.0405375	0.0305161	0.026265	0.048586	0.0273444	0.0338951	0.0167844	0.0391256	0.0269541	0.0387875	0.00936425	0.026689
K00606	panB; 3-methyl-2-oxobutanoate hydroxymethyltransferase [EC:2.1.2.11]	0.0676175	0.114548	0.211872	0.168773	0.116597	0.137877	0.132673	0.144021	0.148113	0.138891	0.0414243	0.141657	0.172769	0.135073	0.168133	0.0699987	0.129554	0.135248	0.128586	0.130528	0.138715	0.0944934	0.138626	0.14402	0.112844	0.0850705	0.112622	0.135983	0.0789777	0.11743	0.108658	0.104943	0.0987078	0.123953	0.10359	0.125149	0.088535	0.124805	0.0960745	0.0801636	0.0292059	0.071691
K00609	pyrB, PYR2; aspartate carbamoyltransferase catalytic subunit [EC:2.1.3.2]	0.298792	0.207811	0.192216	0.199969	0.213234	0.275302	0.250307	0.243827	0.234768	0.256187	0.319256	0.229158	0.216155	0.203946	0.205873	0.249125	0.258994	0.168449	0.215018	0.247083	0.198619	0.201808	0.201126	0.200799	0.186179	0.133389	0.179039	0.18028	0.191314	0.188639	0.168767	0.172899	0.183819	0.204345	0.194345	0.173158	0.1849	0.17563	0.185794	0.173171	0.26439	0.225639
K00610	pyrI; aspartate carbamoyltransferase regulatory subunit	0.0311159	0.0148116	0.0036089	0.00327948	0.00835177	0.0249253	0.0638112	0.0511774	0.026641	0.0478969	0.159882	0.0209803	0.0102861	0.00779538	0.00694504	0.077909	0.0525277	0.00513744	0.0383976	0.0922053	0.00778514	0.0244697	0.00781953	0.0072474	0.0159901	0.0183033	0.0112728	0.0028373	0.0417089	0.00728765	0.00911262	0.020089	0.00238339	0.000399409	0.00996521	0.00875808	0.0443135	0.00578704	0.0152882	0.0197172	0.0916147	0.0240705
K00611	OTC, argF, argI; ornithine carbamoyltransferase [EC:2.1.3.3]	0.165601	0.124434	0.044971	0.0361787	0.0625456	0.0372674	0.107953	0.0975481	0.0421557	0.0551233	0.186999	0.0747952	0.0563352	0.0516963	0.0462151	0.158446	0.0494726	0.0427156	0.0548081	0.0704421	0.0481681	0.0873485	0.0367519	0.0372902	0.0953312	0.116825	0.0737678	0.0555884	0.122194	0.045527	0.0455012	0.0546564	0.0459004	0.0433356	0.0426346	0.0402604	0.0762396	0.0411033	0.0453677	0.0607349	0.20617	0.0811674
K00613	GATM; glycine amidinotransferase [EC:2.1.4.1]	0.000919457	0.00525336	0.00958881	0.0111819	0.00710783	0.00346781	0.00817546	0.00845437	0.00449676	0.00764482	0.00798959	0.00627934	0.00968213	0.00422278	0.00690333	0.00374622	0.00635624	0.00645898	0.00876359	0.0148423	0.00598151	0.00466035	0.00653595	0.00436615	0.00813486	0.00615747	0.00667581	0.0193949	0.00474986	0.00388765	0.00411288	0.00892816	0.00728776	0.00965531	0.00467245	0.00654588	0.0032156	0.0048408	0.00391721	0.00818862	0.00196393	0.00705098
K00615	E2.2.1.1, tktA, tktB; transketolase [EC:2.2.1.1]	0.190789	0.149323	0.194532	0.176319	0.214656	0.169939	0.242042	0.165642	0.225603	0.188842	0.107562	0.20289	0.187095	0.2086	0.175998	0.161147	0.194912	0.196274	0.201231	0.209266	0.193021	0.184963	0.210922	0.204165	0.142274	0.154261	0.198437	0.188342	0.174404	0.194976	0.185919	0.185598	0.176269	0.163713	0.171224	0.214665	0.176781	0.21598	0.190518	0.197824	0.147129	0.183317
K00616	E2.2.1.2, talA, talB; transaldolase [EC:2.2.1.2]	0.0715964	0.0659202	0.0764375	0.0575953	0.061719	0.0314952	0.0614178	0.0705721	0.0616656	0.0471779	0.0225053	0.0584303	0.0650537	0.0624678	0.0576916	0.032336	0.0291138	0.0522518	0.0531084	0.0672358	0.0629108	0.0410205	0.0614153	0.0668552	0.0537786	0.0841513	0.0559064	0.0734966	0.042331	0.0339136	0.0416136	0.0372583	0.0328361	0.0549185	0.0410358	0.03901	0.0331098	0.0444291	0.0453633	0.0371714	0.0236427	0.0408878
K00619	argA; amino-acid N-acetyltransferase [EC:2.3.1.1]	0.000305524	0.00357861	0.000141775	0.00042292	0.00143533	0	0.0005329	0.000187695	0.000281877	0	0.000901664	0.000723343	0.000427488	0	0	0	0.000128652	0.000263704	0	0.0003796	0	0	0	0	0.00288517	0.000711463	0.000300316	0.00197164	0	0.000131394	0.000271387	0.00301345	0.000152593	0	0	0	0.00177053	0.0001245	0	0	0	0
K00620	argJ; glutamate N-acetyltransferase / amino-acid N-acetyltransferase [EC:2.3.1.35 2.3.1.1]	0.0105699	0.0275242	0.0123082	0.0141203	0.0335242	0.00271952	0.00803025	0.00824545	0.0105523	0.00987186	0.00300335	0.0121142	0.00703275	0.0100327	0.00981326	0.0128314	0.002939	0.0214574	0.0118397	0.00423215	0.00812981	0.0158427	0.0146525	0.0103379	0.0314547	0.0591734	0.0212838	0.0124379	0.0224585	0.015916	0.0313375	0.008363	0.0191994	0.0120118	0.0144347	0.013299	0.00634389	0.0131983	0.0113495	0.0044055	0.00612582	0.00855283
K00621	GNPNAT1, GNA1; glucosamine-phosphate N-acetyltransferase [EC:2.3.1.4]	0.00344505	0	0.000638958	0.000102448	0.000527265	0.000776055	0.00576616	0.00330956	0.000471713	0.00038179	0.00100185	0.00182502	0.000253053	0.000300653	0	0.000410382	0.00319368	0.000305344	0.00197602	0.0056701	0.00045301	0	0.000453648	0	0	8.2688e-05	0.000328252	0.000548913	0	0	0.00227822	0.00170785	0	0	0	0	0.000492301	0.00124141	0	0.000386211	0.000282847	0.00035181
K00625	E2.3.1.8, pta; phosphate acetyltransferase [EC:2.3.1.8]	0.00154059	0.00827126	0.048546	0.0366181	0.0114979	0.011843	0.00862087	0.0345053	0.0213605	0.0102226	0.00587014	0.0138842	0.0341238	0.025915	0.0313407	0.0127711	0.0113268	0.0313755	0.0200008	0.0117146	0.0217146	0.0218126	0.0214599	0.022966	0.00560048	0.00693617	0.0185596	0.0182952	0.0138611	0.0214363	0.00981932	0.0172704	0.0233164	0.0199906	0.0223589	0.0127757	0.0132092	0.0176413	0.0160378	0.0182338	0.0109696	0.0174904
K00626	ACAT, atoB; acetyl-CoA C-acetyltransferase [EC:2.3.1.9]	0.356752	0.391553	0.386083	0.394753	0.446989	0.459069	0.451071	0.425126	0.44716	0.44436	0.601698	0.397491	0.416867	0.469782	0.431077	0.702248	0.421699	0.4639	0.476237	0.378978	0.500604	0.628738	0.515174	0.48754	0.376222	0.426746	0.549192	0.514303	0.661322	0.552766	0.57678	0.600427	0.532627	0.372722	0.630721	0.552348	0.733098	0.516426	0.576006	0.481219	0.897575	0.675671
K00627	DLAT, aceF, pdhC; pyruvate dehydrogenase E2 component (dihydrolipoamide acetyltransferase) [EC:2.3.1.12]	0.0226714	0.0408197	0.0222355	0.0245963	0.014115	0.0256822	0.02341	0.0198483	0.0237626	0.0354331	0.0242013	0.020974	0.0301452	0.0190755	0.0291258	0.0162233	0.0258608	0.0198571	0.0220244	0.0320404	0.0254366	0.0195259	0.029264	0.0371259	0.0658328	0.0956672	0.014287	0.0430813	0.0270812	0.0225493	0.0321716	0.0344918	0.0232262	0.0298441	0.0203117	0.0306925	0.0255736	0.0344449	0.0382708	0.057839	0.0198072	0.0233415
K00631	plsB; glycerol-3-phosphate O-acyltransferase [EC:2.3.1.15]	0.000509968	0.000498914	0.00577316	0.00395701	0.00247823	0.00220234	0.00316924	0.00414953	0.00712835	0.00235354	0	0.00273593	0.00651292	0.0057696	0.00536658	0.0030659	0.00267261	0.00200128	0.00315802	0.00340831	0.00453452	0.00381164	0.00364276	0.00634429	0.0403695	0.102642	0.00394552	0.00626168	0.0386913	0.00880474	0.0622024	0.00701802	0.00141136	0.00132522	0.00226103	0.00886158	0.00059888	0.00626857	0.00343512	0.014597	0.00190295	0.00326732
K00632	fadA, fadI; acetyl-CoA acyltransferase [EC:2.3.1.16]	0.09699	0.0659841	0.0731817	0.0685233	0.0442717	0.0410157	0.0428521	0.0677822	0.0606712	0.0528462	0.0297429	0.0479642	0.0705299	0.0618177	0.0711404	0.0439756	0.0578375	0.0686098	0.053713	0.0562783	0.0835634	0.0539906	0.07774	0.0711535	0.0821194	0.130018	0.0678926	0.0767557	0.0843875	0.0648217	0.0677321	0.0664209	0.0590662	0.0627988	0.0730631	0.0745368	0.0694141	0.0868028	0.0673253	0.0817078	0.0455467	0.0527836
K00634	ptb; phosphate butyryltransferase [EC:2.3.1.19]	0	0	0	0	0	0	0	0	0	0	0	0	0	0	0	0	0	0	0	0	0	0	0	0	0	0	0	0	0	0	0	0	0	0	0	0.00132471	0	0	0	0	0	0.00054438
K00635	tgs, wax-dgat; diacylglycerol O-acyltransferase / wax synthase [EC:2.3.1.20 2.3.1.75]	0	0.000706524	0.00885705	0.00890109	0.00548471	0.00463384	0.00479303	0.00693648	0.00898148	0.00893259	0.00066292	0.00655095	0.010485	0.00855677	0.00731243	0.00304263	0.00339048	0.00884415	0.00615514	0.00300282	0.0104139	0.00698327	0.00859655	0.00986163	0.00975058	0.0398096	0.0047617	0.00975962	0.0254759	0.0109987	0.033351	0.00488955	0.00348577	0.00251066	0.004058	0.00773329	0.00264137	0.0086906	0.00639679	0.00572054	0.000516503	0.00304475
K00639	kbl, GCAT; glycine C-acetyltransferase [EC:2.3.1.29]	0.0435122	0.0595942	0.139326	0.118293	0.0718153	0.038777	0.0594682	0.123942	0.0770998	0.0514284	0.03417	0.0796681	0.137675	0.135913	0.120712	0.0658709	0.0376147	0.109346	0.0545559	0.0396894	0.134736	0.0919079	0.142026	0.144935	0.0561787	0.0938998	0.103526	0.148554	0.0803204	0.0894192	0.0717129	0.0698289	0.0666981	0.117324	0.0803521	0.0770066	0.0650344	0.125241	0.0849726	0.0823524	0.0334095	0.0592491
K00640	cysE; serine O-acetyltransferase [EC:2.3.1.30]	0.0449619	0.044312	0.0347164	0.039691	0.0542972	0.0120511	0.020387	0.0297714	0.0284905	0.0259386	0.0119455	0.0263843	0.0365724	0.0344802	0.0306683	0.0248303	0.0156095	0.0431361	0.0273932	0.0164438	0.026862	0.0409223	0.0352803	0.0311105	0.0386095	0.0687883	0.0364645	0.0350367	0.0332814	0.0326821	0.0331376	0.0196508	0.0346088	0.0231312	0.0286135	0.0247297	0.0230477	0.0330527	0.0247426	0.0166683	0.0136458	0.0187529
K00641	metX; homoserine O-acetyltransferase/O-succinyltransferase [EC:2.3.1.31 2.3.1.46]	0.0276137	0.0374655	0.0514545	0.0588027	0.0687486	0.0271216	0.025938	0.0370811	0.0341589	0.030877	0.0124633	0.0568486	0.0387453	0.040597	0.0375357	0.037718	0.0312062	0.0668528	0.0513601	0.025869	0.0356132	0.0405507	0.0440648	0.0395905	0.0411167	0.0668266	0.0529174	0.028679	0.0473732	0.0439454	0.0545636	0.0398778	0.0396897	0.0220818	0.0481483	0.0447288	0.0342517	0.0399054	0.0399049	0.0364907	0.0245017	0.0363984
K00643	E2.3.1.37, ALAS; 5-aminolevulinate synthase [EC:2.3.1.37]	0.00433975	0.0235816	0.0189015	0.0316711	0.0414239	0.0189326	0.0160423	0.0146958	0.0296215	0.0227123	0.0163786	0.0236743	0.017959	0.0222621	0.0250186	0.0213396	0.0180094	0.0390465	0.0375447	0.0235436	0.0270462	0.0346029	0.0377507	0.0294735	0.0239669	0.0139678	0.0289364	0.0585057	0.0284726	0.0369101	0.0380091	0.0504811	0.0401845	0.0269821	0.0400408	0.045897	0.0331844	0.0420292	0.0522698	0.0405792	0.0320635	0.0317884
K00645	fabD, MCAT, MCT1; [acyl-carrier-protein] S-malonyltransferase [EC:2.3.1.39]	0.022138	0.0398989	0.0657171	0.0560529	0.0403831	0.00858006	0.01799	0.0576773	0.0258072	0.015552	0.0106578	0.040737	0.05292	0.0533738	0.0442009	0.0160751	0.00378163	0.0524122	0.0189459	0.00731253	0.0482749	0.0312696	0.0552781	0.0615479	0.0380388	0.0824129	0.0401927	0.0827638	0.0410924	0.0318747	0.0277222	0.025726	0.0222403	0.0504756	0.0300136	0.0283507	0.0176884	0.0466837	0.0332733	0.0253433	0.0090061	0.0177872
K00647	fabB; 3-oxoacyl-[acyl-carrier-protein] synthase I [EC:2.3.1.41]	0.0289411	0.0510939	0.0375443	0.0414964	0.0425061	0.0393741	0.0326562	0.0262137	0.0401824	0.0421517	0.0419819	0.0346621	0.034352	0.0352282	0.0419613	0.0282723	0.0361783	0.0541434	0.0566437	0.0423345	0.0467251	0.0474223	0.055193	0.0493734	0.0816658	0.10082	0.0422846	0.0736289	0.0482911	0.051137	0.0622039	0.0431773	0.0571364	0.0429018	0.0407789	0.0566715	0.0305969	0.0602069	0.0510293	0.0538701	0.0210289	0.0495582
K00648	fabH; 3-oxoacyl-[acyl-carrier-protein] synthase III [EC:2.3.1.180]	0.0506155	0.0775824	0.100174	0.0935111	0.098247	0.0238947	0.0370909	0.082713	0.0628523	0.0516711	0.0248696	0.0839395	0.0961444	0.0919824	0.0825873	0.0455198	0.0362212	0.0890345	0.0627286	0.0551356	0.0912589	0.0619926	0.106357	0.0940271	0.0504387	0.0997602	0.0720567	0.113721	0.0513601	0.0707008	0.0421773	0.0517084	0.0521652	0.0607811	0.0625307	0.0650859	0.036101	0.0965271	0.0737737	0.0606198	0.024833	0.0448548
K00651	metA; homoserine O-succinyltransferase/O-acetyltransferase [EC:2.3.1.46 2.3.1.31]	0.00452515	0.0125782	0.00470572	0.00348753	0.00144677	0.00101065	0.00398606	0.00781464	0.00431453	0.00291432	0.00522911	0.00384825	0.00581391	0.00402854	0.00448428	0.000885966	0.000767093	0.00289068	0.00599756	0.00746175	0.00587007	0.00309996	0.00658932	0.00714873	0.0222076	0.00638373	0.000595199	0.0232043	0.00123601	0.00241417	0.00253418	0.00527015	0.00530095	0.0141094	0.00345063	0.0026686	0.00211462	0.00505963	0.00479459	0.00605602	0.000978317	0.00985033
K00652	bioF; 8-amino-7-oxononanoate synthase [EC:2.3.1.47]	0.00762768	0.00712716	0.00264779	0.00257569	0.00170226	0.00295442	0.00382659	0.00283297	0.00274333	0.00199815	0.00326291	0.0022613	0.00297604	0.00264096	0.00298535	0.00129683	0.00434215	0.00297366	0.00615577	0.00776937	0.00198293	0.00130011	0.00122611	0.00136871	0.0200173	0.0490602	0.00388749	0.0122541	0.0196697	0.00259586	0.0149767	0.00668738	0.00315399	0.00681481	0.00290379	0.00523485	0.00178252	0.00295063	0.00339756	0.00223144	0.000929727	0.00241691
K00655	plsC; 1-acyl-sn-glycerol-3-phosphate acyltransferase [EC:2.3.1.51]	0.00681633	0.00552776	0.0136497	0.0149119	0.028152	0.00315289	0.0161033	0.0129581	0.0125162	0.00856809	0.0132892	0.0154502	0.0107824	0.0169498	0.00932193	0.0235426	0.00427024	0.0166015	0.0143862	0.00676637	0.0125974	0.0229519	0.0166518	0.0102701	0.0157974	0.0120901	0.0223419	0.0170013	0.0231914	0.0188727	0.013273	0.0105637	0.0176072	0.00940839	0.0237659	0.016878	0.0159886	0.0227095	0.0142657	0.0106139	0.0089953	0.0102501
K00656	E2.3.1.54, pflD; formate C-acetyltransferase [EC:2.3.1.54]	0.00419649	0.0137393	0.0311492	0.0146763	0.0131718	0.00528221	0.00691777	0.019976	0.0101867	0.00455098	0.00792435	0.00865829	0.0172176	0.0152304	0.0124763	0.0180132	0.00432681	0.0152324	0.00652057	0.0100164	0.00943621	0.0135089	0.011602	0.00852674	0.00467761	0.0065964	0.00799253	0.0105449	0.00975397	0.00889776	0.00569386	0.00482928	0.0104019	0.0144475	0.0114696	0.00363639	0.00898921	0.0087024	0.0144525	0.006491	0.0147325	0.00617591
K00657	speG, SAT; diamine N-acetyltransferase [EC:2.3.1.57]	0	0	0	0.000598296	0	0	0	0	0	0	0	0	0	0	0	0	0	0	0	0	0	0	0	0	0.00106714	0.00381025	0	0.000966958	0	0	0	0	0	0	0	0	0	0.000936238	0	0	0	0
K00658	DLST, sucB; 2-oxoglutarate dehydrogenase E2 component (dihydrolipoamide succinyltransferase) [EC:2.3.1.61]	0.0622619	0.0897554	0.0842067	0.0745027	0.0420773	0.0507048	0.0380624	0.0755823	0.0624043	0.0556743	0.0303881	0.0505822	0.0772248	0.0738328	0.0656848	0.0248154	0.0490502	0.0681241	0.0564702	0.0497799	0.0917109	0.0509515	0.0901293	0.0970242	0.0791272	0.113303	0.0550476	0.116694	0.0522135	0.0496955	0.0523125	0.0535369	0.0449719	0.0644328	0.0511245	0.0590486	0.0364003	0.0787641	0.0713076	0.0637971	0.0200404	0.0452561
K00672	ftr; formylmethanofuran--tetrahydromethanopterin N-formyltransferase [EC:2.3.1.101]	0.00372849	0.00562666	0.00878324	0.0111237	0.0271431	0.00244838	0.0300033	0.0432654	0.0108251	0.0067267	0.162938	0.0242981	0.0137369	0.0120067	0.006392	0.052299	0.00271423	0.0155602	0.0121716	0.00538933	0.00770662	0.0268051	0.0129801	0.00786482	0.00902817	0.016931	0.0204734	0.0035486	0.0385884	0.0180317	0.00938327	0.00655006	0.0153616	0.00428764	0.0173269	0.0100738	0.0231369	0.0158572	0.00765201	0.00478545	0.057884	0.0103966
K00673	astA; arginine N-succinyltransferase [EC:2.3.1.109]	0	0.00196727	0.00070762	0.000368446	0.000114319	0.00019552	0.000668483	0.00089695	0.000409096	0.00073636	0.000159587	0.000361954	0.000384058	0.00032593	0.000602079	0	0.000143453	0.00019499	0.000884698	0.000210516	0.000261321	0	0.000393429	0	0.0264558	0.0525248	0	0.00700403	0.000671293	0.000145735	0.000443659	0.00185896	0.000169248	0	0	0.000757019	0.000213476	0.00342251	0.000675774	0.00540508	0	0
K00674	dapD; 2,3,4,5-tetrahydropyridine-2,6-dicarboxylate N-succinyltransferase [EC:2.3.1.117]	0.0714891	0.096603	0.115257	0.118404	0.142693	0.0843073	0.10375	0.107472	0.113106	0.096257	0.0423371	0.127053	0.118617	0.118464	0.11711	0.0839291	0.076672	0.107743	0.0784876	0.0623501	0.105467	0.078772	0.109144	0.127522	0.0849989	0.0987772	0.101974	0.126487	0.063773	0.0985828	0.0760189	0.0863766	0.0707988	0.0930781	0.0923113	0.0956344	0.0788924	0.104896	0.109811	0.107077	0.0402349	0.0718654
K00677	lpxA; UDP-N-acetylglucosamine acyltransferase [EC:2.3.1.129]	0.0277413	0.0504231	0.0489145	0.0341991	0.0423177	0.00538666	0.0195237	0.0300359	0.0193668	0.0132868	0.00444175	0.0383972	0.0398418	0.0315685	0.0301857	0.0101706	0.00822092	0.0336576	0.0172607	0.00716786	0.0266711	0.0185869	0.034305	0.0251405	0.0428118	0.0673518	0.0308232	0.0378978	0.0319871	0.0182515	0.020208	0.0128735	0.0117585	0.0173099	0.0113757	0.0172542	0.00646811	0.0230949	0.0166741	0.0196802	0.0116349	0.013132
K00681	ggt; gamma-glutamyltranspeptidase / glutathione hydrolase [EC:2.3.2.2 3.4.19.13]	0.0184806	0.027442	0.0286365	0.0247295	0.0194382	0.0311062	0.0527412	0.0301677	0.0331495	0.034132	0.022484	0.0228166	0.0298828	0.0261048	0.0293229	0.0127261	0.0358439	0.0241182	0.031482	0.0404509	0.0345495	0.017832	0.0258907	0.0273453	0.0452906	0.0586527	0.021035	0.0400062	0.0299796	0.0224906	0.0277155	0.0194347	0.0196623	0.0267783	0.0234815	0.0208447	0.0223412	0.02829	0.0257936	0.0247291	0.0160045	0.0189207
K00688	PYG, glgP; glycogen phosphorylase [EC:2.4.1.1]	0.0881367	0.0854634	0.101134	0.0836862	0.0572816	0.0289	0.0592061	0.0938722	0.0368269	0.0208903	0.0494283	0.0609112	0.0720033	0.0663562	0.0704215	0.0352555	0.0185055	0.0604487	0.0229746	0.0176526	0.0554771	0.0464178	0.0444296	0.0405284	0.0562257	0.0421036	0.0531762	0.035269	0.0363337	0.0544237	0.0360212	0.0282886	0.0564459	0.0467394	0.0505093	0.0307621	0.0263245	0.0381002	0.0239593	0.0276284	0.0166453	0.0288711
K00690	E2.4.1.7; sucrose phosphorylase [EC:2.4.1.7]	0	0	0.00514155	0.00485924	0.00202061	0.00155138	0.00249158	0.0101397	0.00654168	0.00329028	0.00034128	0.00296942	0.00756275	0.0077154	0.00709032	0.00199309	0.000767169	0.00449451	0.00185038	0.000971971	0.00755214	0.00737549	0.00591012	0.0087235	0.00220788	0.00167853	0.00370434	0.010957	0.0011231	0.00284717	0.000446396	0.00167571	0.00737611	0.0118145	0.00401607	0.0032092	0.00372569	0.0051525	0.0052695	0.00269798	0	0.0019835
K00691	mapA; maltose phosphorylase [EC:2.4.1.8]	0	0.000273228	0.00353336	0.00437388	0.000885972	0.000716598	0.003278	0.00349615	0.00331326	0.00151226	0.000406729	0.00274878	0.00471244	0.00488805	0.00418207	0	0.00149377	0.000804265	0.00143231	0.00200567	0.00611577	0.000901613	0.00589824	0.00908739	0.00463629	0.00838119	0.000964851	0.00475428	0.00210297	0.00130481	0.00176638	0.00203386	0.00120958	0.000812661	0.00183772	0.00466915	0.00096582	0.00721044	0.00561645	0.00609229	0	0.000671868
K00692	sacB; levansucrase [EC:2.4.1.10]	0	0	0	0	0	0	0	0	0	0	0	0	0	0	0	0	0	0	0	0	0	0	0	0	0.00101034	0.00012843	0	0	0	0	0	0	0	0	0	0	0	0	0	0	0	0
K00694	bcsA; cellulose synthase (UDP-forming) [EC:2.4.1.12]	0.00954233	0.00356068	2.33804e-05	0	0	0	0.00049925	5.33449e-05	0	0	0.000117608	0.00012403	0	0	0	0	0	0.00014308	0.000135646	0.00457539	0.000192582	0.000486291	0.000386587	0.000691402	0.000167499	6.45586e-05	0	0.0020357	0.000291722	0.0004509	0.000269951	0.000442118	0.00133802	0.00475457	7.88151e-05	8.83141e-05	0.000203282	8.21261e-05	0.000705641	0	0	0.000394109
K00695	SUS; sucrose synthase [EC:2.4.1.13]	0	0	7.48699e-05	0	0.000217719	0	0	0.000170824	0	0.000315299	0	0.000537737	0.000104491	0.000248292	0.00113217	0.000169455	0.000273205	0.000284921	0	0	0.000265233	0.00109909	0	0.000251107	0.000510602	0.000544486	0	0	0	0	0.000152757	0	0	0.000179375	0.00026901	0.00040596	0	0.000403551	0	0	0	0.000619354
K00696	E2.4.1.14; sucrose-phosphate synthase [EC:2.4.1.14]	0.000283059	0.00141224	0.00408769	0.00124427	0.000540502	0.000991055	0.000479019	0.00318702	0.0024857	0.0016999	0	0.00187578	0.00388681	0.00155664	0.00125705	0.000595609	0.000502026	0.000352312	0.00126607	0.000228438	0.000998602	0.00178005	0.000409644	0.000995172	0.000887538	0.000458897	0.000744762	0.00352678	0.000806639	0.00169027	0.000153986	0.000186446	0.00263022	0.00709636	0.000747779	0.00132222	0.000638695	0.00068279	0.000689287	0.00117893	0.000167318	0.00112621
K00697	otsA; trehalose 6-phosphate synthase [EC:2.4.1.15 2.4.1.347]	0.0203399	0.0116022	0.00634993	0.0122696	0.0242705	0.00282091	0.00488717	0.00395114	0.00918755	0.00659566	0.00100927	0.0101043	0.00467673	0.00967255	0.00737007	0.00972322	0.00261235	0.0203734	0.0141311	0.00534032	0.00872889	0.0131281	0.0120511	0.00847412	0.00498694	0.00426092	0.012765	0.00335733	0.0131608	0.0165652	0.0107639	0.00443117	0.0192709	0.00708321	0.0145484	0.0109904	0.00764774	0.0160852	0.00670769	0.00227571	0.00368417	0.00752829
K00700	GBE1, glgB; 1,4-alpha-glucan branching enzyme [EC:2.4.1.18]	0.0987279	0.0597291	0.0321494	0.0368663	0.0296359	0.0469519	0.029434	0.0387502	0.0344588	0.0393314	0.0330733	0.0347161	0.0392305	0.0391481	0.0364141	0.0268586	0.0474013	0.0398937	0.0329572	0.0341784	0.0453447	0.0381651	0.0434901	0.0468556	0.0531695	0.0220524	0.0352187	0.0425935	0.0326509	0.0379304	0.0344584	0.0361387	0.046381	0.0522468	0.0403166	0.0427997	0.0328754	0.0399293	0.0332737	0.037159	0.0277742	0.0311825
K00702	E2.4.1.20; cellobiose phosphorylase [EC:2.4.1.20]	0.00135854	0.00258061	0.0485021	0.03442	0.0257701	0.00380641	0.0178129	0.0361835	0.0147733	0.00821623	0.0151899	0.0139318	0.0330853	0.0327296	0.0284575	0.0137914	0.0032267	0.028126	0.0100931	0.00440815	0.0362472	0.0194113	0.0329634	0.0255102	0.00272997	0.00420157	0.0276201	0.0367557	0.0123089	0.0212705	0.00847126	0.00651447	0.00791207	0.0372038	0.0195054	0.0112138	0.0108187	0.0248682	0.0154794	0.00837258	0.00351516	0.00711618
K00703	glgA; starch synthase [EC:2.4.1.21]	0.00618418	0.0126731	0.0268898	0.0243508	0.0167252	0.00779808	0.0098044	0.0207026	0.0159083	0.0117307	0.00248191	0.0196187	0.029335	0.0268245	0.0217043	0.0077816	0.0046102	0.0188849	0.0099394	0.00736366	0.02847	0.0129722	0.0335104	0.0323057	0.0158897	0.0249783	0.0219541	0.0299348	0.0142606	0.0206618	0.00998758	0.0146117	0.00679816	0.0252628	0.0152586	0.0120924	0.00882346	0.0227363	0.00913924	0.0134617	0.00381678	0.00973568
K00705	malQ; 4-alpha-glucanotransferase [EC:2.4.1.25]	0.0112532	0.000343774	0.00159321	0.000527707	0.0022222	0.00154436	0.00108894	0.00100056	0.00096954	0.00109702	0.000248164	0.000503468	0.000493734	0.000427226	0.000660573	0.0016885	0.00184811	0.000330106	0.00101126	0.00289729	0.00130329	0.000731503	0.00104049	0.000267669	0.00197587	0.000859132	0.00126596	0.00437977	0.00180817	0.000395193	0.000411458	0.000725321	0.00277341	0.00350546	0.00187815	0.00144452	0.00131187	0.000662092	0.00195537	0.0044658	0	0.00518492
K00721	DPM1; dolichol-phosphate mannosyltransferase [EC:2.4.1.83]	0.0139218	0.0120933	0.0185568	0.0112979	0.0146778	0.00566886	0.0118884	0.0159797	0.00998244	0.00597395	0.00218823	0.0104585	0.0158472	0.0134211	0.00946891	0.00735379	0.00861625	0.00917487	0.0102703	0.00690514	0.015098	0.00692908	0.013292	0.011801	0.00834344	0.0120964	0.00743284	0.0192289	0.0061951	0.0084414	0.0048275	0.00448662	0.00265065	0.00837209	0.00744396	0.00695796	0.00389519	0.0142364	0.00870334	0.00175802	0.000955827	0.00429616
K00728	POMT, pmt; dolichyl-phosphate-mannose-protein mannosyltransferase [EC:2.4.1.109]	0.012054	0	0	0	0	0	0	0	0	0	0.000209689	0	0	0	0	0	0	0	0	0	0	0	0	0	0	0	0	0	0	0	0	0	0	0	0	0	0	0	0	0	0	0
K00748	lpxB; lipid-A-disaccharide synthase [EC:2.4.1.182]	0.00491162	0.0012205	0.00815386	0.00598103	0.0123526	0.000222556	0.00348873	0.00518027	0.00190551	0.00172631	0.00114382	0.019758	0.0062816	0.00383474	0.00579137	0.00295846	0.00026574	0.00563678	0.00283865	0.002823	0.0067561	0.00304944	0.00492538	0.00767196	0.0270297	0.0649832	0.00754284	0.0128783	0.0167815	0.00587864	0.00916845	0.00340757	0.00607273	0.00974736	0.00164332	0.00480564	0.00242852	0.00648048	0.00381727	0.0111921	0.00197665	0.00275963
K00756	pdp; pyrimidine-nucleoside phosphorylase [EC:2.4.2.2]	0.000258942	0.00129195	0.00167033	0.00229076	0.00166092	0.00492001	0.0020367	0.00304418	0.00214144	0.00301159	0.00446127	0.0026214	0.00160901	0.00259248	0.00278658	0.0015715	0.00367977	0.00205305	0.00332987	0.00198958	0.00156227	0.000228937	0.00188897	0.00106208	0.00178004	0.00513329	0.00162277	0.00122856	0.00161318	0.00145004	0.00316486	0.00248794	0.00348291	0.00195384	0.000900594	0.00227378	0.0019363	0.00243318	0.00151791	0.00269587	0.00289088	0.00384846
K00757	udp, UPP; uridine phosphorylase [EC:2.4.2.3]	0.000488801	0.00125962	0.0213793	0.0128953	0.00241754	0.00207922	0.00254647	0.0109156	0.00280742	0.00188792	0.000478346	0.00320222	0.00930006	0.008163	0.00607436	0.00459152	0.000371225	0.00981318	0.00259203	0.000720192	0.00657933	0.00674708	0.00441387	0.00293215	0.00560759	0.00471982	0.00459447	0.00615146	0.00244944	0.00856198	0.00157604	0.0033396	0.00299704	0.00225589	0.00629491	0.00168135	0.0044054	0.00466392	0.00125787	0.00558589	0.00204869	0.00129811
K00758	deoA, TYMP; thymidine phosphorylase [EC:2.4.2.4]	0.00445894	0.00667697	0.0116849	0.0115854	0.00483061	0.00693217	0.0094473	0.0112504	0.00959784	0.00995239	0.00790112	0.00865441	0.0113992	0.014339	0.016315	0.00527032	0.00749969	0.0129242	0.0115448	0.0152185	0.0112275	0.00858647	0.0112903	0.0147021	0.0124637	0.00691342	0.00850441	0.0169083	0.00549532	0.00927392	0.00970696	0.0156632	0.00659334	0.00712338	0.00922669	0.0186778	0.00807132	0.0114906	0.0155108	0.017156	0.00409737	0.00439268
K00759	APRT, apt; adenine phosphoribosyltransferase [EC:2.4.2.7]	0.0514814	0.0721352	0.0638167	0.0596279	0.05796	0.0272544	0.0708237	0.0826793	0.0469166	0.0350383	0.19008	0.0658712	0.0578763	0.0481832	0.0432714	0.0789538	0.0273296	0.0615047	0.0428881	0.0395513	0.0417012	0.0634775	0.0437597	0.0387273	0.0510402	0.073014	0.0632632	0.039781	0.0728528	0.0432461	0.0339229	0.0290725	0.0385967	0.0403407	0.0434669	0.0387484	0.0405624	0.0396467	0.0387909	0.0305163	0.0870399	0.0440136
K00760	hprT, hpt, HPRT1; hypoxanthine phosphoribosyltransferase [EC:2.4.2.8]	0.0147777	0.0382892	0.00603973	0.00448486	0.00125346	0.00158481	0.00342879	0.00561265	0.00297986	0.0034325	0.00422393	0.0045432	0.00697018	0.00263564	0.00662397	0.00153549	0.00214497	0.00466244	0.00464511	0.00708298	0.00416467	0.00151174	0.00394081	0.00755314	0.0216736	0.0277438	0.00231935	0.023282	0.0102001	0.00298933	0.00985213	0.0045969	0.00450331	0.00485301	0.00119648	0.00506823	0.00233917	0.00459412	0.00825764	0.00523032	0.00110008	0.00546526
K00761	upp, UPRT; uracil phosphoribosyltransferase [EC:2.4.2.9]	0.010218	0.0282816	0.0246014	0.009253	0.00983725	0.00615637	0.00893756	0.0168402	0.00755167	0.0100632	0.0124215	0.00849747	0.0191206	0.0126492	0.0150466	0.00784521	0.00639809	0.00723367	0.0121238	0.0101347	0.00936462	0.00375291	0.0113295	0.0130884	0.0382105	0.0556015	0.00809653	0.0447714	0.0205347	0.0104003	0.01764	0.00861166	0.0115315	0.0241496	0.00587569	0.0103338	0.00733079	0.0184849	0.0143316	0.0142764	0.00342983	0.00770431
K00762	pyrE; orotate phosphoribosyltransferase [EC:2.4.2.10]	0.0451183	0.03234	0.101494	0.0904139	0.0884135	0.0357855	0.0790212	0.117073	0.0711207	0.0707206	0.120892	0.0833035	0.0962642	0.0808145	0.0718753	0.0618767	0.0537015	0.0984873	0.0753392	0.101089	0.0832739	0.0762905	0.0801586	0.0789339	0.0472218	0.0842943	0.0795724	0.0813656	0.0622922	0.0599515	0.0552841	0.0480733	0.057285	0.04734	0.0595662	0.049621	0.0393993	0.0781468	0.0566217	0.0613915	0.0329673	0.0481881
K00763	pncB, NAPRT1; nicotinate phosphoribosyltransferase [EC:6.3.4.21]	0.0076624	0.0176701	0.0101549	0.00553783	0.00770744	0.00325727	0.0366491	0.0491775	0.00892486	0.00724229	0.169725	0.0238023	0.0292724	0.0146962	0.0123305	0.0836741	0.00284172	0.00844929	0.00541025	0.00864802	0.00928685	0.0255171	0.0114321	0.0125443	0.0396221	0.0659621	0.0203094	0.0322381	0.0689402	0.0095794	0.0160542	0.00934448	0.00672736	0.0039734	0.00583132	0.00785176	0.0382084	0.0171743	0.012341	0.01257	0.117844	0.0223286
K00764	purF, PPAT; amidophosphoribosyltransferase [EC:2.4.2.14]	0.170788	0.163389	0.189448	0.178502	0.188937	0.129983	0.165082	0.188704	0.172898	0.147448	0.124291	0.176525	0.205703	0.190711	0.190094	0.159002	0.132127	0.188616	0.166156	0.153139	0.181845	0.162182	0.180958	0.174427	0.133676	0.15131	0.165534	0.171287	0.157116	0.148422	0.1242	0.118516	0.134478	0.180281	0.139732	0.131725	0.127281	0.171346	0.123942	0.138195	0.120151	0.119239
K00765	hisG; ATP phosphoribosyltransferase [EC:2.4.2.17]	0.125252	0.0929259	0.114563	0.0914486	0.117329	0.0658344	0.134008	0.128011	0.0880751	0.0797764	0.150233	0.103911	0.093965	0.0937345	0.0816389	0.100935	0.0655755	0.0992402	0.0891548	0.098886	0.0685205	0.085054	0.0772309	0.0691273	0.0848226	0.0947403	0.0836648	0.065288	0.0951593	0.0781936	0.0749923	0.0750478	0.07177	0.0681805	0.0819643	0.0661775	0.0771923	0.0712726	0.0683193	0.07016	0.0654008	0.0725047
K00766	trpD; anthranilate phosphoribosyltransferase [EC:2.4.2.18]	0.0836874	0.0932821	0.0398061	0.0352203	0.0445465	0.0349411	0.0882229	0.0610793	0.0548665	0.053614	0.158593	0.0549675	0.0463542	0.0403909	0.0334131	0.0802334	0.0429614	0.0292773	0.045866	0.067029	0.033994	0.0408329	0.0367254	0.0386361	0.0641759	0.0867183	0.0372309	0.0450598	0.0622753	0.0250468	0.0340389	0.0370362	0.0127797	0.0159452	0.0253202	0.0370233	0.0444717	0.0366021	0.0375083	0.0433025	0.0682601	0.0432347
K00767	nadC, QPRT; nicotinate-nucleotide pyrophosphorylase (carboxylating) [EC:2.4.2.19]	0.0225285	0.00899058	0.0231114	0.016913	0.0309332	0.00654581	0.034401	0.0495815	0.0103236	0.0056728	0.112542	0.0489949	0.021994	0.0129025	0.00947231	0.0136323	0.00721567	0.0185218	0.00470374	0.00367698	0.00942224	0.00498342	0.0137509	0.01461	0.0257699	0.0754904	0.0156063	0.0200727	0.0274664	0.00625155	0.0197135	0.00902402	0.00452518	0.00584651	0.00561736	0.0113244	0.00683845	0.00898581	0.0070879	0.00700627	0.014795	0.0062892
K00768	E2.4.2.21, cobU, cobT; nicotinate-nucleotide--dimethylbenzimidazole phosphoribosyltransferase [EC:2.4.2.21]	0	5.52674e-05	0.00183166	0.00165164	0.000944762	0.000378859	0.000508259	0.00182842	0.00124429	0.000313537	0	0.00062386	0.00173266	0.00122031	0.000819882	8.89765e-05	0	0.002402	0.00231018	0.000421031	0.000712278	0.0011135	0.00206492	0.00177377	0.0048697	0.00592359	0.00381304	0.00543729	0.0065283	0.00384852	0.00612375	0.00421375	0.002977	0.00539026	0.00386686	0.00144012	0.00386169	0.0027642	0.00187477	0.00475675	0.00192386	0.00374202
K00769	gpt; xanthine phosphoribosyltransferase [EC:2.4.2.22]	0.00315461	0.00662023	0.0113859	0.00797521	0.00597987	0.0019486	0.00807882	0.0128965	0.00531019	0.00628015	0.00520383	0.00608729	0.0121468	0.0095088	0.0121636	0.0105862	0.00407709	0.00388191	0.0111753	0.0049143	0.00648621	0.00779179	0.00660739	0.00822483	0.0155857	0.00675667	0.00753576	0.0282323	0.0168624	0.00202867	0.00603975	0.00786546	0.00678488	0.00630846	0.00453424	0.00716013	0.00685027	0.00588404	0.0143177	0.00740148	0.0117225	0.0120042
K00772	mtaP, MTAP; 5'-methylthioadenosine phosphorylase [EC:2.4.2.28]	0.0489718	0.0235304	0.030205	0.0357127	0.0354958	0.0111427	0.0282791	0.024157	0.0348256	0.0257234	0.0107424	0.0252198	0.0226558	0.0189261	0.0184096	0.0391135	0.0171027	0.0310875	0.0484237	0.0444106	0.0201929	0.0238516	0.0312984	0.02376	0.0281687	0.0284053	0.0297148	0.052147	0.038069	0.0272171	0.0314784	0.0312932	0.0303195	0.0215671	0.027956	0.0371813	0.0367003	0.0309087	0.0319602	0.0195337	0.025811	0.0402661
K00784	rnz; ribonuclease Z [EC:3.1.26.11]	0.0327363	0.0158277	0.00597576	0.0062023	0.00665789	0.006214	0.0417986	0.0420512	0.0109318	0.0114125	0.142742	0.0202277	0.0170983	0.00383371	0.00440258	0.0212945	0.00937467	0.0053115	0.0121275	0.0149034	0.00486759	0.00822003	0.00924692	0.00611729	0.0135252	0.0298412	0.0073243	0.00737228	0.0245416	0.00512709	0.0133976	0.00915116	0.00567341	0.00757168	0.0113677	0.0124597	0.0181574	0.00529783	0.00497463	0.00566126	0.0190891	0.0163409
K00788	thiE; thiamine-phosphate pyrophosphorylase [EC:2.5.1.3]	0.0047041	0.00356418	0.000484074	0.000946156	0.00038754	0	0.000827496	0.00118932	0.00056635	0.000126404	0	0.000285312	0.000509766	0.000207493	0.000479119	0.00013587	0	7.79502e-05	0.000896026	0.00183233	0.000904338	0.000574301	0	0.000776278	0.0144719	0.0260719	0.00184107	0.00799062	0.00834454	0.00145105	0.00298895	0.00264384	0.0029125	0.00405514	0.0016005	0.00149384	0.000397628	0.00177498	0.00423116	0.00314921	0.000298054	0.000608791
K00789	metK; S-adenosylmethionine synthetase [EC:2.5.1.6]	0.305057	0.275643	0.392703	0.371746	0.347661	0.282558	0.370159	0.346071	0.289872	0.250286	0.361644	0.372677	0.372726	0.361752	0.362205	0.350589	0.241977	0.329244	0.269986	0.242836	0.31683	0.321095	0.321773	0.31489	0.256605	0.178914	0.371772	0.249863	0.292557	0.315281	0.299634	0.273971	0.294409	0.32317	0.331063	0.286885	0.292399	0.303871	0.256017	0.256585	0.293076	0.292847
K00790	murA; UDP-N-acetylglucosamine 1-carboxyvinyltransferase [EC:2.5.1.7]	0.0594026	0.0838914	0.106626	0.0924234	0.111933	0.0481518	0.0471589	0.0904544	0.0766062	0.0743174	0.0378374	0.0949921	0.0953299	0.0896966	0.0922679	0.0504968	0.0498513	0.115554	0.0745849	0.0762106	0.094059	0.0694285	0.0971306	0.0927317	0.0787731	0.112926	0.0923113	0.121188	0.0734051	0.0996943	0.0847337	0.0800494	0.0773349	0.0881399	0.0771643	0.0903432	0.0673343	0.102628	0.0889129	0.0685378	0.0509593	0.0704012
K00791	miaA, TRIT1; tRNA dimethylallyltransferase [EC:2.5.1.75]	0.00377193	0.00157155	0.002131	0.00119337	0.00221496	0.00187391	0.00354802	0.00143873	0.00403545	0.00291245	0	0.00140667	0.00253819	0.00218626	0.00187216	0.00110077	0.000148264	0.00335116	0.0018056	0.00534309	0.00248483	0.00335018	0.00174071	0.00264397	0.0157073	0.0312566	0.00361763	0.00649067	0.00970494	0.00277885	0.00254671	0.00204522	0.00498151	0.0107949	0.000849036	0.000981411	0.00201023	0.00271765	0.00393425	0.00271593	0	0.0020321
K00793	ribE, RIB5; riboflavin synthase [EC:2.5.1.9]	0.0306854	0.0236347	0.0158317	0.0177885	0.021639	0.01401	0.0396777	0.0157607	0.03421	0.026846	0.00316402	0.0176121	0.0199193	0.014947	0.0159327	0.0145178	0.0143575	0.0168754	0.0236655	0.0371481	0.0242544	0.0200133	0.0191323	0.0220739	0.0358715	0.0591362	0.0130002	0.0300778	0.0191604	0.0123722	0.0309364	0.0117334	0.00685068	0.00507861	0.0137631	0.018483	0.012312	0.0141574	0.01766	0.016361	0.00436287	0.0129313
K00794	ribH, RIB4; 6,7-dimethyl-8-ribityllumazine synthase [EC:2.5.1.78]	0.0193622	0.0181222	0.0361962	0.0361682	0.0330569	0.0159209	0.035017	0.0355044	0.0355099	0.0322546	0.0107257	0.0390834	0.0386714	0.0348238	0.0325206	0.0162066	0.0164271	0.0273601	0.0284948	0.0245677	0.0234707	0.0279378	0.0334691	0.0289746	0.0408772	0.0673186	0.0265434	0.0396535	0.0311364	0.0210846	0.0269188	0.0170926	0.0205388	0.0214453	0.0150462	0.0242172	0.0114432	0.0255903	0.0210377	0.0221542	0.00916472	0.012085
K00795	ispA; farnesyl diphosphate synthase [EC:2.5.1.1 2.5.1.10]	0.0020558	0.00381968	0.0118632	0.004939	0.0323878	0.00248868	0.0054752	0.00881219	0.00307142	0.00745891	0.00284322	0.0266626	0.00631799	0.00447173	0.00492781	0.00796255	0.00618429	0.0137675	0.00846734	0.00931626	0.00478057	0.00264083	0.0026386	0.00535266	0.0156881	0.0377438	0.0146772	0.00818962	0.0227209	0.00847612	0.0294229	0.00787098	0.0030357	0.000604489	0.00521028	0.00862794	0.00320095	0.00646727	0.00963078	0.0119402	0.00200109	0.00602738
K00796	folP; dihydropteroate synthase [EC:2.5.1.15]	0.0119254	0.00261642	0.00294368	0.0013643	0.00124649	0.00335313	0.00600618	0.00236341	0.00217759	0.00225829	0.00360645	0.00236482	0.00121168	0.00206454	0.00265121	0.0017678	0.00550239	0.000772933	0.00173217	0.00490913	0.00380533	0.00258374	0.00174136	0.0011888	0.0268222	0.0562552	0.00240753	0.00436726	0.0203801	0.0031634	0.0198341	0.00450736	0.00305017	0.00601446	0.00287747	0.0035154	0.00312729	0.00171754	0.00220224	0.00561685	0.00331679	0.00535638
K00797	speE, SRM, SPE3; spermidine synthase [EC:2.5.1.16]	0.00658049	0.00767689	0.0040948	0.00130495	0.00165822	0.000130475	0.00108282	0.00146894	0.00129347	0.00110443	0.000783883	0.00151426	0.000982023	0.00143674	0.00133174	0.00247646	0	0.00247097	0.00135713	0.00177298	0.00139896	0.00205676	0.000229162	0.0020967	0.00630927	0.00445824	0.000389047	0.00487283	0.00144272	0.00260141	0.000907362	0.000403763	0.00357978	0.00702031	0.0010684	0.000633541	0.000559548	0.00138275	0.00199019	0.00195093	0.000717384	0.00285012
K00798	MMAB, pduO; cob(I)alamin adenosyltransferase [EC:2.5.1.17]	0.0163389	0.0303868	0.0160643	0.0188707	0.0229989	0.0174298	0.0206102	0.0150974	0.0174053	0.0205907	0.00431763	0.015488	0.011285	0.0124609	0.013575	0.00694337	0.0211018	0.0207806	0.0241482	0.0295912	0.01781	0.0141152	0.0164979	0.0151161	0.0358033	0.0563201	0.0108558	0.0217287	0.0165944	0.0205474	0.0232866	0.0144041	0.0157061	0.0122767	0.0138845	0.0139569	0.0153302	0.0259941	0.0204454	0.0164653	0.0093275	0.0114403
K00799	GST, gst; glutathione S-transferase [EC:2.5.1.18]	0.0143501	0.0319353	0.0217933	0.0287842	0.0365563	0.0087279	0.0148883	0.0206858	0.0259871	0.0260747	0.0108885	0.0205913	0.0248417	0.0273426	0.0258854	0.0170838	0.00985411	0.0374042	0.0303452	0.0163429	0.0263354	0.0334747	0.0312512	0.0347112	0.0460514	0.0625456	0.0311689	0.0819377	0.0656571	0.0373961	0.0410106	0.0277741	0.0394174	0.0394352	0.0305804	0.0282776	0.020282	0.0411831	0.041	0.0225152	0.01229	0.0280549
K00800	aroA; 3-phosphoshikimate 1-carboxyvinyltransferase [EC:2.5.1.19]	0.0302972	0.0242637	0.0220073	0.020656	0.0353067	0.0129094	0.0358836	0.0456225	0.0237039	0.0133147	0.105812	0.0508626	0.0268906	0.015863	0.0137461	0.0235236	0.0110751	0.0167877	0.0124927	0.0125292	0.0150018	0.0173354	0.0168817	0.0141442	0.0570216	0.122738	0.0175279	0.0336682	0.0473061	0.0111038	0.0421781	0.0140152	0.0090545	0.00958237	0.00752775	0.0161964	0.0103261	0.0117732	0.0184169	0.0146929	0.0101371	0.0126354
K00801	FDFT1; farnesyl-diphosphate farnesyltransferase [EC:2.5.1.21]	0.0204091	0.0196762	0	0	0	0	0	0	0.000378917	0	0	0	0	0	0	0	0	0	0	0	0	0	0	0	0.00120978	0.00416641	0	0	0	0	0	0	0	0	0	0	0	0	0	0	0	0
K00803	AGPS, agpS; alkyldihydroxyacetonephosphate synthase [EC:2.5.1.26]	5.42708e-05	0.000316957	0.000229773	0	0	0.00156928	0.000724591	0.000136967	0	0.00378339	0	0.000320598	0	0	0.000716378	0	0.00223637	0.000433799	0.0011705	0.00155876	0	0	0.000400518	0	0.0134068	0.0325107	0.000165086	0.00116572	0.00958908	0.00323562	0.000980876	0	0	0.000565202	0	0.0012675	0	0.000210864	0.000421685	0.00252823	0	0.00108066
K00805	hepST; heptaprenyl diphosphate synthase [EC:2.5.1.30]	0	0.000424824	0.00207106	0.0031183	0.000389812	0.000427621	0.000646081	0.00231912	0.000732268	0.000288609	0.000226359	0.000647893	0.00169011	0.00152061	0.00113146	0	0.000614195	0.00105112	0.00124269	0.000564308	0.00120839	0	0.00146126	0.00144206	0.00100034	0.00521336	0	0.00224819	0.000192233	0.00192241	0.000640237	0.00197099	0.00132371	0.000553901	0.00108375	0.002024	0.000259384	0.000573668	0.000696262	0.000671615	0	0.000860553
K00806	uppS; undecaprenyl diphosphate synthase [EC:2.5.1.31]	0.0332867	0.0507282	0.0233644	0.0243735	0.0174037	0.0077162	0.00952991	0.018934	0.0172136	0.013563	0.00574218	0.0158716	0.0225133	0.0225967	0.0251561	0.00816207	0.00659778	0.0229091	0.0173217	0.0154745	0.0230174	0.0164537	0.0216236	0.0322254	0.0340045	0.075957	0.0233404	0.0449904	0.0231142	0.0168209	0.0240649	0.0143624	0.0148665	0.0155078	0.0166869	0.0219535	0.0112876	0.0246573	0.0160807	0.0143149	0.00363755	0.0107638
K00808	hss; homospermidine synthase [EC:2.5.1.44]	0.0108983	0.00917221	0.000695251	0.00142095	0.000515684	0.000301888	0.00305117	0.000804824	0.0016899	0.00133758	0.00234429	0.00153227	0.00126237	9.30443e-05	0.000858395	0	0.00199162	0.000834532	0.00137759	0.000845563	0.000373001	0.000738128	0.000884605	0.000294481	0.00341868	0.00341977	0.000832032	0.00106589	0.00247047	0.000646341	0.000375942	0.000260108	0.00117338	0.00652189	0.000784125	0.000202783	0.000228531	0.00114999	0.000149143	0.00152914	0.000175067	0.000533156
K00812	aspB; aspartate aminotransferase [EC:2.6.1.1]	0.0479208	0.0694375	0.0892039	0.0778705	0.0933766	0.0490051	0.100935	0.0927412	0.0844972	0.0675391	0.120376	0.0955571	0.0902872	0.0854302	0.0702583	0.053336	0.0649575	0.0874114	0.0633545	0.0782521	0.0871773	0.0717748	0.102444	0.0921411	0.0754014	0.102902	0.0786845	0.092967	0.0746737	0.0721304	0.0801257	0.0653223	0.0593745	0.0732536	0.076199	0.0764344	0.0670772	0.0924712	0.0777812	0.0582087	0.0782098	0.0852295
K00813	aspC; aspartate aminotransferase [EC:2.6.1.1]	0	0	0	0	0	0	0	0	0	0	0	0	0	0.000143961	0	0	0	0	0	0	0	0.000183182	0.000144813	0	0.00605881	0.0152181	0.00146016	0	0.00930839	0.00100568	0.00798417	0.00031438	0	0.0011304	0	0.00134494	0	0.000269034	0	0.000433381	0.000482465	0.000131593
K00814	GPT, ALT; alanine transaminase [EC:2.6.1.2]	0.00217902	0.000235669	0	0	0	0	0.000158362	0	0	0	0	0	0	0	0	0	0	0	0	0	0	0	0	0	0	0	0	0	0	0	0	0	0	0	0	0	0	0	0	0	0	0
K00817	hisC; histidinol-phosphate aminotransferase [EC:2.6.1.9]	0.0435746	0.0249518	0.0139455	0.0127299	0.0373728	0.00969292	0.0289488	0.0171369	0.00910732	0.0103014	0.00779368	0.036276	0.00925467	0.0106177	0.00685323	0.0115957	0.00997668	0.0157824	0.0113602	0.0193355	0.00764746	0.0109847	0.010168	0.00840978	0.0718048	0.140044	0.019218	0.0161494	0.040039	0.0081577	0.0558836	0.0143227	0.00593169	0.00486936	0.00780492	0.0168817	0.0161068	0.0123569	0.0142856	0.0140491	0.00513861	0.0148902
K00819	rocD, OAT; ornithine--oxo-acid transaminase [EC:2.6.1.13]	0.00922566	0.0152977	0.0371696	0.0229368	0.0260781	0.00913041	0.0179168	0.0217663	0.0185448	0.0134323	0.0217268	0.0256661	0.0325264	0.0309021	0.0236914	0.0245975	0.0147484	0.0258559	0.0166682	0.021039	0.0244266	0.020723	0.026368	0.0296249	0.0160846	0.027346	0.029358	0.0234113	0.0257957	0.0204725	0.0207357	0.0221262	0.0169442	0.0164299	0.021651	0.0233342	0.0229017	0.0255526	0.0223198	0.0236158	0.0120636	0.0181417
K00820	glmS, GFPT; glutamine---fructose-6-phosphate transaminase (isomerizing) [EC:2.6.1.16]	0.155261	0.171544	0.157471	0.143331	0.123355	0.106789	0.184067	0.199607	0.106796	0.106467	0.48913	0.167041	0.160891	0.120828	0.122407	0.206727	0.106232	0.130089	0.114663	0.114394	0.103883	0.131109	0.118252	0.116534	0.156798	0.197581	0.125409	0.116656	0.195489	0.106233	0.114652	0.0958472	0.0796947	0.0904677	0.0764578	0.109552	0.143354	0.121515	0.0971319	0.116515	0.257937	0.12897
K00821	argD; acetylornithine/N-succinyldiaminopimelate aminotransferase [EC:2.6.1.11 2.6.1.17]	0.033091	0.0501452	0.0338247	0.0375325	0.0684209	0.00922258	0.0237082	0.0258364	0.0229189	0.0186262	0.00902139	0.051707	0.0277815	0.0345172	0.0259613	0.0322554	0.00841358	0.0446479	0.024921	0.0107936	0.0258437	0.0296679	0.0306884	0.0283182	0.0283025	0.0429218	0.0372353	0.0388277	0.0343666	0.0371947	0.0341615	0.0189679	0.0374446	0.0298602	0.0330091	0.0221786	0.0226222	0.0366704	0.0218941	0.0195303	0.0193882	0.0244721
K00822	E2.6.1.18; beta-alanine--pyruvate transaminase [EC:2.6.1.18]	0.0143165	0.0397629	0.00652817	0.00955963	0.00544202	0.0155695	0.0112153	0.00968425	0.0185119	0.0148637	0.0234935	0.0124968	0.0159245	0.0108167	0.0122556	0.0115948	0.0116393	0.0135472	0.0190692	0.0236508	0.013123	0.0139866	0.0171362	0.0115794	0.0501707	0.0544885	0.0106836	0.0129935	0.00741466	0.0154575	0.0137283	0.0129737	0.0150362	0.0174344	0.0110174	0.0166573	0.0144676	0.0134508	0.0197323	0.0319007	0.00752082	0.0175452
K00823	puuE; 4-aminobutyrate aminotransferase [EC:2.6.1.19]	0.0113401	0.0198485	0.0130264	0.0110904	0.0130195	0.00361425	0.0562214	0.0859457	0.00825161	0.00930012	0.320117	0.034914	0.0326847	0.0146099	0.0206769	0.127744	0.00590118	0.0126826	0.00830586	0.0101508	0.0171813	0.0341283	0.0201879	0.0134839	0.0153513	0.0344104	0.0257049	0.0314447	0.0823732	0.0107875	0.0105727	0.0125802	0.0146653	0.0117314	0.0119914	0.0119621	0.0450266	0.0133153	0.0159524	0.0116009	0.156225	0.0282797
K00824	dat; D-alanine transaminase [EC:2.6.1.21]	0.00666167	0.00233653	0.0058081	0.00559011	0.00386918	0.000992756	0.00448755	0.00536276	0.00559976	0.00480092	0.0017288	0.002319	0.00506878	0.00527131	0.00482576	0.0028828	0.00102724	0.00319231	0.00630184	0.00480879	0.00477692	0.00395074	0.00557799	0.00588482	0.0135228	0.00635292	0.00334256	0.017988	0.00421131	0.00316342	0.00141081	0.00344903	0.00410646	0.00253943	0.00262172	0.00587511	0.00204311	0.00639564	0.00641095	0.00613341	0.00414587	0.0103432
K00826	E2.6.1.42, ilvE; branched-chain amino acid aminotransferase [EC:2.6.1.42]	0.169027	0.133574	0.0910362	0.0825343	0.108787	0.0977899	0.155071	0.0875576	0.121146	0.124165	0.0295718	0.11224	0.0858038	0.0750002	0.0821134	0.0632392	0.108835	0.0711974	0.111442	0.173221	0.0761025	0.0649468	0.0902008	0.0864637	0.118314	0.0963213	0.0639545	0.118428	0.0608831	0.0663183	0.0618497	0.0856354	0.0566566	0.0683856	0.0630035	0.0911339	0.0827077	0.0908294	0.0933243	0.111507	0.0467712	0.093607
K00830	AGXT; alanine-glyoxylate transaminase / serine-glyoxylate transaminase / serine-pyruvate transaminase [EC:2.6.1.44 2.6.1.45 2.6.1.51]	0.0784092	0.0551931	0.0855631	0.0976866	0.0782845	0.0402263	0.0602563	0.0822981	0.0878289	0.0548024	0.0219723	0.0782825	0.0819741	0.0776502	0.0951323	0.0573175	0.0245894	0.0789868	0.0603368	0.0246124	0.0661327	0.0662806	0.0704133	0.0650458	0.0410294	0.0207291	0.0529733	0.0819071	0.0363821	0.0617461	0.0380689	0.0476437	0.0565279	0.0381634	0.0624231	0.0541342	0.0330708	0.0662077	0.0513841	0.0570627	0.0193304	0.0440223
K00831	serC, PSAT1; phosphoserine aminotransferase [EC:2.6.1.52]	0.0163054	0.0245952	0.0350427	0.0254566	0.0190764	0.0135332	0.0163545	0.0261049	0.027793	0.017437	0.0157938	0.0215197	0.0337326	0.0296373	0.0280225	0.0190281	0.010162	0.0276787	0.0253292	0.0125154	0.0346821	0.030697	0.0356633	0.0417884	0.0463503	0.0827607	0.0244986	0.0615505	0.0298628	0.0239975	0.0290172	0.0179941	0.0158435	0.0186284	0.0222496	0.02216	0.0147031	0.0313414	0.0264248	0.0292132	0.0180137	0.0149919
K00832	tyrB; aromatic-amino-acid transaminase [EC:2.6.1.57]	0.0109582	0.0195204	0.00292965	0.000939607	0.000269969	0.000243681	0.00188154	0.00126512	0.00174708	0.000482565	0.00090769	0.00122931	0.00161304	0.00181626	0.000868649	0.000271739	0.000477918	0.000623902	0.000571131	0.00156539	0.00125343	0.00271944	0.00143738	0.00132045	0.0418122	0.0658699	0.00109473	0.0104625	0.0118534	0.0016959	0.0109141	0.0018311	0.00303064	0.00158705	0.000235207	0.00243285	0.000568642	0.0043626	0.00311897	0.00638357	0.000104207	0.00202958
K00833	bioA; adenosylmethionine---8-amino-7-oxononanoate aminotransferase [EC:2.6.1.62]	0.0345189	0.0124664	0.00594516	0.00570527	0.0231169	0.00763	0.0211266	0.00858679	0.00999952	0.0145987	0.00481533	0.00756615	0.00470594	0.00579071	0.00364977	0.00740281	0.0133142	0.00607692	0.0108459	0.019339	0.00608778	0.00473298	0.00492668	0.00392125	0.038536	0.0757292	0.00971858	0.0124898	0.0360841	0.00861886	0.025379	0.00615351	0.00477004	0.00875001	0.00366183	0.0101201	0.0049326	0.00364733	0.00811212	0.00716384	0.000900986	0.00957546
K00835	avtA; valine--pyruvate aminotransferase [EC:2.6.1.66]	0	0	0.000381215	0.000776588	0.000456498	0.000233895	0.000879825	0.00067233	0.000765432	0.00181922	0	0.0010147	0.00160163	0.00235464	0.000942411	0.00102356	0.000279486	0.000375578	0.000313388	0.00309983	0.00243926	0.00181627	0.00177608	0.0022943	0.0101012	0.0358862	0.000977296	0.000580243	0.0205774	0.00307887	0.0241034	0.00273558	0.000325994	0.000348322	0	0.00324601	0	0.00380805	0.00096169	0.00883679	0.00125698	0.000811847
K00836	ectB, dat; diaminobutyrate-2-oxoglutarate transaminase [EC:2.6.1.76]	0.000447629	0	0.00199596	0.000231898	0.000490157	0	0.00058557	0.000960692	0	0.000133627	0	0.000161601	0.000514378	4.58941e-05	0	0	0	0	0	0	0	6.61967e-05	0.000201006	0	0.0140144	0.0229938	0.00013046	0.000186956	0.00204258	0.000313677	0.00732918	0.00145795	0	0	0	0.00135803	0	0.000335904	0.000407956	0.010838	8.6352e-05	0.000805475
K00839	pucG; (S)-ureidoglycine---glyoxylate transaminase [EC:2.6.1.112]	0	0	0	0	0	0	0	0	0	0.00041883	0	0	0	0	0	0	0.000362914	0	0.000813874	0	0	0	0	0	0	0	0	0	0	0	0	0	0	0	0	0	0	0	0	0	0	0
K00840	astC; succinylornithine aminotransferase [EC:2.6.1.81]	0.000188092	0.000490325	0	0	0	0	0	9.90443e-05	0	0	0	5.93052e-05	0	0	0	0	0	0.000298703	0	0	0	0	0	0	0.012281	0.0211257	0	0	0.000384466	0.000160926	0.000589835	0	0.000186889	0.000390302	0.000146334	0.000163971	0	0	0	0	0.00144203	0
K00841	patA; aminotransferase [EC:2.6.1.-]	0	0	0	0	0	0	0	0	0	0	0	0	0	0	0	0	0	0	0	0	0	0	0	0	0.000722406	0.00215401	0	0	0	0	0	0	0	0	0	0	0	0	0	0	0	0
K00845	glk; glucokinase [EC:2.7.1.2]	0.00920726	0.00495251	0.0018913	0.00124525	0.00034529	0.000195658	0.00343105	0.00162509	0.00137363	0.000815988	0.000450832	0.0013646	0.00117772	0.000946294	0.00155589	0.00159951	7.36825e-05	0.00116354	0.00136489	0.000742311	0.00128148	0.0010075	0.00239455	0.00309173	0.0118559	0.0221319	0.001856	0.00751078	0.00248745	0.00207255	0.00126705	0.00106108	0.00560254	0.0113445	0.00174827	0.00162767	0.00020505	0.00169263	0.00228218	0.00103192	0.000544681	0.00107277
K00847	E2.7.1.4, scrK; fructokinase [EC:2.7.1.4]	0.00381791	0.00300698	0.000921666	0.00207	0.0022681	0.00166882	0.00625399	0.002312	0.00240234	0.00236177	0.00403632	0.00261624	0.00144576	0.00218605	0.00235249	0.00235531	0.00176395	0.000643085	0.00323382	0.00732426	0.00590364	0.00172335	0.00355038	0.00373272	0.00854515	0.00242074	0.0043665	0.0061234	0.00491985	0.0031021	0.00336191	0.00483371	0.00356773	0.0142709	0.00192434	0.00198101	0.00641047	0.00148968	0.00332669	0.00233912	0.00341185	0.00440682
K00848	rhaB; rhamnulokinase [EC:2.7.1.5]	0	0	0	0.00022089	0	0	0	0.0002679	0.000203647	0	0	0	0.00019274	0.000326343	0.000317261	0	0	0	0	0	0.000229502	0	0.000115175	0.000727932	0	0	0	0.00359036	0	0	0	0	0.00044592	0	9.89529e-05	0.000110879	0	0	0	0	0	0
K00849	galK; galactokinase [EC:2.7.1.6]	0	0	0.00328038	0.00191348	0.000101717	0.00055534	0.00227896	0.00191181	0.000655875	0.000536296	0.000230212	0.000462209	0.00126245	0.00280027	0.00343744	0.000557554	0	0.000938917	0.000143122	0.00187718	0.00237681	0.00090024	0.00173333	0.00179886	0.00193623	0.00117643	0.000741518	0.000542836	0	0.00055374	0.000115956	0.00100831	0.000150591	0.00581286	0.000117912	0.000114407	0.00063954	0.00184783	0.000240863	0.00282051	0	0
K00850	pfkA, PFK; 6-phosphofructokinase 1 [EC:2.7.1.11]	0.0133477	0.0290233	0.029625	0.0150812	0.0151438	0.00376149	0.0063347	0.0182477	0.0145227	0.00859231	0.00510212	0.0147588	0.0240986	0.0175733	0.0149588	0.0138556	0.00470203	0.0151207	0.00826352	0.00596223	0.0176553	0.00819188	0.0157436	0.0228612	0.00998569	0.0185508	0.0118657	0.0194156	0.0143431	0.00947413	0.00888594	0.00768624	0.00716903	0.00496236	0.0129084	0.00918379	0.00646024	0.0187598	0.0108453	0.0140041	0.0197682	0.00443773
K00851	E2.7.1.12, gntK, idnK; gluconokinase [EC:2.7.1.12]	0	0	7.57207e-05	0	0	0	0	0	0	0	0	0	0	0	0	0	0	0	0	0.00283837	0	0	0	0	0.000929385	0.00319659	0	0	0	0	0	0	0.000325994	0	0	0	0	0	0	0	0	0
K00852	rbsK, RBKS; ribokinase [EC:2.7.1.15]	0.00158389	0.00975203	0.000728718	0.00162465	0.001494	0.00110933	0.0225442	0.0317289	0.00280726	0	0.112904	0.0144386	0.00896781	0.00330275	0.00266568	0.0518512	0.000725828	0.00153768	0	0.00218626	0.00171806	0.0131272	0.00205157	0.00195275	0.00753174	0.0166618	0.0118596	0.00632045	0.0343658	0.00155337	0.000750947	0.00219538	0.00234907	0.00357049	0.00115657	0	0.0211137	0.00335765	0.0013987	0.00200162	0.0581486	0.00917044
K00853	araB; L-ribulokinase [EC:2.7.1.16]	0.00240787	0.00252447	0.00142174	0.00292263	0.00310159	0.00232892	0.00153548	0.00182408	0.00234286	0.000889597	0.00532189	0.00270444	0.00187868	0.00292281	0.00341206	0.00327057	0.00225155	0.00329997	0.000745159	0.00285535	0.00357053	0.00468595	0.00220264	0.00194877	0.00563988	0.000973205	0.00267526	0.00163634	0.00247549	0.00453905	0.00327589	0.00176644	0.0073247	0.00710949	0.00260608	0.00361087	0.00313962	0.00140863	0.00203792	0.00350828	0.00226537	0.00244615
K00854	xylB, XYLB; xylulokinase [EC:2.7.1.17]	0	0.00170788	0.00413262	0.00631805	0.00606488	0.00289123	0.008384	0.00666918	0.00175977	0.00242743	0.0114403	0.00631409	0.00789764	0.00930831	0.00315104	0.0146474	0.00577133	0.00791886	0.00295024	0.00397393	0.00264331	0.0149435	0.00881912	0.00609856	0.00544648	0.00317732	0.00957881	0.00852224	0.0191192	0.00610461	0.00581804	0.00736329	0.00712601	0.00310551	0.0111477	0.00323691	0.0236751	0.00413899	0.00991382	0.00146978	0.0134347	0.0115697
K00855	PRK, prkB; phosphoribulokinase [EC:2.7.1.19]	0.0299251	0.0566047	0.0289746	0.041975	0.0691722	0.0508689	0.0567267	0.0351262	0.0638501	0.045523	0.0112913	0.0685953	0.0413642	0.0372976	0.0492122	0.0536475	0.0279016	0.0320588	0.0345936	0.0254876	0.0274338	0.0257363	0.0315111	0.0326577	0.0358478	0.0106527	0.0309459	0.0178596	0.0286949	0.0336761	0.0216554	0.0178808	0.0277597	0.0143367	0.0260119	0.0257235	0.0218959	0.0324394	0.0197881	0.0196929	0.00884021	0.0157423
K00856	E2.7.1.20, ADK; adenosine kinase [EC:2.7.1.20]	0.0102314	0.0111169	0.00274495	0.00361055	0.00386561	0.00652434	0.0122769	0.00430527	0.00789096	0.00576234	0.0094959	0.00648461	0.00541205	0.00307299	0.00598636	0.00758884	0.0084349	0.00642582	0.00449645	0.00852311	0.00507189	0.00658898	0.00507298	0.00281711	0.00748219	0.00175148	0.010494	0.00469769	0.00675279	0.00736281	0.00279086	0.00764495	0.00239179	0.00237998	0.00437173	0.00713622	0.00331915	0.00631879	0.00518504	0.0161077	0.00402343	0.00378452
K00857	tdk, TK; thymidine kinase [EC:2.7.1.21]	0.00577031	0.0224392	0.0513007	0.0421385	0.0242404	0.00892075	0.0106113	0.0420459	0.0257599	0.014987	0.00333857	0.0186306	0.0456535	0.0401498	0.0357129	0.0125069	0.00679638	0.0343607	0.020343	0.0120236	0.0494272	0.0158101	0.0530874	0.0486964	0.0176878	0.0360737	0.0253083	0.0635163	0.0138476	0.0189443	0.0121015	0.0178572	0.0152861	0.0390663	0.0199198	0.0242209	0.0138377	0.0429871	0.0281223	0.0174222	0.003663	0.0148958
K00858	ppnK, NADK; NAD+ kinase [EC:2.7.1.23]	0.0735052	0.0460235	0.0159418	0.0263542	0.0392463	0.0205452	0.0607035	0.0217334	0.0430938	0.0493729	0.0116252	0.02466	0.0156572	0.0249831	0.0154189	0.0221279	0.0401977	0.0286722	0.0534	0.0804231	0.0320532	0.0332182	0.0370928	0.0300984	0.0504357	0.0727212	0.0221239	0.0298325	0.0348919	0.0336058	0.0452199	0.0275571	0.031057	0.0253121	0.0261981	0.0427589	0.0376521	0.0284542	0.030927	0.0362723	0.0148181	0.0366161
K00859	coaE; dephospho-CoA kinase [EC:2.7.1.24]	0.000945646	9.22939e-05	0	0	0	0	0	0.000580279	0	0.000572685	0.0016519	5.05409e-05	0	0	0.00025994	0.000307786	0	0.000294775	0	0	0.000564973	0.000162621	0.000793018	0.000427907	0.0155554	0.0459522	0.000430987	0.000154961	0.0204538	0.00231588	0.0124167	0.00179698	0.000585459	0.0051964	0.000687622	0.00211738	0.00129229	0.000238836	0.0015028	0.00143643	0.00264602	0.00166253
K00860	cysC; adenylylsulfate kinase [EC:2.7.1.25]	0.0432278	0.00817389	0.0137672	0.0156157	0.0203124	0.0106339	0.0376347	0.0176267	0.0242563	0.0265884	0.00398713	0.0238994	0.0178114	0.0232307	0.0129511	0.0167572	0.0198059	0.0198856	0.0303353	0.0345887	0.0222555	0.0263109	0.0229995	0.0214082	0.0141871	0.0056081	0.0212953	0.0169615	0.0137945	0.0192703	0.0214328	0.0218715	0.017954	0.00956151	0.017533	0.0224378	0.0211254	0.0202045	0.0184683	0.01656	0.034724	0.0306639
K00863	DAK, TKFC; triose/dihydroxyacetone kinase / FAD-AMP lyase (cyclizing) [EC:2.7.1.28 2.7.1.29 4.6.1.15]	0	0.0012676	0.00360276	0.00185718	0.0034059	0.000404885	0.00176938	0.00237396	0.000797444	0.00169622	0.000446661	0.0020736	0.00301597	0.0019521	0.00300328	0.000348706	0.000203475	0.00519425	0.00314917	0.00142726	0.0033297	0.004676	0.00507058	0.00463105	0.000891801	0.000804012	0.00372215	0.0103925	0.00285288	0.00556964	0.00234462	0.00363726	0.0077744	0.00926766	0.0065632	0.0055813	0.00304139	0.00368109	0.0032054	0.00733457	0.000248973	0.00177089
K00864	glpK, GK; glycerol kinase [EC:2.7.1.30]	0.0119904	0.0160455	0.015023	0.0144091	0.0141577	0.00500537	0.0108972	0.0168917	0.00936934	0.00870908	0.00913646	0.0106963	0.0150785	0.0183771	0.0132362	0.0120583	0.00470509	0.0187865	0.0137441	0.00765992	0.0159103	0.0161768	0.0129992	0.0165327	0.0455747	0.0761724	0.0163594	0.0319965	0.0416974	0.015977	0.0362044	0.0121107	0.0129738	0.0177892	0.0160387	0.0122073	0.00959826	0.0137414	0.0137592	0.0161446	0.0148366	0.0157913
K00865	glxK, garK; glycerate 2-kinase [EC:2.7.1.165]	0	0.000103512	0.000655418	0	0.000749387	0	0	0.000167992	0	0	0	0	0	0	0.000132536	0.00247914	0	0	0	0.0010195	0	0.000413945	0	0.00103118	0.00653523	0.0323947	0.000733238	0.000258191	0.0124842	0.00252234	0.0168546	0.00155344	0.000186282	0	0	0.00140848	0.000704886	0.000383704	0.000424726	0.00392677	0.00107996	0.0014552
K00867	coaA; type I pantothenate kinase [EC:2.7.1.33]	0.00379125	0.00368718	0.00923401	0.0142686	0.0232768	0.00244907	0.00642739	0.00302448	0.00886761	0.00740173	0.00235534	0.0112012	0.00569369	0.00986767	0.00745647	0.0107512	0.0035173	0.0195395	0.014118	0.00655798	0.0105561	0.0139322	0.0161302	0.00949468	0.00484864	0.00287874	0.0181096	0.00454258	0.00847096	0.0208086	0.010509	0.00378814	0.0145048	0.00414481	0.0134209	0.0110809	0.00759932	0.0162973	0.00683183	0.00504989	0.004707	0.00508797
K00868	pdxK, pdxY; pyridoxine kinase [EC:2.7.1.35]	0	0.000594783	0	0	0	0	0	0	0	0	0	0	0	0	0	0	0	0	0	0	0.000151691	0	0	0	0.00356717	0.00441164	0	0.000277862	0	0	0	0	0	0	0	0	0	0	0	0	0	0
K00869	E2.7.1.36, MVK, mvaK1; mevalonate kinase [EC:2.7.1.36]	0.0115795	0.00980897	0.0300218	0.019843	0.0138038	0.00278681	0.0103133	0.0201117	0.0110363	0.00706239	0.00330748	0.0146372	0.0248175	0.0217078	0.0157299	0.00964282	0.00400353	0.0196434	0.0104583	0.00543825	0.0239943	0.0148739	0.0274028	0.0272249	0.0103696	0.0206539	0.0152678	0.0242743	0.012797	0.014623	0.00593391	0.00786461	0.00367773	0.0195796	0.0101535	0.00902453	0.0083609	0.0223913	0.00857412	0.00529819	0.00167028	0.00614827
K00872	thrB; homoserine kinase [EC:2.7.1.39]	0.037188	0.00428225	0.0126258	0.00825505	0.0273446	0.0139756	0.0319841	0.0193251	0.021782	0.0205051	0.0397591	0.0287704	0.00980748	0.0106682	0.00547957	0.0224653	0.0221952	0.00910776	0.0182601	0.0311499	0.00991553	0.00853157	0.0120838	0.00710191	0.01507	0.0152563	0.0207271	0.0109082	0.0112857	0.00663521	0.011419	0.0102845	0.0029947	0.00860522	0.00828944	0.0114387	0.014514	0.00738028	0.0158096	0.0165879	0.0165888	0.0119291
K00873	PK, pyk; pyruvate kinase [EC:2.7.1.40]	0.0687203	0.0815302	0.0528496	0.0504816	0.0641111	0.0534066	0.0493828	0.0468817	0.0605441	0.0477068	0.0261293	0.059277	0.049417	0.0518701	0.0474773	0.0411555	0.0506444	0.0528218	0.0574626	0.0501917	0.0455327	0.0446143	0.0486366	0.0531614	0.0866207	0.0991357	0.0463441	0.0772433	0.043502	0.0496839	0.0399816	0.0444002	0.0418229	0.0348284	0.0510803	0.0510771	0.0424146	0.0632614	0.04768	0.0510137	0.0228193	0.0314009
K00874	kdgK; 2-dehydro-3-deoxygluconokinase [EC:2.7.1.45]	0.0216861	0.0368635	0.0752737	0.0817085	0.0426941	0.0287771	0.0268606	0.0697901	0.03587	0.0318647	0.037636	0.0360378	0.0654606	0.0710001	0.0683722	0.0364098	0.0212582	0.0832833	0.0326767	0.0185992	0.0757015	0.050869	0.0743065	0.0682436	0.0223212	0.0108237	0.0644838	0.0700929	0.0462311	0.063161	0.0419156	0.0484619	0.071261	0.120986	0.0653457	0.0415233	0.0497287	0.0616605	0.0410456	0.0326778	0.0554659	0.0479468
K00876	udk, UCK; uridine kinase [EC:2.7.1.48]	0.00440487	0.0050675	0.0162442	0.00974068	0.00897077	0.00204817	0.00455728	0.0116074	0.00937944	0.00313048	0.00300758	0.0101978	0.0167111	0.0143939	0.0119861	0.00539593	0.000651561	0.0111508	0.00815766	0.000941353	0.013102	0.00588832	0.016715	0.0178312	0.00767945	0.018636	0.0129296	0.0159256	0.00996088	0.00773861	0.00753401	0.00471902	0.00299976	0.00428826	0.00724175	0.00736156	0.00231383	0.0157831	0.0102114	0.0038098	0.000770708	0.00590907
K00878	thiM; hydroxyethylthiazole kinase [EC:2.7.1.50]	0	0	0.000162522	0	0.000152575	0	0	0.000370812	0	0	0.00122954	0.000228072	0	0.000269488	0.000248908	0.0011927	0	0	0	0.0016574	0	0.000482935	0	0	0.00231462	0.000937064	0.000427722	0	0.00155133	0	0	0	0	0	0.000340338	0	0.000548244	0	0.00018594	0.000223516	0.00158734	0.000101803
K00879	fucK; L-fuculokinase [EC:2.7.1.51]	0	0	0	0	0.000150794	0	0	0	0	0	0	0	0	0	0	0.000117366	0	0.000192904	0	0.00129586	0	0	0	0	0	0	0	0	0	0	0	0	0	0	0	9.79359e-05	0	0	0	0	0	0
K00880	lyxK; L-xylulokinase [EC:2.7.1.53]	0	0	0	0	0	0	0	0	0	0	0	0	0	0	0	0	0	0	0	0.00182162	0	0	0	0	0	0	0	0.00229444	0	0	0.000245292	0	0	0	0	0	0.000783155	0.00113352	0.00349457	0	0.000561871	0
K00882	fruK; 1-phosphofructokinase [EC:2.7.1.56]	0	0.0001201	0	0	0	0	0	0	0	0	0	0	0	0	0	0	0	0	0	0	0	0	0	0	0.0135909	0.020767	0	0	0	0	0	0.000315182	0	0	0	0	0	0.000497774	0	0.000436715	0	0
K00883	dgoK; 2-dehydro-3-deoxygalactonokinase [EC:2.7.1.58]	0	0	0	0.000155806	0	0	0.000524574	0.00056195	0.00048154	0	0.00126796	0	0	0	0	0	0.000189963	0	0	0.00727189	0.000256034	0	0	0	0.000568208	0.000531072	0.000204563	0.00100628	0	0	0	0	0	0	0	0	0.000565377	0.000758213	0.000382482	0	0	0
K00884	NAGK, nagK; N-acetylglucosamine kinase [EC:2.7.1.59]	0	0	0	0	0	0	0	5.00109e-05	0	0	0	0	6.11822e-05	0	0	0	0	0	0	0.000617877	0.000143811	0.000209696	0	0	0.00255133	0.00102715	0	0	0	0	0	0.00065086	0	0	0	0	0.000234962	0.000131494	0.000288023	0.00342709	0.000467174	0
K00885	nanK; N-acylmannosamine kinase [EC:2.7.1.60]	0	0	0	0	0	0	0	0	0	0	0	0	0	0	0	0	0	0	0	0.00156139	0	0	0	0	0.000122229	0	0	0	0	0	0	0	0	0	0	0	0	0	9.11751e-05	0	0	0
K00886	ppgK; polyphosphate glucokinase [EC:2.7.1.63]	0.00126078	0.00797474	0.00817505	0.00561567	0.00757381	0.00101631	0.00214576	0.00577049	0.00379667	0.00165354	0.00104908	0.00630387	0.0069787	0.00708433	0.00603347	0.00355474	0.000892397	0.00971597	0.00325583	0.00102112	0.00456981	0.00406271	0.00433259	0.0054174	0.00365273	0.00130669	0.00608918	0.00879491	0.0026069	0.00637535	0.00476168	0.00220733	0.00121601	0.00130196	0.00751716	0.0044967	0.000144737	0.00416905	0.00147983	0	0	0.000103432
K00887	dgkA; undecaprenol kinase [EC:2.7.1.66]	0	0	0	0	0	0	0	0	0	0	0	0	0	0	0	0	0	0	0	0	0	0	0	0	0	0.000841113	0	0	0	0	0	0	0	0	0	0	0	0	0	0	0	0
K00888	PI4KA; phosphatidylinositol 4-kinase A [EC:2.7.1.67]	0.00111763	0.00024175	0	0	0	0	0	0	0	0	0	0	0	0	0	0	0	0	0	0	0	0	0	0	0	0	0	0	0	0	0	0	0	0	0	0	0	0	0	0	0	0
K00891	aroK, aroL; shikimate kinase [EC:2.7.1.71]	0.0331283	0.0145725	0.0107607	0.0157807	0.0309251	0.0117558	0.0472324	0.0470416	0.016999	0.0186323	0.158753	0.0395581	0.0211236	0.0130753	0.00948578	0.0305451	0.0147465	0.0160323	0.0216168	0.0269418	0.0141895	0.0115028	0.0153322	0.0164088	0.0382632	0.0702957	0.0200666	0.0146686	0.032917	0.013834	0.034478	0.00987905	0.00947297	0.0107795	0.0130928	0.0207715	0.0178206	0.0118853	0.0160903	0.0250524	0.0277856	0.0200525
K00892	gsk; inosine kinase [EC:2.7.1.73]	0	0	0.000982624	0.000275712	0	0	0	0	0	0	0.00018591	1.17929e-05	0.000149627	0	0.000300261	0	0	0	0.000187387	0.00147144	0	0	0	0	0.00545816	0.00175112	0.000713854	0	0	8.48869e-05	0	0.00090748	0	0	0	0.000347166	0.000248688	0.00103301	0.000108572	0.0079092	0.000142881	0
K00895	pfp, PFP; diphosphate-dependent phosphofructokinase [EC:2.7.1.90]	0	0.000672115	0.00586393	0.0058442	0.00991831	0.00291716	0.00710842	0.0072008	0.00648667	0.00275494	0.00561552	0.00462845	0.0033941	0.00716097	0.00508526	0.0138767	0.0031053	0.00483456	0.00483545	0.00156916	0.0038194	0.00667979	0.00605673	0.00388096	0.0020505	0.000760366	0.00835494	0.00222288	0.00960779	0.006642	0.00556341	0.00634234	0.00502703	0.00340151	0.0075852	0.00483353	0.0098837	0.00343005	0.00394922	0.0016595	0.00890452	0.00695301
K00899	mtnK; 5-methylthioribose kinase [EC:2.7.1.100]	0	0	0	0	0	0	0	0	0	0	0	0	0	0	0	0	0	0	0	0	0	0	0	0	0.000858481	0.00120185	0	0	0	0	0	0	0	0	0	0	0	0	0	0	0	0
K00901	dgkA, DGK; diacylglycerol kinase (ATP) [EC:2.7.1.107]	0.00545321	0.00210916	0.000546182	0.000245203	0	0	0.000402872	0.0003089	0.000140084	0.00034014	0.000432799	0.000691754	0.000304908	0.00049619	0.000290999	0.000494476	0.000199305	0	0	0	0.00127073	0.000772696	0.000633845	0.0019655	0.017235	0.0312775	0	0.00480304	0.010581	0.0011339	0.00853953	0.000635871	0.000582871	0.00272325	0.00069877	0.00200562	0	0.00219027	0.000816473	0.00202895	0.000767137	0.000163659
K00912	lpxK; tetraacyldisaccharide 4'-kinase [EC:2.7.1.130]	0.000805763	0.00200904	0.00255689	0.00347633	0.000303752	0.000757496	0.000981519	0.005859	0.00251224	0	0.000650275	0.00124311	0.00330736	0.00178055	0.00120703	0.00150543	0.00026574	0.000348846	0.000524323	0.00155584	0.000891406	0.000857005	0.00120307	0.00142809	0.0208511	0.0394633	0.0004257	0.00259851	0.00914183	0.00137313	0.00920222	0.000197999	0.000275943	0	0.000544331	0.000911101	0	0.00137116	0.00210525	0.00320258	0.000161784	0.000331513
K00914	PIK3C3, VPS34; phosphatidylinositol 3-kinase [EC:2.7.1.137]	0.0018457	0.000427755	0	0	0	0	0	0	0	0	0	0	0	0	0	0	0	0	0	0	0	0	0	0	0	0	0	0	0	0	0	0	0	0	0	0	0	0	0	0	0	0
K00919	ispE; 4-diphosphocytidyl-2-C-methyl-D-erythritol kinase [EC:2.7.1.148]	0	0.000128326	0	0	0	0.000106561	0.000161926	0.000321196	0.000162774	0.00119124	0	0.000269995	0	0	0.000345834	0.000193975	0	0.000333974	0.000324581	0.000436173	0.000155964	0.000755588	0.000846264	0.000724416	0.0219521	0.0562107	0.000492107	0.00300228	0.0156008	0.0030868	0.0223118	0.00233306	0.00202934	0.00527389	0.000861844	0.00305833	0.000629289	0.00177767	0.00139325	0.0065885	0.0008585	0.000581451
K00925	ackA; acetate kinase [EC:2.7.2.1]	0.00474071	0.00420195	0.0413975	0.0418831	0.0108702	0.00518542	0.00888427	0.0372881	0.0154473	0.00717612	0.00324808	0.0159696	0.0307201	0.0231865	0.0287728	0.0123419	0.00252284	0.0326092	0.0141296	0.00368729	0.0213371	0.0236912	0.0235894	0.0199467	0.0359137	0.0633721	0.0178233	0.0123569	0.0369651	0.0204246	0.0274295	0.0100338	0.0110955	0.0147197	0.0153804	0.0116551	0.00625711	0.0163807	0.0132498	0.0209142	0.00488504	0.0126404
K00926	arcC; carbamate kinase [EC:2.7.2.2]	0.00476704	0.0129423	0.00122536	0.00103953	0.00637525	0.00305435	0.0107306	0.00421299	0.00372369	0.00326052	0.0209672	0.00677027	0.00457752	0.0076953	0.00444927	0.0124482	0.00292349	0.00737139	0.00402089	0.00453768	0.00569405	0.010837	0.00449958	0.00312921	0.0271917	0.024105	0.00864192	0.00131243	0.0108884	0.00671423	0.00459056	0.0114184	0.00560932	0.0052442	0.0083984	0.00506419	0.0165897	0.00551004	0.00830439	0.0129387	0.0235572	0.00819991
K00927	PGK, pgk; phosphoglycerate kinase [EC:2.7.2.3]	0.109092	0.123768	0.0821397	0.0768959	0.123865	0.0956278	0.167058	0.135224	0.120096	0.105664	0.199212	0.149977	0.102079	0.100761	0.0938192	0.17673	0.0821973	0.0705085	0.076655	0.0769763	0.0787706	0.0760919	0.0780225	0.0863544	0.0876242	0.108309	0.0802492	0.0756464	0.117715	0.0484916	0.0626182	0.0547943	0.0459283	0.0371752	0.0484193	0.061482	0.0796364	0.0612625	0.061279	0.050011	0.098192	0.0652936
K00928	lysC; aspartate kinase [EC:2.7.2.4]	0.269806	0.15387	0.141369	0.144471	0.169406	0.115835	0.20218	0.205748	0.159706	0.147542	0.293522	0.187501	0.167232	0.145743	0.135262	0.173802	0.0955551	0.126424	0.130301	0.146517	0.11048	0.128581	0.122214	0.120095	0.122509	0.14444	0.120963	0.132094	0.129909	0.0970447	0.0932653	0.0882755	0.0850692	0.0695562	0.0927932	0.106716	0.0985927	0.100153	0.10626	0.0919652	0.105729	0.115425
K00929	buk; butyrate kinase [EC:2.7.2.7]	0	0	0	0	0	0	0	0	0	0	0	2.99994e-05	0	0	0	0	0	0	0	0	0	0	0	0	0.00160702	0.00555046	0	0	0	0	0	0.000541892	0	0	0	0.00029438	0	0	0	0.00199203	0	0
K00930	argB; acetylglutamate kinase [EC:2.7.2.8]	0.0840739	0.138038	0.128723	0.130077	0.175454	0.129429	0.136813	0.0969064	0.116634	0.113339	0.0525497	0.167252	0.115538	0.115679	0.130905	0.0934194	0.0924333	0.110896	0.118322	0.101294	0.0903889	0.070367	0.0847289	0.0922142	0.14702	0.0980005	0.0976251	0.0906174	0.0645432	0.0842385	0.0789427	0.0746703	0.0728726	0.0703221	0.0728833	0.0859541	0.0564077	0.0923473	0.0681271	0.0796623	0.0443037	0.0543741
K00931	proB; glutamate 5-kinase [EC:2.7.2.11]	0.0330597	0.0646894	0.0190587	0.0235479	0.0542102	0.0035564	0.0193296	0.0114412	0.0139432	0.0134499	0.00528746	0.0369695	0.0149143	0.0162858	0.0148787	0.0178655	0.0058489	0.0316669	0.0205798	0.00669544	0.0128059	0.0246699	0.0229571	0.0187485	0.0511167	0.0705185	0.0222871	0.0184954	0.033729	0.0237258	0.0271064	0.010457	0.0210887	0.0143304	0.0220492	0.0176465	0.0118053	0.0223182	0.0157216	0.0131862	0.00736129	0.00867166
K00932	tdcD; propionate kinase [EC:2.7.2.15]	0	0	0	0	0	0	0	0	0	0	0	0	0	0	0	0	0	0	0	0.00137465	0	0	0	0	0	0	0	0.000176131	0	0	0	0	0.000313525	0	0	0	0	0	0.00025808	0	0	0
K00933	E2.7.3.2; creatine kinase [EC:2.7.3.2]	0	0	0.000118461	0.000132955	0	0	0	0	0	0	0	0	0	0	0	0	0	0	0.00121177	0	0	0	0	0	0	0	0	0	0	0	0.000226759	0.000411838	0.000255	0	0	0	0	0.000312079	0	0	0	0
K00934	E2.7.3.3; arginine kinase [EC:2.7.3.3]	0	0.000163392	0.00365917	0.00186967	0.0154089	0	0.000512374	0.000928108	0.00100788	0.000652595	0	0.00279734	0.00123865	0.00203289	0.00177459	0.00226382	0.000141368	0.00486987	0.00118887	0.000138304	0	0.000370625	0.000452329	0.000426663	0.000414122	0.00019814	0.00905677	0.0010912	0.000676728	0.00093351	0.000444949	0	0	0.000174161	0.000326487	0	0	0	6.86464e-05	0	0	0.000300675
K00937	ppk; polyphosphate kinase [EC:2.7.4.1]	0.0119986	0.0375585	0.0435005	0.0448726	0.0898513	0.0140837	0.0229525	0.0256996	0.0330087	0.0292806	0.0217788	0.0659312	0.0332784	0.0400058	0.0347593	0.0241309	0.0133841	0.0518083	0.0424774	0.0237264	0.0311206	0.0341607	0.039629	0.0347117	0.0592673	0.103626	0.0552555	0.046505	0.0510358	0.0398771	0.0553684	0.0259377	0.0361986	0.0452857	0.0279945	0.0351644	0.0224067	0.0374311	0.0291538	0.0351727	0.0186093	0.0301928
K00939	adk, AK; adenylate kinase [EC:2.7.4.3]	0.046712	0.0557812	0.127991	0.141389	0.195017	0.0607438	0.135609	0.127562	0.107112	0.067969	0.109581	0.178796	0.153882	0.176555	0.170565	0.228498	0.042044	0.14161	0.0851459	0.0394079	0.139393	0.183827	0.157484	0.130546	0.0819445	0.0779953	0.204055	0.0975547	0.169641	0.180839	0.15181	0.121656	0.159252	0.246036	0.184576	0.104103	0.148581	0.144432	0.100019	0.0663607	0.169064	0.126883
K00940	ndk, NME; nucleoside-diphosphate kinase [EC:2.7.4.6]	0.156378	0.149966	0.201889	0.166921	0.135946	0.116656	0.149979	0.153998	0.160111	0.137029	0.0534243	0.149281	0.164851	0.165037	0.163755	0.0801908	0.106701	0.132924	0.122326	0.108567	0.152721	0.107064	0.165178	0.1793	0.120074	0.098072	0.109435	0.150736	0.0651473	0.121541	0.102924	0.0990238	0.109357	0.161315	0.101773	0.123389	0.0804118	0.134473	0.119829	0.121585	0.0312582	0.071635
K00941	thiD; hydroxymethylpyrimidine/phosphomethylpyrimidine kinase [EC:2.7.1.49 2.7.4.7]	0.040631	0.0292685	0.00130221	0.00228973	0.00159661	0.0056191	0.00335522	0.00328178	0.00189653	0.00269898	0.00465712	0.00273062	0.00228252	0.000852906	0.000572926	0.00186854	0.00800921	0.00526928	0.00711637	0.00824773	0.00358957	0.00121876	0.00136678	0.00274985	0.0239599	0.0453943	0.00564947	0.00573142	0.0215746	0.00660548	0.0226601	0.0105548	0.00365098	0.000735754	0.00518037	0.0112524	0.00550936	0.00461377	0.00413635	0.013902	0.00269775	0.0109294
K00942	E2.7.4.8, gmk; guanylate kinase [EC:2.7.4.8]	0.0146171	0.0350854	0.0217596	0.0138519	0.0317748	0.00235971	0.0112893	0.0170139	0.00532912	0.00658302	0.00448736	0.0391049	0.0200879	0.0136497	0.0100441	0.00625361	0.0022242	0.0152234	0.0104351	0.00556616	0.0111776	0.0059547	0.018617	0.0191263	0.0328609	0.0704091	0.0217954	0.0279445	0.0182079	0.0110225	0.0175977	0.0123202	0.00529212	0.00430661	0.00842745	0.0147311	0.00441365	0.017874	0.00942074	0.0108568	0.00109036	0.00840687
K00943	tmk, DTYMK; dTMP kinase [EC:2.7.4.9]	0.0606992	0.0433594	0.00668826	0.00806018	0.0284191	0.00790154	0.043964	0.0368787	0.0120102	0.0126733	0.116135	0.0206617	0.0149804	0.00618853	0.00411751	0.0227777	0.0153644	0.0130505	0.0130518	0.0202821	0.00795975	0.0075769	0.00758624	0.00538775	0.033777	0.0676516	0.0130402	0.00936846	0.0248184	0.010576	0.0198956	0.013203	0.00458664	0.00401044	0.00632209	0.0125348	0.0171589	0.00385105	0.0100973	0.0101294	0.0218314	0.00983545
K00945	cmk; CMP/dCMP kinase [EC:2.7.4.25]	0.0253942	0.00717935	0.00626004	0.00941647	0.00571831	0.00654824	0.0108826	0.0100176	0.00946517	0.00924958	0.0031207	0.00776868	0.00795962	0.00752244	0.00880497	0.00635871	0.00550966	0.00560981	0.00738981	0.0100975	0.0114962	0.00655212	0.00688278	0.00604912	0.028797	0.0495644	0.0043344	0.0104098	0.0153595	0.00429091	0.0163107	0.00446104	0.00250585	0.00171538	0.00603757	0.0109887	0.00361022	0.00758039	0.00554512	0.0117849	0.000183165	0.00380443
K00946	thiL; thiamine-monophosphate kinase [EC:2.7.4.16]	0.00990767	0.00676769	0.0142672	0.00550841	0.00810401	0.00119825	0.00426463	0.00719127	0.00644236	0.00505131	0.0046348	0.00568749	0.015049	0.0147246	0.00721249	0.0264021	0.00212941	0.00917007	0.00489015	0.00324728	0.0104725	0.00899902	0.0182735	0.0165067	0.0155658	0.0422651	0.0117959	0.0138817	0.0317632	0.00950865	0.0142241	0.00668191	0.00292315	0.00946299	0.00759565	0.0099949	0.0126056	0.0126004	0.0102145	0.0126406	0.0235266	0.00775667
K00948	PRPS, prsA; ribose-phosphate pyrophosphokinase [EC:2.7.6.1]	0.227774	0.286034	0.374109	0.351475	0.291429	0.241673	0.264341	0.312746	0.269131	0.227478	0.266014	0.324368	0.343448	0.30308	0.333802	0.216146	0.201883	0.304657	0.258165	0.204102	0.282884	0.242856	0.286774	0.287528	0.24764	0.1807	0.246155	0.261977	0.187772	0.264131	0.196632	0.217385	0.2568	0.325041	0.226504	0.257167	0.192724	0.284352	0.233948	0.241983	0.170885	0.165117
K00949	thiN, TPK1, THI80; thiamine pyrophosphokinase [EC:2.7.6.2]	0	0	0	0	0	0	0	0	0	0	0	0	0	0	0	0	0	0	0	0	0	0	0	0	0	0.00300094	0	0	0	0	0	0	0	0	0	0	0	0	0	0	0	0
K00950	folK; 2-amino-4-hydroxy-6-hydroxymethyldihydropteridine diphosphokinase [EC:2.7.6.3]	0.0102015	0.00921455	0.000148076	0.000971591	0.00044243	0.00113301	0	0.000857622	0.000142679	0	0	3.1666e-05	0	0.000245534	0.000705548	0.00104799	0	0.000282486	0	0	0.000738231	0	0	0	0.02425	0.0475746	0.000241279	0.00169394	0.00362969	0.00249522	0.000959649	0.000381332	0.000150987	0	0	0.000264942	0	0.00284833	0.00149143	0.00423751	0.000513315	0.00124119
K00951	relA; GTP pyrophosphokinase [EC:2.7.6.5]	0.0614972	0.0829239	0.0537985	0.0389125	0.0235536	0.0111349	0.0224165	0.0414421	0.0353969	0.0287619	0.0151107	0.031205	0.0543159	0.0471143	0.0401172	0.0251174	0.00981737	0.0338495	0.0279775	0.0159477	0.0439773	0.0302944	0.0507863	0.0604649	0.0785042	0.150714	0.0267889	0.0626255	0.0537349	0.0311623	0.062235	0.024108	0.0253375	0.0159295	0.024649	0.0338477	0.0125192	0.0524824	0.0353172	0.0399524	0.00943216	0.029183
K00952	nadM; nicotinamide-nucleotide adenylyltransferase [EC:2.7.7.1]	0.0185762	0.00169291	0.00112348	0.0016722	0.00328891	0.00336536	0.0112948	0.00643098	0.00358132	0.00335089	0.000989956	0.00554759	0.00133482	0.00313933	0.00135429	0.0105051	0.00559385	0.000571519	0.0018445	0.00733104	0.00598844	0.00167494	0.00378707	0.00382835	0.00927244	0.000358675	0.000155965	0.00059214	0.00704997	0.000531228	0.00169735	0.00422033	0.000387669	0.000521809	0.000794579	0.00360498	0.00662254	0.000774523	0.00269976	0.00191329	0.0129198	0.00649297
K00954	E2.7.7.3A, coaD, kdtB; pantetheine-phosphate adenylyltransferase [EC:2.7.7.3]	0.02731	0.0608194	0.0250308	0.018742	0.0305081	0.0171534	0.0210619	0.0189366	0.0262039	0.0145953	0.00977601	0.0220028	0.0305065	0.0242814	0.0224131	0.0140107	0.0153835	0.0255139	0.0294119	0.0241252	0.0259	0.018239	0.0266702	0.035834	0.040268	0.0603367	0.0335296	0.0481684	0.032817	0.0251955	0.0267451	0.0322623	0.0171249	0.0289517	0.0257965	0.029322	0.0201401	0.0306981	0.0257418	0.0382451	0.00417209	0.0191425
K00955	cysNC; bifunctional enzyme CysN/CysC [EC:2.7.7.4 2.7.1.25]	0.0714608	0.100614	0.0630867	0.0778079	0.0746188	0.0283355	0.0291364	0.0497432	0.0496213	0.0427575	0.0109726	0.0417191	0.0504747	0.0447319	0.0519847	0.0355955	0.0290464	0.0970268	0.0571904	0.0385294	0.0557602	0.0556298	0.0658692	0.0475802	0.0495501	0.0464739	0.0580987	0.0456847	0.0394227	0.070425	0.0379312	0.0426831	0.0863701	0.0550819	0.0611318	0.0551352	0.031165	0.0647865	0.0438723	0.0397122	0.0217101	0.0413079
K00956	cysN; sulfate adenylyltransferase subunit 1 [EC:2.7.7.4]	0.0111254	0.0230766	0.0361551	0.0352799	0.0257776	0.0200186	0.0184751	0.0349257	0.0308751	0.0317688	0.00508667	0.0266103	0.0391216	0.0284247	0.0278404	0.012471	0.0322299	0.0376641	0.0328702	0.0310051	0.0363525	0.0157647	0.0330986	0.0362122	0.0221492	0.0272911	0.0295556	0.0515955	0.0132029	0.0197613	0.0153226	0.0203976	0.0209153	0.0235608	0.0235093	0.0289936	0.0105141	0.039237	0.0177264	0.0312857	0.00392163	0.0144122
K00957	cysD; sulfate adenylyltransferase subunit 2 [EC:2.7.7.4]	0.0927768	0.17133	0.180566	0.191928	0.140134	0.110976	0.0674303	0.160206	0.120758	0.112482	0.0422773	0.109723	0.148941	0.142425	0.152272	0.0809179	0.13106	0.199972	0.13593	0.117439	0.161606	0.151111	0.172752	0.166382	0.0882976	0.0925358	0.149842	0.14292	0.106675	0.157437	0.127234	0.116965	0.165457	0.222424	0.158015	0.142239	0.115303	0.1617	0.134031	0.121426	0.0649029	0.10681
K00958	sat, met3; sulfate adenylyltransferase [EC:2.7.7.4]	0.12015	0.0984361	0.220849	0.221465	0.282191	0.282721	0.295031	0.216393	0.26766	0.228339	0.200302	0.277096	0.212917	0.255653	0.24389	0.342587	0.228021	0.21333	0.236549	0.197611	0.245955	0.284599	0.222799	0.221855	0.159861	0.0883469	0.267515	0.180315	0.229068	0.278651	0.319902	0.327178	0.281877	0.261805	0.31959	0.253597	0.36933	0.222901	0.259349	0.197151	0.386041	0.348405
K00962	pnp, PNPT1; polyribonucleotide nucleotidyltransferase [EC:2.7.7.8]	0.302736	0.306139	0.35356	0.309885	0.234338	0.247135	0.23424	0.278019	0.296137	0.296579	0.117505	0.245785	0.319007	0.290285	0.310092	0.150108	0.238768	0.28838	0.293689	0.25788	0.297542	0.245503	0.300301	0.299395	0.240997	0.162116	0.214436	0.304101	0.170564	0.241014	0.187843	0.218209	0.213867	0.231116	0.217811	0.265692	0.18527	0.284532	0.255555	0.289677	0.113804	0.200386
K00963	UGP2, galU, galF; UTP--glucose-1-phosphate uridylyltransferase [EC:2.7.7.9]	0.0413036	0.0729255	0.0466787	0.0393094	0.070432	0.0221247	0.0344847	0.0313817	0.0450746	0.0324742	0.0211826	0.0683894	0.0389194	0.0405128	0.0368627	0.0261488	0.0195088	0.0559997	0.041526	0.0302976	0.0381551	0.0380064	0.0410476	0.0377137	0.0615411	0.066896	0.0457985	0.0507703	0.0436426	0.0378863	0.039958	0.032506	0.0379764	0.0246543	0.0331511	0.0376336	0.0263247	0.0477971	0.0377181	0.028809	0.0174853	0.0260336
K00965	galT, GALT; UDPglucose--hexose-1-phosphate uridylyltransferase [EC:2.7.7.12]	0.071888	0.0364789	0.00555493	0.00325911	0.0104558	0.00915804	0.0481791	0.0327456	0.0172565	0.0161116	0.116869	0.020458	0.0148382	0.0103409	0.00289823	0.0478739	0.0196133	0.00248418	0.0214572	0.037526	0.00859601	0.0144596	0.00775733	0.00781826	0.0204185	0.0211376	0.00748228	0.0028395	0.0267206	0.00657583	0.0165513	0.0276072	0.00297076	0.000967559	0.00746475	0.0188418	0.0390649	0.00362127	0.0191144	0.0145371	0.0519526	0.0350997
K00966	GMPP; mannose-1-phosphate guanylyltransferase [EC:2.7.7.13]	0.02921	0.002235	0.00116916	0.000875919	0.00598153	0.00599621	0.0338292	0.00319159	0.0118261	0.0166731	0.0127255	0.0079664	0.00183978	0.00369415	0.00150969	0.016696	0.0126522	0.00222877	0.0166291	0.0302421	0.00367964	0.00872356	0.00608404	0.00490896	0.0059012	0.00165671	0.00541539	0.00525706	0.00849896	0.00448352	0.010246	0.0115412	0.00236744	0.00541396	0.0103132	0.00919441	0.0203517	0.00348908	0.00717827	0.00470857	0.010527	0.0139498
K00969	nadD; nicotinate-nucleotide adenylyltransferase [EC:2.7.7.18]	0.00134324	0.0048718	0.00427435	0.00390778	0.00167991	0.0161913	0.00570012	0.00756295	0.00546161	0.010785	0.0028073	0.00431872	0.00399205	0.00363399	0.00477562	0.00460022	0.0123142	0.00720308	0.0149366	0.016453	0.00632669	0.00416616	0.00557311	0.00499117	0.0235623	0.0330561	0.00566995	0.0145183	0.0251545	0.00882976	0.00968298	0.00946502	0.00566857	0.0112857	0.00587855	0.0115367	0.00764128	0.0114126	0.00772781	0.0133468	0.00239629	0.00511315
K00970	pcnB; poly(A) polymerase [EC:2.7.7.19]	0.00539807	0.00300585	0.00467941	0.00546569	0.0031769	0.00388067	0.00274123	0.00622584	0.00707521	0.00614578	0.00097226	0.00399947	0.00665274	0.00760365	0.00512273	0.00203752	0.00282793	0.00692718	0.00371123	0.00673205	0.00787354	0.00754832	0.00723262	0.00865988	0.0307598	0.0693483	0.00306371	0.00841313	0.0266472	0.00911014	0.0372182	0.00807329	0.00351884	0.0013639	0.00500292	0.00842588	0.00233484	0.0096458	0.00698912	0.0141659	0.00535455	0.00215749
K00971	manC, cpsB; mannose-1-phosphate guanylyltransferase [EC:2.7.7.13]	0.00445232	0.00283071	0.00523832	0.00629438	0.015586	0.00176712	0.00249375	0.0092912	0.00471517	0.00193717	0.00023728	0.00670581	0.006275	0.00525639	0.00449703	0.0012748	0.000385956	0.00318558	0.00109354	0.000226555	0.00365374	0.00273814	0.00448002	0.00548644	0.00259585	0.00555989	0.00241271	0.00624209	0.00159638	0.00109645	0.00114629	0.00307501	0.00259595	0.00957408	0.00259527	0.00156739	0.00134085	0.00600871	0.00239441	0.00390857	0.000435584	0.00151148
K00972	UAP1; UDP-N-acetylglucosamine/UDP-N-acetylgalactosamine diphosphorylase [EC:2.7.7.23 2.7.7.83]	0.000552575	0.000537866	0.000689319	0.000171924	0.000135504	0	0	0.000524252	0	0	0.000637171	0.000381825	0	0.000309063	0.000234603	0.000632791	0	0	0.000783471	0	0	0	0	0.000241005	0	4.22114e-05	0.000394821	0	0.000232562	0	0	0	0	0	0	0	0.000506072	0	0	0	0	0.000361651
K00973	rfbA, rmlA, rffH; glucose-1-phosphate thymidylyltransferase [EC:2.7.7.24]	0.0679404	0.0969416	0.0994808	0.0899008	0.0685596	0.0493417	0.0505759	0.0803831	0.0637413	0.0482669	0.0454054	0.0663133	0.0871488	0.0869254	0.0749888	0.0629446	0.0421763	0.085862	0.0597956	0.0477926	0.0822753	0.0727286	0.0877042	0.0833882	0.0902847	0.0866239	0.0922587	0.0746066	0.0580797	0.0702606	0.0556162	0.061001	0.0633871	0.0627807	0.0750073	0.0660412	0.0613451	0.083908	0.0684257	0.0643956	0.043485	0.0442548
K00974	cca; tRNA nucleotidyltransferase (CCA-adding enzyme) [EC:2.7.7.72 3.1.3.- 3.1.4.-]	0.0419418	0.00874742	0.00145122	0.00105562	0.00157818	0.00282508	0.00291907	0.00431088	0.00406508	0.00183461	0.00281591	0.00208418	0.000864709	0.00260303	0.00143272	0.00429525	0.00117977	0.000822913	0.00110704	0.000284119	0.000765433	0.0028963	0.00109248	0.00182884	0.0217517	0.0495675	0.00126009	0.00253871	0.0122296	0.0018815	0.00840554	0.00156638	0.00215493	0.0029016	0.000228874	0.0016328	0.000178247	0.00130499	0.00224372	0.00727455	0.000642488	0.00211007
K00975	glgC; glucose-1-phosphate adenylyltransferase [EC:2.7.7.27]	0.0757419	0.0988949	0.0675227	0.0673427	0.0453806	0.0401168	0.0335131	0.0693256	0.0498689	0.0445546	0.0201644	0.0413805	0.0694002	0.0550249	0.0623711	0.0311072	0.0386475	0.0522294	0.0431161	0.0427972	0.06556	0.039965	0.0649934	0.0641104	0.0389942	0.027945	0.0389578	0.0898428	0.0372874	0.0426512	0.0258886	0.0300791	0.0514026	0.0937635	0.0339227	0.0347028	0.0256055	0.051431	0.0319762	0.0317655	0.0153408	0.0236155
K00978	rfbF; glucose-1-phosphate cytidylyltransferase [EC:2.7.7.33]	0.00739064	0.0242468	0.00971271	0.0112227	0.0184102	0.0107635	0.0175835	0.0122962	0.0112489	0.00783885	0.0305387	0.0152319	0.0140812	0.0164273	0.0124637	0.0245459	0.00648632	0.016079	0.0107775	0.00830259	0.0156765	0.0166754	0.0140723	0.0116859	0.011602	0.00774324	0.0204042	0.00972908	0.0163006	0.0180345	0.0164279	0.0191884	0.0138348	0.0209523	0.0195943	0.0151589	0.0180355	0.0152042	0.017379	0.0152977	0.0158403	0.014385
K00979	kdsB; 3-deoxy-manno-octulosonate cytidylyltransferase (CMP-KDO synthetase) [EC:2.7.7.38]	0.00990311	0.0241789	0.050943	0.0503652	0.0660561	0.00766719	0.0208597	0.0418667	0.0291723	0.0168556	0.00285676	0.0488417	0.047013	0.0557847	0.0394417	0.0260898	0.007956	0.0460827	0.0201294	0.0114252	0.0549263	0.0366949	0.0555517	0.0490417	0.0345715	0.0508131	0.0429327	0.0412255	0.0336245	0.0454955	0.0302329	0.0235618	0.0429652	0.06904	0.0384496	0.0288909	0.0204281	0.052447	0.0323246	0.0167541	0.0121375	0.0173471
K00980	tagD; glycerol-3-phosphate cytidylyltransferase [EC:2.7.7.39]	0.000370155	0.0017983	0.00565068	0.00596147	0.00198291	0.00110287	0.00288182	0.00361804	0.00343795	0.0028995	0.000726172	0.00227128	0.00346983	0.00248699	0.00273227	0.000794315	0.00146871	0.0019186	0.00437522	0.00673571	0.00449931	0.00233739	0.000738632	0.00304571	0.0043081	0.00268232	0.0021659	0.006151	0.00226158	0.00158081	0.000948762	0.000862604	0.00182518	0.0013458	0.00185456	0.000349577	0	0.00217519	0.00102962	0.000761281	0	0
K00981	E2.7.7.41, CDS1, CDS2, cdsA; phosphatidate cytidylyltransferase [EC:2.7.7.41]	0.00546659	0.00615292	0.0168078	0.0150762	0.0402154	0.00309875	0.00895993	0.00632984	0.0102001	0.00757627	0.00245429	0.0335886	0.0088696	0.0138701	0.0133509	0.01098	0.00312828	0.0239881	0.0110298	0.00635493	0.00907439	0.0118923	0.0143997	0.0158231	0.0440411	0.0933359	0.0218998	0.0160894	0.0322167	0.0197674	0.0352951	0.00544388	0.0172057	0.0116025	0.0123994	0.0143816	0.00613113	0.0116928	0.00821328	0.00636172	0.00397124	0.011367
K00983	neuA, nnaC; N-acylneuraminate cytidylyltransferase [EC:2.7.7.43]	0.00146188	0.00023716	0	0	0	0	0	0	0	0	0	0	0	0	0	0	0	0	0	0	0	0	0	0	0	0	0	0	0	0	0	0	0	0	0	0	0	0	0	0	0	0
K00988	APA1_2; sulfate adenylyltransferase (ADP) / ATP adenylyltransferase [EC:2.7.7.5 2.7.7.53]	0	0	0	0	0	0	0	0	0	0.000251673	0	0	8.34054e-05	0	0	0.000241304	0	0	0	0	0.000354351	0.00114745	0.000266745	0.000335479	0	0	0.00061928	0.00245714	0.000745658	0.000308389	0	0.000771227	0.00227087	0.00455327	0.000381154	0.000213546	0.000578946	0.000314878	0.000188915	0.000340638	0.000871843	0.000206864
K00990	glnD; [protein-PII] uridylyltransferase [EC:2.7.7.59]	0.0150217	0.0229319	0.0241382	0.0218214	0.0374996	0.0100777	0.0148146	0.0156214	0.0260961	0.0260082	0.00525283	0.0195799	0.0180159	0.0230505	0.0252768	0.0169937	0.0148477	0.0285124	0.0271305	0.0167215	0.0293133	0.0306635	0.0335252	0.0277979	0.0527438	0.100476	0.0208367	0.0270534	0.0612034	0.035676	0.0660007	0.0243892	0.0273955	0.0106972	0.0247895	0.0338577	0.0222864	0.0425984	0.0306749	0.0442877	0.01356	0.0269221
K00991	ispD; 2-C-methyl-D-erythritol 4-phosphate cytidylyltransferase [EC:2.7.7.60]	0.00933867	0.00426112	0	0	9.22714e-05	0	0	0.000144793	0.000220133	0.000251039	0	0	0.000265706	0	0	0.00025241	0	0.000140642	0	0.00133184	0.00018533	0.00015178	0.000823676	0.000737926	0.0167658	0.0471309	0.000134427	0.00168577	0.0109887	0.000221543	0.0136401	0.00160853	0.00187042	0.00649313	0.00108805	0.00191712	0	0.000418779	0.000783783	0.00440146	0.00180448	0.000724445
K00992	murU; N-acetyl-alpha-D-muramate 1-phosphate uridylyltransferase [EC:2.7.7.99]	0.0127165	0.0089559	0.014634	0.0121958	0.0424103	0.00327201	0.00712774	0.00661884	0.0128897	0.00620483	0.00181205	0.0228998	0.00692558	0.0111478	0.00741063	0.00769966	0.00240725	0.0225762	0.0125655	0.00547606	0.00859657	0.00929679	0.00892247	0.00876021	0.020881	0.044518	0.0178578	0.00867094	0.0218211	0.021682	0.0198116	0.00471043	0.0142434	0.00380585	0.0135874	0.0107989	0.00282382	0.0129886	0.00675644	0.00250482	0.00561127	0.0052266
K00995	pgsA, PGS1; CDP-diacylglycerol---glycerol-3-phosphate 3-phosphatidyltransferase [EC:2.7.8.5]	0.0186982	0.0432508	0.0199622	0.0170491	0.0308835	0.0149609	0.0138928	0.0194493	0.0155017	0.0144821	0.00272922	0.0274091	0.017641	0.0181107	0.0125	0.00780343	0.0119525	0.0201664	0.0112876	0.00528882	0.0117494	0.0102262	0.0128519	0.0154276	0.0421916	0.0692436	0.0128471	0.0150223	0.0223055	0.0136075	0.0166248	0.00612641	0.0109931	0.0148258	0.0079822	0.0104372	0.00555303	0.0120827	0.0102785	0.0111022	0.00397914	0.00347323
K00997	acpS; holo-[acyl-carrier protein] synthase [EC:2.7.8.7]	0.00599134	0.0147917	0.0130542	0.0151238	0.0225524	0.0036608	0.00361193	0.00750097	0.0140279	0.0106607	0.00205888	0.0130559	0.0106877	0.012471	0.010995	0.00674485	0.0048993	0.0195317	0.0177551	0.00941549	0.0136355	0.0132993	0.0163449	0.0149361	0.0200798	0.00956301	0.0133883	0.029366	0.0116627	0.0149098	0.00993059	0.00920284	0.0172376	0.00660578	0.0177919	0.0184078	0.0142829	0.023677	0.0164751	0.0086509	0.00546287	0.00797056
K00998	pssA; CDP-diacylglycerol---serine O-phosphatidyltransferase [EC:2.7.8.8]	0	0	0	5.79744e-05	0	0	0	0	0	0	0	0	0	0.000236343	0	0	0	0	0	0	0	0.000170448	0	0	0.00205443	0.00220318	0	0	0	0	0	0.000981631	0	0	0	0.000585338	0	0	0.000183057	0.00282985	0	0
K01000	mraY; phospho-N-acetylmuramoyl-pentapeptide-transferase [EC:2.7.8.13]	0.196545	0.205354	0.253207	0.212407	0.179941	0.1969	0.176574	0.178329	0.183862	0.194356	0.082216	0.206654	0.216214	0.190614	0.226781	0.125157	0.178855	0.190307	0.197473	0.171205	0.180826	0.149359	0.175182	0.189448	0.192943	0.141347	0.15327	0.15545	0.133442	0.182656	0.148989	0.149412	0.130462	0.145305	0.136837	0.172345	0.11851	0.181669	0.13994	0.174073	0.0606749	0.108439
K01001	ALG7; UDP-N-acetylglucosamine--dolichyl-phosphate N-acetylglucosaminephosphotransferase [EC:2.7.8.15]	0.0111422	0.00125027	0.00187251	0.0031415	0.00366431	0.00475513	0.0108494	0.00456381	0.00612203	0.00479352	0.00276134	0.00357531	0.00191653	0.00265667	0.00106315	0.00211449	0.00945777	0.00141735	0.00548408	0.00907489	0.00356584	0.00269571	0.00270307	0.00242829	0.003488	0.00100341	0.00104996	0.000895799	0.000351919	0.000633232	0.00254223	0.00631376	0.000166788	0	0.00148949	0.00263107	0.00316918	0.00123285	0.0022735	0.00477482	0.000948035	0.00445785
K01004	pcs; phosphatidylcholine synthase [EC:2.7.8.24]	0.000456475	0.00694543	0.0026661	0.00267283	0.000568794	7.08133e-05	0.000751476	0.00483398	0.00257106	0.00107956	0.000748417	0.00137951	0.0053198	0.00208118	0.00283348	0.000815218	0	0.000409722	0.000254188	0.000398193	0.00402626	0.00134353	0.00308239	0.00344852	0.00975384	0.00361295	0.000478469	0.0124445	0.000281833	0.000245792	0.00045023	0.00126936	0.00170078	0	0.000755249	0.00167325	0.00107262	0.00300123	0.00469157	0.00140818	0	0.00130273
K01006	ppdK; pyruvate, orthophosphate dikinase [EC:2.7.9.1]	0.239442	0.151302	0.25008	0.246237	0.160456	0.0950672	0.149257	0.221973	0.168148	0.127322	0.0684436	0.14252	0.2217	0.219403	0.209189	0.142169	0.108011	0.21402	0.138182	0.12586	0.197693	0.161886	0.217515	0.195328	0.0761855	0.0326234	0.177191	0.152898	0.127515	0.161374	0.105936	0.109857	0.135982	0.163983	0.145943	0.111997	0.117109	0.152175	0.135564	0.0771843	0.0721829	0.10836
K01007	pps, ppsA; pyruvate, water dikinase [EC:2.7.9.2]	0.0875051	0.12278	0.138253	0.148604	0.147974	0.0804624	0.130227	0.130391	0.10641	0.0973603	0.141633	0.164174	0.159651	0.148873	0.167126	0.173703	0.0703415	0.119202	0.117198	0.0719538	0.124347	0.126656	0.12393	0.135097	0.106912	0.1003	0.137144	0.0781119	0.127129	0.135597	0.101737	0.0755878	0.109433	0.184144	0.0938438	0.089633	0.0948576	0.124237	0.0810397	0.107834	0.137707	0.0685058
K01008	selD, SEPHS; selenide, water dikinase [EC:2.7.9.3]	0.00551001	0.00253111	0.000292427	0.00056908	0.00314713	0.00343688	0	0.00120809	0.00367805	0.00236504	0.000621837	0.00122052	0.00113839	0.00114267	0.000791765	0.000973002	0.00367022	0	0.000707853	0.00413782	0.000790001	0.00262027	0.000551101	0.00181276	0.0196774	0.0271439	0	0.00270701	0.00144622	0.000644374	0.000793069	0.00224224	0.00185941	0.00735872	0.000459275	0.000587481	0.000728852	0.00303952	0.00316363	0.00741473	0.000740717	0.0012095
K01011	TST, MPST, sseA; thiosulfate/3-mercaptopyruvate sulfurtransferase [EC:2.8.1.1 2.8.1.2]	0.108518	0.0197118	0.0116296	0.0135297	0.0216764	0.0329553	0.0641997	0.0133167	0.0538682	0.047067	0.0101657	0.0214433	0.0111996	0.00870131	0.0107944	0.0137142	0.0553013	0.0127495	0.0600514	0.0956684	0.0206311	0.0172185	0.0239905	0.021356	0.0470037	0.0375848	0.0111532	0.0277872	0.00680225	0.0127033	0.0277028	0.0312575	0.0120026	0.00275612	0.0181005	0.0409655	0.0373718	0.0184513	0.0337174	0.0416265	0.014915	0.0449774
K01012	bioB; biotin synthase [EC:2.8.1.6]	0.0717716	0.0635124	0.0474449	0.0460909	0.0490071	0.0176856	0.0374148	0.0429297	0.0407031	0.0365431	0.00666606	0.0492398	0.0404285	0.0418997	0.0409555	0.0203465	0.0268405	0.0493256	0.0337404	0.0411136	0.0395392	0.0256292	0.0384875	0.0371682	0.0439344	0.0847701	0.0386002	0.0615028	0.0376015	0.0301574	0.0432039	0.0303139	0.0254738	0.0273238	0.021423	0.0370721	0.0264731	0.0372477	0.0259416	0.0339691	0.00691157	0.0190308
K01014	SULT1A; aryl sulfotransferase [EC:2.8.2.1]	0.000599237	0.00141672	0.00248037	0.00250644	0.00148947	0.0185849	0.000253061	0.00239922	0.00481959	0.00852549	0.0014017	0.00168426	0.00325471	0.0029316	0.00144438	0.00089526	0.0256844	0.00465061	0.00739914	0.0149723	0.00342107	0.00261488	0.00421128	0.00479466	0.000366114	0.000373491	0.00270217	0.00384508	0.000829967	0.00574282	0.00508391	0.00398038	0.00566991	0.00754256	0.00569109	0.00396043	0.00511528	0.0033145	0.00584583	0.00618985	0.00188734	0.0112341
K01026	pct; propionate CoA-transferase [EC:2.8.3.1]	0.00472972	0.00893483	0.00405292	0.00537634	0.00554496	0.00559493	0.000693806	0.00370831	0.00354975	0.00240994	0.00119577	0.00480858	0.00527069	0.00563224	0.00677567	0.00338006	0.00597878	0.00798531	0.0055485	0.00192582	0.00562803	0.00411001	0.00568972	0.00510031	0.0131407	0.0246659	0.00350922	0.00464921	0.00457357	0.00571901	0.00175877	0.00118226	0.018216	0.0109675	0.00412621	0.00224484	0.00110337	0.00327154	0.00192234	0.000614512	0.000564608	0.000671359
K01027	OXCT; 3-oxoacid CoA-transferase [EC:2.8.3.5]	0.00222612	0.00233178	0.000594456	0.000879363	0.000944487	0.0111484	0.00188563	0.000501618	0.00257906	0.00476581	0.00370618	0.00199105	0.00168702	0.0024518	0.00250898	0.0039556	0.00515876	0.00187928	0.00367061	0.00336477	0.00300262	0.00258808	0.00266675	0.00380262	0.00340986	0.00148502	0.00545898	0.000565284	0.00417239	0.00588617	0.00527746	0.00736745	0.00380035	0.00146353	0.00470798	0.00660525	0.0113608	0.00527502	0.00622066	0.00693414	0.00819139	0.00872334
K01028	E2.8.3.5A, scoA; 3-oxoacid CoA-transferase subunit A [EC:2.8.3.5]	0.0164616	0.0490896	0.0326383	0.0395066	0.0281736	0.0162185	0.0209408	0.0350218	0.0244664	0.0226962	0.0153959	0.0292396	0.0426283	0.0451753	0.0443497	0.0145289	0.0256182	0.0451185	0.0354809	0.0182973	0.0536208	0.0326293	0.0539275	0.0655828	0.0476963	0.0719104	0.032439	0.0703719	0.0430876	0.0393974	0.037422	0.037154	0.0444403	0.0474241	0.0438435	0.0509719	0.0273793	0.0572889	0.0572473	0.0312073	0.00850935	0.0355695
K01029	E2.8.3.5B, scoB; 3-oxoacid CoA-transferase subunit B [EC:2.8.3.5]	0.0249377	0.0590939	0.0361674	0.0460743	0.035524	0.0363325	0.0189634	0.0440559	0.0263387	0.0361495	0.0244308	0.0325875	0.0542244	0.0518454	0.050075	0.0252729	0.0463876	0.0507959	0.0399228	0.0343046	0.0616546	0.0513485	0.0643159	0.0749129	0.0535016	0.0764768	0.0438127	0.0832036	0.037861	0.0577321	0.0530059	0.0576093	0.0569635	0.0726165	0.0633346	0.069694	0.0430728	0.0650897	0.0623347	0.0329004	0.0167605	0.0425374
K01031	pcaI; 3-oxoadipate CoA-transferase, alpha subunit [EC:2.8.3.6]	0.00580117	0.00689702	0.00499012	0.00787295	0.00337797	0.00628805	0.00314697	0.00511069	0.00670284	0.00621194	0.00481909	0.0032098	0.00541769	0.00417042	0.00428867	0.000563486	0.00939129	0.00407199	0.00701958	0.00930616	0.00217245	0.00378648	0.00442774	0.00682721	0.0114289	0.00761289	0.00229614	0.0111585	0.00965307	0.00446783	0.00569632	0.00330839	0.00447596	0.0135591	0.00202345	0.0052918	0.00188087	0.00835506	0.00287498	0.0081146	0.00368905	0.00471848
K01032	pcaJ; 3-oxoadipate CoA-transferase, beta subunit [EC:2.8.3.6]	0.00986475	0.00400441	0.00436826	0.00439319	0.00168121	0.0061319	0.00540658	0.00567175	0.0110317	0.0108257	0.00448527	0.0016058	0.00249478	0.00252221	0.00309377	0.000386706	0.00733252	0.000559707	0.00668731	0.00573581	0.00147749	0.000867885	0.00384414	0.00322697	0.00760491	0.00738514	0.00158634	0.00161916	0.00801291	0.00151787	0.00486192	0.00127248	0.00394335	0.00222577	0.00126601	0.00258558	0.00176108	0.000746433	0.000992315	0.00505609	0.000991352	0.0026115
K01034	atoD; acetate CoA/acetoacetate CoA-transferase alpha subunit [EC:2.8.3.8 2.8.3.9]	0	0	0.000552689	0.00150144	0.000362694	0.000833182	0.000299756	0.000442815	0.000657048	0.000866098	0	0.000555161	0.000876854	0.000872223	0	0.000359084	0.0010186	0.00309196	0.00148362	0.000346431	0.000991428	0.00272929	0.0015008	0.000880389	0.00248007	0.000611968	0.00261629	0.00150412	0.00513573	0.00226106	0.0047509	0.00330013	0.00330147	0.00119558	0.00108002	0.00329911	0.00422633	0.00375773	0.00191369	0.0021388	0.00201659	0.0035958
K01035	atoA; acetate CoA/acetoacetate CoA-transferase beta subunit [EC:2.8.3.8 2.8.3.9]	0	8.59434e-05	0.000664497	0.00226419	0.00275545	0.000980347	0.000300646	0.00169843	0.00164976	0.00220923	0	0.00172044	0.00102382	0.00319912	0.0020929	0.00364041	0.000580653	0.00576116	0.00364731	0.00112982	0.00449846	0.00531529	0.00346687	0.00298161	0.00381701	0.000637913	0.0105157	0.0047313	0.00582179	0.00921002	0.0109761	0.0170608	0.00938974	0.0012367	0.0105463	0.0130024	0.0184882	0.00582785	0.0134577	0.0147926	0.0190421	0.00564642
K01039	gctA; glutaconate CoA-transferase, subunit A [EC:2.8.3.12]	0.00548638	0.00814986	0.00464456	0.00399484	0.00804698	0.0062684	0.0128558	0.00742461	0.00584099	0.0092839	0.0104326	0.00777343	0.00528517	0.0111208	0.00574435	0.0192455	0.00686513	0.00634432	0.00876003	0.00460139	0.0094933	0.0215033	0.0118306	0.00847023	0.0255656	0.0412035	0.015271	0.00444019	0.024335	0.00981793	0.00998148	0.00999944	0.0103158	0.00552724	0.0115065	0.00887669	0.0331531	0.00703753	0.0121342	0.0122241	0.0281559	0.0192605
K01040	gctB; glutaconate CoA-transferase, subunit B [EC:2.8.3.12]	0.0138721	0.0225589	0.0160634	0.0209811	0.0166659	0.0119887	0.0265309	0.0214872	0.0207634	0.0167147	0.0532802	0.0224323	0.0239763	0.0239693	0.0201785	0.0308556	0.00989066	0.0252108	0.0169925	0.0103977	0.0192323	0.0254292	0.0222943	0.0204498	0.0451929	0.0453259	0.017923	0.0229938	0.0272002	0.0176396	0.0142594	0.0195429	0.025107	0.0200642	0.0200262	0.0189432	0.0234197	0.0156552	0.0160307	0.0114923	0.0166069	0.0177924
K01042	selA; L-seryl-tRNA(Ser) seleniumtransferase [EC:2.9.1.1]	0.000119306	4.62609e-05	0.00245227	0.000658137	0.000227074	6.84723e-05	0.000196715	0.00156814	0.000114143	0.000506718	0.000357133	0.000271444	0.000786164	0.000563534	0.00144417	0.000310125	0	0.000210712	0.00061992	0.00188685	0.000492154	0.000236102	0.000777406	0.00119074	0.000196223	4.7158e-05	0	0.00497413	0.000622594	0.000570107	0.000377932	0.000457598	0.000283333	0	0.000332775	0.000643041	0	0.000635717	0.000894845	0.00014018	0	0.0106851
K01046	lip, TGL2; triacylglycerol lipase [EC:3.1.1.3]	0.000186874	0.000303166	0.000247941	0.000765262	0	0.000154142	0.00033131	0.000494991	0.000423271	0.000306684	0	0.000274104	0.000546459	0.000205563	0.000454936	0.000556553	0	0.000384312	0.000402614	0.000259981	0.000408644	0.000870867	0.00106324	0.000458304	0.0180172	0.0447484	0.00015426	0.00231665	0.0173103	0.00379262	0.015516	0.00186994	0.00281967	0.00820884	0.000859214	0.0022727	0.000336597	0.000236766	0.00161953	0.00157434	0.000572442	0.00124228
K01048	pldB; lysophospholipase [EC:3.1.1.5]	0.000219559	0.000142477	0	0	0	0	0.000191479	0.000208264	0	0	0.00259383	7.80212e-05	0	7.94893e-05	0	0	0	0	0	0.00196809	0	0	0	0	0.00199162	0.00214996	0	0.00167626	0	0	0	0.0010186	0.000103192	0	0.000135724	0.000152082	0	0.000558873	0.00132371	0.00102956	0	0.000430968
K01053	gnl, RGN; gluconolactonase [EC:3.1.1.17]	0.0187181	0.0155693	0.00166798	0.00125413	0.00321968	0.0159207	0.0108493	0.00409797	0.00401834	0.00673589	0.00526733	0.00319799	0.00321065	0.00470952	0.00416157	0.00436612	0.0234165	0.003575	0.00703791	0.0110244	0.00754003	0.00655713	0.00627667	0.00747594	0.0029464	0.00225237	0.00213536	0.00630737	0.00383072	0.010378	0.0111949	0.0186514	0.00651363	0.0154292	0.00993838	0.00993832	0.0208936	0.0105628	0.0130941	0.0120067	0.00473479	0.00941602
K01055	pcaD; 3-oxoadipate enol-lactonase [EC:3.1.1.24]	0.000663725	0.00150747	0.000463755	0.000206769	0.00144483	0	0	0.000812344	0.000804331	0.000431717	0.00143823	0.000329483	7.07201e-05	0.00141756	0.000145789	0.00308932	0	0.000621639	0.000279639	0	0.000444252	0.000800251	0.00104859	0.00143388	0.00396974	0.0073847	0.000613688	0.00476036	0.00544036	0.00109324	0.00180921	0.000119258	0.00124028	0.000358751	0.00029495	0.0014167	0.00146718	0.000980564	0.0016751	0.000869019	0	0
K01057	PGLS, pgl, devB; 6-phosphogluconolactonase [EC:3.1.1.31]	0.00059164	0.000691069	0.00578953	0.00932028	0.0199329	0.00149404	0.0040246	0.00181323	0.00559101	0.00586533	0.000886883	0.0063712	0.0036589	0.00580228	0.00494165	0.00593371	0.00109618	0.0119234	0.00849513	0.00302228	0.00454897	0.0074525	0.00923367	0.00533212	0.00550488	0.00143372	0.00948702	0.00607266	0.00518497	0.0118627	0.00627304	0.00203338	0.0134293	0.00849997	0.00848253	0.00701706	0.00430057	0.00746777	0.00384125	0.00325746	0.00306727	0.0046555
K01058	pldA; phospholipase A1/A2 [EC:3.1.1.32 3.1.1.4]	0	0	0	0	0.000254961	0	0.000503591	0	0	0	0	0	0	0	0	0	0	0	0	0.00140852	0	0	0	0	0.00763728	0.0163314	0.000582109	0.000355499	0.0173305	0.00230316	0.0122424	0.00100911	0	0	0	0.000720058	0	0	0	0.000276941	0.000744343	0.000126137
K01061	E3.1.1.45; carboxymethylenebutenolidase [EC:3.1.1.45]	0.102148	0.0674334	0.0329727	0.0257838	0.030498	0.0293917	0.0224722	0.0268877	0.0210258	0.021111	0.0260913	0.0283809	0.0309616	0.0298691	0.0311351	0.0211953	0.0232556	0.025821	0.0229276	0.0199826	0.0314563	0.019378	0.0367308	0.0331709	0.0321072	0.0160125	0.0204847	0.0331812	0.0100611	0.0220319	0.0223975	0.0259036	0.0253472	0.0309916	0.0221494	0.0207894	0.0183377	0.0206374	0.0234773	0.0206817	0.0193225	0.0275757
K01067	E3.1.2.1, ACH1; acetyl-CoA hydrolase [EC:3.1.2.1]	0	0	0	0	0	0	0	0	0	0	0	0	0	0.00116305	0	0	0	0.00028992	0	0	0.000388543	0.00111838	0	0	0	0	0	0	0	0.00086674	0	0	0	0	0	0	0	0	0	0	0.000729447	0
K01069	gloB, gloC, HAGH; hydroxyacylglutathione hydrolase [EC:3.1.2.6]	0.0339798	0.0441751	0.0236006	0.024583	0.0299989	0.0214619	0.0247106	0.0215288	0.0228723	0.023806	0.0164333	0.0218874	0.0192726	0.0236462	0.0229976	0.0239461	0.0276997	0.0394325	0.0328781	0.0307167	0.0251108	0.0324291	0.0312692	0.0235577	0.0465144	0.0837466	0.0355494	0.0256319	0.0412968	0.0350592	0.0479482	0.0296365	0.0403776	0.0157109	0.0343796	0.0369014	0.0196495	0.0340605	0.0300012	0.0289757	0.0211037	0.0298679
K01070	frmB, ESD, fghA; S-formylglutathione hydrolase [EC:3.1.2.12]	9.78714e-05	0.00236096	0.00283013	0.00307069	0.00336048	0.00136601	0.00117108	0.00353904	0.00276497	0.00399411	0	0.00225612	0.00404024	0.00320191	0.00335633	0.00230026	0.00170441	0.000595789	0.0015425	0.00327036	0.00281952	0.00275606	0.00350303	0.00501876	0.0266637	0.0527408	0.00307741	0.0208617	0.0143272	0.00274491	0.0140212	0.00246289	0.0043125	0.00140124	0.00251609	0.0069745	0.000877745	0.00489152	0.00636032	0.00670459	0.000948658	0.00252467
K01075	E3.1.2.23; 4-hydroxybenzoyl-CoA thioesterase [EC:3.1.2.23]	0	0	9.25475e-05	0.000103871	0.000269125	0	0	0.00116136	0.00048154	0	0	0	0.000387487	0.000306917	0	0	0	0	0	0.000165196	0.000615193	0.000442691	0.000771831	0	0.0102857	0.0218663	0	0.00190258	0.00069284	0	0	0.000643497	0	0	0	0.000524365	0	0.000650165	0.00180387	0.000197128	0	0
K01077	E3.1.3.1, phoA, phoB; alkaline phosphatase [EC:3.1.3.1]	0	0	0.000679408	0.000117313	0.000379941	0	0	0.000119242	0.000181286	0	0.00018277	0.000296186	0.000628139	0.000173318	0	0	0	0	0	0.00199069	0.000328103	0	0.000658629	0.000776571	0.00311062	0.0060024	0.000418217	0.000238755	0	0.000365957	0.000550299	0.001144	0	0	0.000831937	0.00111865	0	0.000173377	0	0	0	0.00169022
K01079	serB, PSPH; phosphoserine phosphatase [EC:3.1.3.3]	0.0360686	0.00491868	0.0304685	0.0156398	0.0450127	0.00824256	0.0301631	0.0269058	0.0203478	0.0170826	0.0106324	0.0391158	0.0196462	0.0171978	0.0167712	0.0161426	0.0127179	0.0161894	0.0154261	0.0265812	0.0148927	0.0118239	0.0192795	0.0136956	0.0324463	0.0745043	0.0138924	0.0164915	0.0267656	0.00948912	0.0303655	0.0116938	0.00665738	0.00762587	0.00721511	0.012497	0.00978739	0.00917967	0.0142608	0.00749378	0.00768687	0.0143783
K01081	E3.1.3.5; 5'-nucleotidase [EC:3.1.3.5]	0.00506642	0.00622464	0.0187558	0.0128899	0.0319923	0.00359138	0.00882717	0.00831597	0.0111022	0.00667067	0.00443188	0.0221785	0.0142026	0.0139536	0.00981154	0.00553056	0.00378378	0.0130441	0.00898553	0.00339217	0.0139423	0.00789547	0.0155628	0.0150861	0.0211303	0.0575569	0.0155326	0.00777035	0.019895	0.00777983	0.02031	0.00600109	0.0061639	0.00529694	0.00603498	0.00748712	0.00241367	0.0096498	0.00726428	0.0108226	0.00162161	0.00210677
K01082	cysQ, MET22, BPNT1; 3'(2'), 5'-bisphosphate nucleotidase [EC:3.1.3.7]	0.0195743	0.00568247	0.00606889	0.00787176	0.0058133	0.00660525	0.0230512	0.00993451	0.00678112	0.00804808	0.00297696	0.00741773	0.00677906	0.00347179	0.0068333	0.00292231	0.0118348	0.00267078	0.00958102	0.0182694	0.00788529	0.00532574	0.00829525	0.00801821	0.0331484	0.0274393	0.00391983	0.0242081	0.00315946	0.00222641	0.00630463	0.0101048	0.00623192	0.00606932	0.00488912	0.0103597	0.00634034	0.00664336	0.0125389	0.00986176	0.00167145	0.00794362
K01083	E3.1.3.8; 3-phytase [EC:3.1.3.8]	0	0	0	0	0	0	0	0	0	0	0	0	0	0	0	0	0	0	0	0	0	0	0	0	0.000390623	0.00117067	0	0	0	0	0	0	0	0	0	0	0	0	0	0	0	0
K01085	agp; glucose-1-phosphatase [EC:3.1.3.10]	0	0	0	0	0	0	0	0	0	0	0	0	0	0	0	0	0	0	0	0.00129297	0	0	0	0	0	0	0	0	0	0	0	0	0	0	0	0	0.000634809	0	0	0	0	0
K01086	fbp-SEBP; fructose-1,6-bisphosphatase I / sedoheptulose-1,7-bisphosphatase [EC:3.1.3.11 3.1.3.37]	0.00978756	0.0221565	7.30238e-05	0	0	0	0.00202837	0.000132203	0.000126652	0.000122007	0.00269986	0.000708132	0.000101914	0	0.000388771	0	0	0	0	0	0	0	0	0	0.00542426	0.00088388	0	0	0	0	0	0	0	0	0	0	0	0	0	0	0	0
K01087	otsB; trehalose 6-phosphate phosphatase [EC:3.1.3.12]	0	0	0	0	0	0	0	0	0	0	0	0	0	0	0	0	0	0	0	0	0	0	0	0	0.00027067	0.00231602	0	0	0.00281833	0	0	0	0	0	0	0	0	0	0	0	0	0
K01089	hisB; imidazoleglycerol-phosphate dehydratase / histidinol-phosphatase [EC:4.2.1.19 3.1.3.15]	0	0.000227099	0.00760742	0.00302614	0.0022533	0.00232943	0.000635671	0.00494523	0.00445258	0.00326237	0.000449881	0.00304603	0.00574345	0.0062251	0.00326943	0.000416042	0.00135722	0.00223312	0.00256578	0.0022992	0.00609714	0.00349193	0.00927985	0.00772752	0.00742039	0.0150992	0.00311285	0.00474067	0	0.000424398	0.000534188	0.00284952	0.000448242	0.000950537	0.00115262	0.00219365	0.00283762	0.00788784	0.00643135	0.00726511	0	0.00217387
K01091	gph; phosphoglycolate phosphatase [EC:3.1.3.18]	0.020715	0.031354	0.00288775	0.00497274	0.0143342	0.00761838	0.00787971	0.00603978	0.0119652	0.00597535	0.00114694	0.0102171	0.00591111	0.0062687	0.0109373	0.00849155	0.00209763	0.00353492	0.00373071	0.00262047	0.00392669	0.00816972	0.00597549	0.00630704	0.0168561	0.0427083	0.00865317	0.0120399	0.032528	0.00632606	0.0284231	0.00390428	0.00752675	0.00985614	0.00330218	0.00598526	0.00147875	0.00391561	0.00663821	0.00715594	0.00261223	0.00178089
K01092	E3.1.3.25, IMPA, suhB; myo-inositol-1(or 4)-monophosphatase [EC:3.1.3.25]	0.0503536	0.0196192	0.0115699	0.00776703	0.0113278	0.0204047	0.0564604	0.0372482	0.0283566	0.047943	0.13062	0.0256622	0.0213338	0.0115403	0.0122666	0.031387	0.0341264	0.00854012	0.0367329	0.0861495	0.0137704	0.0145969	0.0138355	0.0208752	0.0561215	0.0909045	0.0107506	0.0467083	0.0376553	0.014252	0.0346946	0.0290169	0.0125619	0.0161156	0.0120678	0.0279754	0.0313379	0.0189198	0.0295057	0.0357701	0.0299547	0.029764
K01095	pgpA; phosphatidylglycerophosphatase A [EC:3.1.3.27]	0.000168842	0.000328696	0.00147062	0.000695982	0.0016086	0	0.000303368	0.00116758	0.000696203	0.000169046	0	6.1806e-05	0.000448178	0	0.000122955	0.0001946	0.000146477	9.95508e-05	0	0.00118475	0.000133415	0.000822548	0	0	0.0216266	0.0451263	0.0010976	0.00259684	0.0150519	0.00221045	0.0151713	0.00204685	0.00019125	0	0.00027063	0.00307625	0.000241228	0.000970507	0.00245774	0.00312473	0.000205834	0.000689548
K01096	pgpB; phosphatidylglycerophosphatase B [EC:3.1.3.27 3.1.3.81 3.1.3.4 3.6.1.27]	0	0	0	0	0	0	0	0	0	0	0	5.07911e-05	0	0	0	0	0	0	0	0.00141316	0	0	0	0	0	0	0	0	0	0	0	0	0	0	0	0	0	0	0	0	0	0
K01101	E3.1.3.41; 4-nitrophenyl phosphatase [EC:3.1.3.41]	0	0	0	0	0	0	0	0	0	0	0	0	0	0	0	0	0	0	0	0	0	0	0	0	0.000386266	0.00170124	0	0	0	0	0	0	0	0	0	0	0	0	0	0	0	0
K01104	E3.1.3.48; protein-tyrosine phosphatase [EC:3.1.3.48]	0.00267686	0.00123547	0.000882867	0.000438515	0.0014318	0.000163254	0.000711501	0.000933343	0.000569309	0.00035521	0.000497851	0.000719871	0.000730436	0.000814918	0.000234603	0.00104011	0.000279486	0.000327908	0.000268619	0.000150559	0.000703487	0.00198241	0.00157562	0.00143675	0.00692379	0.0223616	0.000346376	0.00304425	0.00954086	0.00125886	0.008178	0.00107554	0.00161965	0.00456304	0.000559944	0.00107981	0.00068704	0	0.000265785	0	0	0.00151657
K01113	phoD; alkaline phosphatase D [EC:3.1.3.1]	0.000762602	0.00247458	0.000961827	0.00415838	0.00195045	0.00520674	0.00172429	0.00816272	0.00490009	0.00674014	0.00281794	0.00176284	0.00428157	0.00302703	0.00384638	0.00236063	0.00878651	0.00276431	0.0041329	0.00621617	0.00360676	0.0016382	0.00437	0.0034341	0.00407759	0.00232038	0.00378293	0.00556378	0.00493467	0.00352192	0.000817005	0.0015232	0.00645595	0.0086773	0.00144756	0.00235956	0.000818746	0.00392402	0.00171812	0.00408901	0.00267196	0.00320854
K01119	cpdB; 2',3'-cyclic-nucleotide 2'-phosphodiesterase / 3'-nucleotidase [EC:3.1.4.16 3.1.3.6]	8.78906e-05	0.00133256	0.0049613	0.00286846	0.00173908	0.000728979	0.00150484	0.00291801	0.00286036	0.00343856	0.00152691	0.00181577	0.0048727	0.00335279	0.00405352	0.00151795	0.00132668	0.00346737	0.00798906	0.0126222	0.00325381	0.00120215	0.00643892	0.00328002	0.00735015	0.00327933	0.00191607	0.0155951	0.00316263	0.00292463	0.00242629	0.00470274	0.00538114	0.00536736	0.000879386	0.00327228	0.00304606	0.00401242	0.00804272	0.0101954	0.00026999	0.00301941
K01126	E3.1.4.46, glpQ, ugpQ; glycerophosphoryl diester phosphodiesterase [EC:3.1.4.46]	0.00620502	0.00140437	0.00217212	0.00131989	0.00139783	0.00362067	0.00311088	0.00257526	0.00266015	0.00417226	0.00325531	0.00204268	0.000955616	0.00243854	0.00240526	0.00240826	0.00508924	0.00203078	0.000838761	0.0024194	0.0034291	0.00604494	0.00189787	0.00151342	0.0327435	0.0818389	0.00241909	0.00397435	0.0208189	0.00491559	0.0320018	0.00342373	0.00249237	0.00433626	0.0013127	0.00678835	0.00426462	0.00435746	0.00498088	0.00864612	0.00513728	0.00275307
K01129	dgt; dGTPase [EC:3.1.5.1]	0.0261155	0.0387065	0.0385479	0.0302128	0.051954	0.0438102	0.0348207	0.0342379	0.0417426	0.0351714	0.0190011	0.0481657	0.035921	0.0288538	0.0315179	0.0325034	0.0352351	0.0226804	0.0316729	0.0365198	0.0306298	0.0225383	0.0322196	0.0319613	0.0570742	0.0965623	0.0283834	0.0321613	0.0321865	0.025659	0.054651	0.0327152	0.0164241	0.0109986	0.023296	0.029905	0.0340002	0.0337659	0.0434247	0.0683695	0.0290927	0.0414321
K01130	E3.1.6.1; arylsulfatase [EC:3.1.6.1]	0.203026	0.470401	0.710833	0.889922	0.992908	1.16596	0.597391	0.816685	0.861759	0.922604	0.573774	0.78433	0.918071	1.17798	1.12212	1.31544	1.10553	1.16116	0.962903	0.753096	1.2706	1.31237	1.22933	1.25046	0.479096	0.232311	1.35229	0.750733	0.990666	1.5623	1.40014	1.41511	1.8231	1.9662	1.70706	1.49752	1.47082	1.21557	1.34125	1.36771	1.4343	1.50944
K01132	GALNS; N-acetylgalactosamine-6-sulfatase [EC:3.1.6.4]	0.00262265	0.000680146	0.000397588	0.00284489	0.000711494	0.00485249	0.000551179	0.00327471	0.002267	0.00138943	0.000731079	0.00133621	0.00155061	0.00114841	0.00189221	0.000646631	0.00222774	0.00199146	0.00196081	0.0023643	0.00156041	0.00264864	0.00393602	0.00426242	0.000187321	0	0.000895905	0.00329942	0	0.00235684	0.000150949	0.00047144	0.00344559	0.00145631	0.000601365	0.000461982	0.000190443	0.00126727	0.00206823	0.00159555	0.000545152	0.000443183
K01134	ARSA; arylsulfatase A [EC:3.1.6.8]	0	0.000492848	0.000837862	0.00141491	0.00100478	0.00665199	0.000549509	0.00275175	0.00309452	0.00529386	0.00144427	0.00103718	0.0022611	0.00210868	0.00330995	0.00138666	0.00662254	0.00245001	0.00334785	0.00542598	0.00112358	0.00111505	0.0012165	0.00177684	0.00336683	0.000609677	0.00263761	0.00605097	0.00102488	0.000954536	0.00230498	0.00300648	0.00455882	0.00647603	0.00260026	0.00369331	0.00138078	0.00120423	0.00316241	0.00284832	0.00115463	0.00409747
K01135	ARSB; arylsulfatase B [EC:3.1.6.12]	0	0	0	0	0	0	0	0	0	0	0	0	0	0	0	0	0	0	0	0	0	0.000708305	0.000740958	0.000465943	0	0	0	0	0	0	0	0.000343199	0.00031875	0.000998524	0	0	0	0	0	0	0	0.000287312
K01136	IDS; iduronate 2-sulfatase [EC:3.1.6.13]	0.000663119	0.00548163	0.000553411	0.00224294	0.00143547	0.00376148	0.00327973	0.00342327	0.00245905	0.00548609	0.00152951	0.00155377	0.00378021	0.00187611	0.00188619	0.000374696	0.0064298	0.00282138	0.00540216	0.00670015	0.00198032	0.000208325	0.00116332	0.000925948	0.00249846	0.000965644	0.000350679	0.00301447	0.000651149	0.0010478	0.00110345	0.000554872	0.00421883	0.00186302	0.000832	0	0	0.00101581	0.00133568	0.00139164	0.000253527	0.000731294
K01137	GNS; N-acetylglucosamine-6-sulfatase [EC:3.1.6.14]	0.000501413	0.00239701	0.00171011	0.00389241	0.00272352	0.00157996	0.000936961	0.00508627	0.00271573	0.00236113	0.000834907	0.00191936	0.00361073	0.00370084	0.00325855	0.00222014	0.00245343	0.00579828	0.00363667	0.00116957	0.00340877	0.00130596	0.00194157	0.00341859	0.00164476	0.000295585	0.00328785	0.00773041	0.00255828	0.00336992	0.00295745	0.0039183	0.00978665	0.0065702	0.0055842	0.00327906	0.00243361	0.00252835	0.0024147	0.0017763	0.000520219	0.00267486
K01139	spoT; GTP diphosphokinase / guanosine-3',5'-bis(diphosphate) 3'-diphosphatase [EC:2.7.6.5 3.1.7.2]	0.0524187	0.0227811	0.0345462	0.0408841	0.0692294	0.0234818	0.0278321	0.029333	0.0403153	0.0391371	0.00971272	0.0380868	0.0378733	0.0472217	0.0426898	0.0350041	0.0276136	0.054676	0.0515109	0.0352382	0.0409333	0.0466222	0.0540198	0.0473289	0.0524934	0.0951388	0.048296	0.0385381	0.0611556	0.0523518	0.0746074	0.0472797	0.0451366	0.0370738	0.0339919	0.0575406	0.0432032	0.0560503	0.0440457	0.0764352	0.0243674	0.0344735
K01141	sbcB, exoI; exodeoxyribonuclease I [EC:3.1.11.1]	0.000172887	0.000815611	0.00508887	0.00670683	0.00381538	0.00116358	0.00357882	0.00524689	0.004036	0.00380421	0.00119635	0.0040761	0.00640121	0.00521323	0.00350431	0.00167297	0.000721475	0.00219326	0.00483363	0.000114367	0.00281028	0.00483338	0.00495503	0.00593058	0.0053531	0.00427362	0.00275641	0.00742538	0.00334953	0.00117401	0.000714433	0.000219063	0.00251239	0.00171175	0.00179352	0.0036672	0.00207979	0.00258748	0.00211893	0.00193003	0.000913778	0.000327046
K01142	E3.1.11.2, xthA; exodeoxyribonuclease III [EC:3.1.11.2]	0.04768	0.0699709	0.062161	0.054622	0.0365601	0.0329387	0.0310565	0.0485508	0.0485997	0.0397466	0.0146635	0.0493043	0.0595356	0.0541911	0.0437404	0.0213915	0.0189457	0.0547146	0.0317994	0.0176205	0.0564596	0.0389894	0.0573479	0.0626352	0.0746144	0.115251	0.0353612	0.110332	0.0357254	0.0376014	0.0366606	0.0336122	0.0271112	0.0420769	0.0326946	0.0450737	0.0193302	0.0563808	0.0520595	0.043997	0.00624482	0.0328508
K01151	nfo; deoxyribonuclease IV [EC:3.1.21.2]	0.0188334	0.00517772	0.0110617	0.0048492	0.0278761	0.0082917	0.0540419	0.0439468	0.0157508	0.0138709	0.165288	0.0424626	0.0160683	0.00621882	0.00385577	0.0127062	0.0147179	0.00908541	0.0214995	0.0331132	0.00430857	0.00640486	0.00726159	0.00621895	0.0140783	0.0231531	0.0119353	0.00372229	0.00354217	0.00510639	0.00940717	0.00971809	0.00149616	0.00298567	0.0070191	0.0112657	0.0140239	0.00909508	0.0120776	0.0088025	0.0122605	0.0177293
K01159	ruvC; crossover junction endodeoxyribonuclease RuvC [EC:3.1.22.4]	0.00920542	0.021598	0.0562674	0.0561728	0.0606108	0.0101603	0.0172723	0.0375756	0.0253614	0.0207063	0.00881861	0.041806	0.0449581	0.0424086	0.0396387	0.0181696	0.00904577	0.055644	0.0326093	0.0184498	0.0448262	0.0303377	0.0522241	0.0549784	0.0403776	0.0721521	0.0399449	0.0546499	0.03896	0.0365671	0.0286262	0.0288572	0.0276382	0.0445897	0.0316854	0.0331984	0.0137986	0.0542995	0.0295556	0.0234964	0.00833704	0.0290736
K01173	ENDOG; endonuclease G, mitochondrial	0	0	0	0	0	0	0	0	0	0	0	0	0	0	0	0	0	0	0	0	0	0	0	0	0.00750413	0.0224556	0.000652171	0.000322698	0.0165453	0.00273904	0.0114889	0.000829205	0	0	0	0.00160477	0	0	0.000158486	0.00152411	0.00027905	0.000603108
K01176	AMY, amyA, malS; alpha-amylase [EC:3.2.1.1]	0.00218302	0.000282924	0.00133402	0.0002393	0.000721061	0.000895003	0.000655948	0.00189232	0.00284806	0.00186017	0	0.000396675	0.000494246	0.000629556	0.000103083	0.0014595	0.00187974	0.000265063	0.000462115	0.0055365	0.00161647	0.00227501	0.000224533	0.00120176	0.00306821	0.00653206	0.000648958	0.000481469	0.000279108	0	0.000620801	0.000749346	0.0014665	0.00049561	0.000337309	0.00198641	0.000962506	0.00584304	0.000694752	0.00270151	0.000622446	0.00081133
K01179	E3.2.1.4; endoglucanase [EC:3.2.1.4]	0.00178482	0.00353431	0.00192938	0.00207622	0.00206444	0.000724361	0.00236179	0.00281958	0.0036917	0.00203129	0.00126429	0.00300144	0.00311776	0.00303601	0.00348077	0.00124861	0.000498254	0.000719471	0.00181045	0.00120665	0.00364661	0.00328884	0.00723565	0.00553357	0.00342728	0.000100062	0.00164392	0.00153744	0.00159237	0.000157338	0.000647971	0.000128699	0.000981437	0.00301912	0.000836554	0.00027282	0.000196653	0.00259548	0.0026692	0.000367463	0.000795085	0.00235607
K01182	IMA, malL; oligo-1,6-glucosidase [EC:3.2.1.10]	0.0002005	0.000818577	0.000817118	0.000608985	0.00024029	0.000951466	0.001224	0.00191815	0.00227206	0.00213334	0.000187847	0.00105194	0.00125786	0.000537105	0.00048719	0.000609431	0.00197873	0.000208522	0.00285027	0.000532893	0.00023977	0.000332018	0.000538807	0.00124974	0.00443807	0.00340864	0.00109448	0.000732745	0.00034642	0.000736171	0.00194116	5.63647e-05	0	0.000268661	0.000350974	0.000487918	0	0.000883771	0	0.00266714	0.000437668	0.000134677
K01183	E3.2.1.14; chitinase [EC:3.2.1.14]	0	0	8.02822e-05	0	0.000254961	0	0	0.000406806	0.000922523	0.000269139	0.000409847	0	0.000252949	0.00060106	0.000586829	0	0	0.000329812	0	0.000286606	0.000726017	0.00149535	0.000460801	0.00214273	0.0024771	0.000726801	0.00109548	0	0.00127585	0.00084811	0.0003413	0.000411467	0.00236637	0.0117423	0.00168863	0.000507891	0.000794294	0.00164963	0.00122907	0.00504164	0.000926437	0.00119071
K01186	NEU1; sialidase-1 [EC:3.2.1.18]	0	0.00032599	0.00146515	0.00127993	0.00063524	0.00178197	0.000162449	0.00281599	0.00266819	0.00279096	8.72578e-05	0.000313441	0.00111121	0.00194614	0.00180687	0.00123485	0.0018121	0.00126441	0.00289895	0.00232917	0.00236186	0.00155995	0.000962457	0.00198255	0.000306361	7.00579e-05	0.000230126	0.00161269	0.000555648	0.00139753	0.000557051	0.00081499	0.00340497	0.00266276	0.00191668	0.000848295	0.00123316	0.00139434	0.00125293	0.000614117	0.00040964	0.00146306
K01187	malZ; alpha-glucosidase [EC:3.2.1.20]	0.00217233	0.0113298	0.047845	0.0358192	0.0212859	0.00651523	0.011858	0.035676	0.0204807	0.0139383	0.00403243	0.0190825	0.0399282	0.0378978	0.0339278	0.00910704	0.0127958	0.0282349	0.0169456	0.0122975	0.0434822	0.0205043	0.044995	0.046281	0.0116822	0.0241689	0.026781	0.0565588	0.0197557	0.0197828	0.0118954	0.0120256	0.0117055	0.0320313	0.0215845	0.0167162	0.0133784	0.0367093	0.0238619	0.0109643	0.00204538	0.0133886
K01190	lacZ; beta-galactosidase [EC:3.2.1.23]	0.000372277	0.000134789	0.0165238	0.00955951	0.00573193	0.00231013	0.00586896	0.0163737	0.010301	0.00453214	0.0028098	0.00596368	0.016385	0.00939376	0.0155774	0.00338218	0.00119639	0.00917062	0.00146472	0.00410489	0.0148999	0.00456745	0.014575	0.0139318	0.0111176	0.0090792	0.00404661	0.00531617	0.00382928	0.00428974	0.00227545	0.00394747	0.00494711	0.0154197	0.00228814	0.00279595	0.00152303	0.00903468	0.0101965	0.00384449	0.00206991	0.00570224
K01191	MAN2C1; alpha-mannosidase [EC:3.2.1.24]	0	0.000345723	0.00239585	0.00243969	0.00202862	0.000260631	0.000914146	0.00173532	0.00158585	0.000781545	0	0.00179548	0.00183444	0.00149831	0.00257649	0.00124072	0.000349838	0.00223527	0.00100157	0.000493468	0.00226052	0.00301107	0.00231913	0.0020386	0.000128688	8.1474e-05	0.0015129	0.00560782	0.000912029	0.00186532	0.000803398	0	0.00348846	0.0120347	0.000951294	0.000812625	0.00160087	0.000190836	0.000320824	0.00121529	0.0042198	0.00208985
K01192	E3.2.1.25, MANBA, manB; beta-mannosidase [EC:3.2.1.25]	0	0.000611307	0.000371238	0.00140911	0.00456126	0.000185143	0.00253851	0.00407083	0.00117177	0.000468157	0.00550869	0.00287525	0.00306839	0.00295251	0.00269399	0.00588913	0.000108068	0.00165578	0.00164246	0	0.00152373	0.00256529	0.00205062	0.0026074	0.00289642	0.00164635	0.00413035	0.000607399	0.00897952	0.0034914	0.00104581	0.00154361	0.00356433	0.00250664	0.00254313	0.000287802	0.00185957	0.00150219	0.000571287	0.00145718	0.00438999	0.0018376
K01193	INV, sacA; beta-fructofuranosidase [EC:3.2.1.26]	0.000395508	0	0	0.000186072	0	0	0	0.00032414	0.00135904	0.000364436	0.000419379	0.000105409	7.63836e-05	0	0	6.19364e-05	0.000315782	6.78663e-05	0	0.00156744	4.54763e-05	0	0.000370479	0.000349457	0.000867324	0.00020672	0.000231866	0.00251502	0.000956035	0.000924849	0.000104765	0.000253699	0.00224532	0.00174742	0.000748744	0.000103366	0.0004458	0.000291173	0	0	0	0
K01194	TREH, treA, treF; alpha,alpha-trehalase [EC:3.2.1.28]	0	0	0	0	0	0	0	0	0	0.000326297	0	8.94749e-05	0	0.000128477	0	0	0	0	0	0.00165965	0	0	0	0.000121904	0	0	0	0	0	0	0	0.000179581	0.000333576	0.000174161	0	0	0	0	0	0	0	0
K01195	uidA, GUSB; beta-glucuronidase [EC:3.2.1.31]	0.000647914	0.0002667	0.000616544	0.000740824	0	0	0.000179214	0.000178862	0.000436112	0.00105893	0	0.000200814	0.00033095	0	0.000290541	0	0.000286062	0.000777668	0.00051443	0.000997113	0	0	0	0	0.00135191	0.000236294	0.000332114	0	0	0	0	0	0	0.00070484	0	0	0	0	0	0	0	0
K01198	xynB; xylan 1,4-beta-xylosidase [EC:3.2.1.37]	0.00208501	0.00249781	0.00197329	0.000525923	0	6.49816e-05	0	0.00204756	0.00161089	0.00110587	0.000395078	0.00182731	0.00212596	0.00132986	0.00183452	0	0	0.00212621	0.00149922	0	0.00302199	0.00149168	0.00154883	0.00188336	0.000351679	0.000287125	0.000324479	0.006694	0.000521668	0	0.000304362	0.00195493	0.000372115	0	0	0.00205498	0	0.00127961	0.00142323	0.001286	0	0
K01200	pulA; pullulanase [EC:3.2.1.41]	0	0	0.000138821	0.000766566	0.000791228	0	0.000257041	0.000316735	0.000552524	0.00145339	0	0.000657268	0.00161195	0.000616538	0.00102903	0.000342227	0.000387494	0.000131154	0.000359253	0.000189548	0.00103012	0.000956212	0.000397897	0.00168613	0.00141521	0.000601185	0.0012821	4.33808e-05	0	0.000494042	0.000127552	0.000546462	0.000298828	0.00137461	0.000449246	0.000664697	0	0.00180391	0.000245983	0.00784701	0.000302389	0.00190533
K01201	GBA, srfJ; glucosylceramidase [EC:3.2.1.45]	0.000953315	0.000612764	0.0126183	0.0086113	0.00544872	0.00576867	0.00389244	0.0128004	0.00715597	0.00802405	0.000354445	0.00424246	0.0107807	0.00745481	0.00645882	0.00231678	0.0100378	0.00764361	0.00640193	0.00383788	0.00690162	0.00202515	0.00461126	0.00801152	0.00407345	0.00142566	0.00402171	0.00948294	0.00426988	0.00476866	0.00355228	0.00143987	0.00830063	0.00533747	0.00258613	0.00125967	0.000620901	0.0103301	0.00517817	0.000572685	0.000601266	0.00412339
K01206	FUCA; alpha-L-fucosidase [EC:3.2.1.51]	0.00479221	0.00851343	0.0359698	0.046249	0.0475627	0.0321281	0.0296939	0.0390254	0.0485095	0.0501295	0.0214722	0.0372509	0.0615843	0.0781574	0.0791778	0.045398	0.0280105	0.067309	0.0504902	0.0362505	0.101545	0.102346	0.0830401	0.0941492	0.0106964	0.00848156	0.0886443	0.0484913	0.0589027	0.102923	0.0732471	0.0822039	0.118022	0.142269	0.0959348	0.101835	0.0739157	0.101029	0.0872428	0.111611	0.0788417	0.0978911
K01207	nagZ; beta-N-acetylhexosaminidase [EC:3.2.1.52]	0.0220102	0.0130792	0.000234452	0	0	0	0.000679538	0	0	0.000369231	0.000349031	0.000222491	0.000734187	0	0.000334399	0	0	0	0.000419458	0.000387792	0	0.000419391	0.000292483	0.00137944	0.0296957	0.0613298	0.00146605	0.00574048	0.0205615	0.00419746	0.0216464	0.00169941	0.00182997	0	0.000623039	0.00237831	0.000476107	0.000307973	0.000129749	0.00113224	0	0.00117525
K01208	cd, ma, nplT; cyclomaltodextrinase / maltogenic alpha-amylase / neopullulanase [EC:3.2.1.54 3.2.1.133 3.2.1.135]	0	0.000585489	0.00094505	0.0012397	0.00137474	0	0.000987433	0.00234177	0	0.000458668	0.000776249	0.000792287	0.00161013	0.00174035	0.000296372	0.000591432	0	0.00116333	0.000751544	0.00028489	0.00116291	0.00248798	0.00086398	0.00123531	0.000618307	0.000222121	0.000143662	0.0037687	0.00131102	0.00132221	0.00141155	0.000930008	0.00240493	0.0110213	0.00159951	0.00101054	0.00178937	0.000619527	0.00154474	0.000762029	0.000412458	0.000502521
K01209	abfA; alpha-L-arabinofuranosidase [EC:3.2.1.55]	0.00887023	0.00189237	0.00817016	0.00716287	0.0131733	0.000618538	0.00697058	0.00648555	0.00296053	0.00110392	0.00889384	0.00603104	0.00728683	0.0118603	0.00539477	0.0163045	0.000436199	0.00919178	0.00326939	0.00102818	0.0063345	0.00959351	0.00623275	0.00571178	0.00771886	0.000976131	0.0187049	0.0100158	0.0163956	0.00889866	0.00542798	0.00611583	0.00419926	0.00413278	0.0114927	0.00540828	0.0143893	0.00698457	0.00293095	0.000430421	0.00628924	0.00735793
K01214	ISA, treX; isoamylase [EC:3.2.1.68]	0.0309201	0.0623659	0.0130942	0.0195477	0.0181536	0.0503336	0.0159863	0.0214239	0.0322443	0.0394956	0.0215743	0.0186242	0.0189655	0.0187593	0.0218881	0.0228095	0.0649554	0.032085	0.0351687	0.0492023	0.021267	0.0200611	0.0170387	0.0248411	0.0309624	0.00995769	0.0307044	0.0277741	0.0166383	0.03177	0.027975	0.0340722	0.0426761	0.044989	0.0252483	0.0293577	0.0218083	0.024461	0.0242083	0.0374359	0.0178913	0.0236128
K01218	gmuG; mannan endo-1,4-beta-mannosidase [EC:3.2.1.78]	0.000367797	0	0.000917141	0.000617419	0.00108667	0.000105543	0	0.000734861	0.000294445	0	0	0.000647857	0.00105463	0.00197376	0.00118572	0.000520053	0	0.00238062	0.000154914	0	0.000409408	0.000406035	0.00161601	0.000990115	0	3.46909e-05	0.00053942	0.000993251	0	0.00070983	0.000293223	0.00053255	0.000325994	0	0.000384347	0.000289305	0	0	0	0.000163141	0	0.000445828
K01222	E3.2.1.86A, celF; 6-phospho-beta-glucosidase [EC:3.2.1.86]	0	0.000248703	0.00176451	0.00224694	0.00396129	0	0.000143066	0.00125352	0.000257289	0	0.0010643	0.00126045	0.00106267	0.00124926	0.000871854	0.00143102	0	0.00274758	0.00146234	0.00121645	6.3277e-05	0.00305009	0.00110582	0.000239628	0.00260197	0.00106018	0.00292762	0.00109779	0.00223004	0.00128062	0.000879923	0.00044765	0.00020788	0.000302658	0.00187046	0.000674737	0.00112303	0.00219835	0.000539757	0.0055942	0.0012454	0.000591041
K01223	E3.2.1.86B, bglA; 6-phospho-beta-glucosidase [EC:3.2.1.86]	0	9.22939e-05	0.000529543	0.000198111	0.000128325	0	0	0.000201368	0	0.000324073	0	0.000271783	0.000123175	0	0.000100544	0	0	0	0	0.00187494	0	0	0	0	7.79737e-05	0	0	0	0	0	0	0.000233999	0	0	0	0	0	0.0021463	0.000338058	0.00311309	0	0
K01226	treC; trehalose-6-phosphate hydrolase [EC:3.2.1.93]	0	0	0	0	0	0	0	0	0	0	0	1.23911e-05	0	0	0	7.28576e-05	0	0	0	0.00132157	0	0	5.36926e-05	0	0.00222899	0.000972199	0	2.87272e-05	8.03293e-05	0	0	0.000820243	0	0	0.000108514	8.97309e-05	0	8.34437e-05	8.41867e-05	0.00236137	0.000200862	6.24591e-05
K01236	treZ, glgZ; maltooligosyltrehalose trehalohydrolase [EC:3.2.1.141]	0.000241607	0.00133266	0	0	0	0	0	0	0	0	0	0	0	0	0	0	0	0	0	0	0	0	0	0	0	5.05123e-05	0	0	0	0	0	0	0	0	0	0	0	0	0	0	0	0
K01239	iunH; purine nucleosidase [EC:3.2.2.1]	0.00268411	0.00593723	0.00336319	0.00274668	0.00180955	0.000602229	0.000484573	0.00379387	0.0018684	0.00302656	0.00128836	0.0026121	0.0043542	0.00284001	0.00432352	0.000186192	0.00101133	0.00135918	0.00164066	0.00155648	0.00277657	0.00131027	0.00682819	0.00654579	0.00634241	0.00373083	0.00126487	0.0189592	0.00205146	0.00112781	0.00183628	0.00362008	0.00314963	0.00272529	0.00167094	0.00327029	0.0028384	0.00435425	0.00365958	0.00126259	0.000955827	0.00143656
K01241	amn; AMP nucleosidase [EC:3.2.2.4]	0.0146327	0.0211535	0.00988175	0.0109024	0.00961184	0.0106279	0.0131998	0.0142732	0.0118201	0.0116616	0.0141025	0.0151331	0.0142014	0.0131631	0.015336	0.0110597	0.0136532	0.00813901	0.0136017	0.0142287	0.0137444	0.00753121	0.0118269	0.0118605	0.0384438	0.0351937	0.00846188	0.0269536	0.00902606	0.00726652	0.00852567	0.00646912	0.014128	0.0283116	0.0107104	0.00876734	0.00710404	0.008438	0.0154775	0.0072206	0.00714935	0.0111536
K01243	mtnN, mtn, pfs; adenosylhomocysteine nucleosidase [EC:3.2.2.9]	0	0	0.000746763	0.000171924	0	0	0.000108532	0.000131063	0	0.00024191	0	0	0	9.52501e-05	0	0.000260026	0	0	0	0.00123575	0	0	0	0.000180754	0.00410788	0.00578988	0.000366619	0	0	0	0.000293223	0.000177517	0	0	0	0	0	0	0.000135715	0.00293443	0	0
K01246	tag; DNA-3-methyladenine glycosylase I [EC:3.2.2.20]	0.025967	0.0106495	0.0235169	0.0233047	0.0337049	0.0293314	0.0282831	0.0171336	0.0287386	0.0247358	0.0092949	0.0208759	0.0180913	0.0200273	0.0170369	0.0213499	0.0293036	0.0274302	0.0345389	0.0448484	0.0242767	0.0277926	0.028137	0.0294199	0.0317242	0.0379401	0.027791	0.0218639	0.025272	0.0313651	0.019681	0.0263083	0.0243869	0.0116289	0.0364821	0.0324829	0.023936	0.0321706	0.0317856	0.0303822	0.0128643	0.0195315
K01247	alkA; DNA-3-methyladenine glycosylase II [EC:3.2.2.21]	0.0135708	0.0204862	0.00111202	0.00207001	0	0	0.00155945	0.00134029	0.00107211	0.00170926	0.000487386	0.00107164	0.00135326	0.000976331	0.00106383	0	0.00023607	0.00123683	0.0051579	0.00397286	0.00126142	0	0.00192408	0.00129072	0.0062133	0.0173801	0.000361919	0.00293122	0.0115962	0.000529614	0.00452423	0.00165203	0.00149567	0.00185353	0.00218099	0.00168509	0.000278339	0.000986002	0.000120481	0.00136338	0	0.00606751
K01251	E3.3.1.1, ahcY; adenosylhomocysteinase [EC:3.3.1.1]	0.504545	0.520465	0.521241	0.583345	0.496211	0.744969	0.540155	0.581042	0.636479	0.672067	0.646119	0.553233	0.574806	0.566118	0.613268	0.52256	0.741026	0.525453	0.61467	0.62401	0.579397	0.522585	0.580992	0.578829	0.448945	0.267358	0.526956	0.517	0.426471	0.547932	0.468029	0.536037	0.59675	0.703293	0.523654	0.576278	0.516885	0.554025	0.550563	0.648286	0.497833	0.529523
K01255	CARP, pepA; leucyl aminopeptidase [EC:3.4.11.1]	0.0869809	0.0290561	0.0193412	0.0204926	0.0151363	0.0273337	0.0316057	0.0223256	0.0312085	0.0339309	0.00692371	0.0236083	0.0220048	0.0165195	0.0170149	0.0140181	0.0303617	0.0270145	0.0246949	0.0539041	0.0274836	0.0192748	0.0254569	0.0230365	0.0572319	0.101807	0.0157875	0.0443567	0.0383298	0.0283793	0.0684766	0.0301884	0.0189313	0.0233809	0.0141993	0.0325352	0.0272705	0.0285087	0.0326122	0.0484733	0.00849311	0.0365499
K01256	pepN; aminopeptidase N [EC:3.4.11.2]	0.0169077	0.00913624	0.013445	0.0155656	0.00965443	0.0107944	0.00974213	0.0158782	0.0202737	0.0190215	0.00877592	0.00759149	0.014457	0.0160597	0.0159501	0.0106101	0.0140967	0.0117169	0.0164075	0.0130876	0.0183718	0.0104509	0.0180643	0.0232932	0.032426	0.0906853	0.00839265	0.0316052	0.0323164	0.0198212	0.0430637	0.0166608	0.0220304	0.0179726	0.0113152	0.0163349	0.0151076	0.0150916	0.0231316	0.0273307	0.0110321	0.0155161
K01259	pip; proline iminopeptidase [EC:3.4.11.5]	0.00438875	0.0101743	0.00712812	0.00388419	0.00165707	0.00136801	0.0059017	0.00441682	0.00280433	0.00165262	0.00340168	0.00413677	0.00610455	0.00343088	0.00500778	0.00445673	0.00106915	0.00222176	0.00262271	0.00344471	0.00604919	0.00215569	0.00869433	0.00894302	0.0236752	0.0320429	0.00550986	0.0180159	0.00273822	0.00487517	0.00347803	0.00522645	0.00545014	0.00501253	0.00494118	0.00407734	0.0025731	0.00982481	0.00867659	0.00343097	0.00334788	0.00514945
K01270	pepD; dipeptidase D [EC:3.4.13.-]	0.00130961	0.000688233	0.00794084	0.00386222	0.00445929	0.000355625	0.00622803	0.0044568	0.00191993	0.00230599	0	0.00265202	0.00741954	0.00618858	0.00224249	0.00194413	0.000159969	0.00129559	0.00128271	0.000860793	0.00595328	0.00235899	0.00742152	0.00851157	0.00864663	0.0111574	0.00114664	0.00529476	0.000724976	0.00228829	0.00221048	0.0033436	0.00212539	0.00161755	0.00311308	0.0043291	0.000782759	0.00533293	0.00591844	0.00762523	0	0.00108228
K01278	DPP4, CD26; dipeptidyl-peptidase 4 [EC:3.4.14.5]	0.00107994	0.00203298	0.0183555	0.0160978	0.0046217	0.00337683	0.00621364	0.016862	0.0110841	0.011504	0.0012324	0.00639437	0.0160513	0.0146109	0.0131526	0.00184185	0.00643918	0.0154351	0.00840238	0.0045879	0.0142336	0.00768776	0.0149343	0.0139737	0.00606506	0.0176884	0.00943397	0.022109	0.00453839	0.00790865	0.00283327	0.00716671	0.00950491	0.0189028	0.00785483	0.00662543	0.0051411	0.0138274	0.0100859	0.00397791	0.000230992	0.00297927
K01283	ACE, CD143; peptidyl-dipeptidase A [EC:3.4.15.1]	9.82043e-05	0.00103843	0.000362291	9.60346e-05	0	0.00101857	8.08332e-05	0.00089437	0.000233061	0.000448992	0	0.000271316	0.000123625	0.000802367	0.000287472	0	0.000953539	0	0.000712551	0.00145313	0.00256126	0.000705319	0.0032896	0.0020377	0.00129646	0.00113965	0	0.00595052	0.0023145	0.00135948	0.00189479	0.00839263	0.00045754	0	0.00131915	0.00555293	0.00229995	0.0030376	0.00375391	0.00578599	0.000529662	0.00401202
K01322	PREP; prolyl oligopeptidase [EC:3.4.21.26]	0.0052737	0.0187584	0.00947625	0.010055	0.00615953	0.0187438	0.00824099	0.00945141	0.0119343	0.0150023	0.0075737	0.00562277	0.0100635	0.0112964	0.0107936	0.0053057	0.020521	0.0156662	0.0169816	0.0106117	0.013054	0.0105507	0.014375	0.0202074	0.00928389	0.0354046	0.010894	0.0157467	0.0130279	0.0135338	0.0112414	0.0145127	0.0223915	0.0161767	0.0144362	0.0109873	0.00971627	0.0123202	0.0117107	0.0118299	0.0117276	0.0145327
K01338	lon; ATP-dependent Lon protease [EC:3.4.21.53]	0.677972	0.635143	0.552996	0.566539	0.584379	0.725691	0.487524	0.449079	0.636909	0.675478	0.254873	0.560735	0.560306	0.563609	0.6109	0.465307	0.70352	0.589111	0.642269	0.572985	0.617537	0.547312	0.599002	0.620319	0.463219	0.301368	0.539759	0.500203	0.406625	0.62559	0.556841	0.620152	0.616869	0.588049	0.597322	0.674041	0.542639	0.611626	0.624434	0.621531	0.375383	0.553292
K01354	ptrB; oligopeptidase B [EC:3.4.21.83]	0.00886837	0.00921901	0.021308	0.0246583	0.0324525	0.0176334	0.0130084	0.0129971	0.0200042	0.014885	0.00993772	0.0183898	0.0158583	0.0224447	0.017275	0.0147824	0.0168864	0.0254203	0.0228602	0.0170077	0.0171976	0.0203746	0.0225087	0.0199985	0.0277728	0.042095	0.0216767	0.0147249	0.0174225	0.0256623	0.0186342	0.0139472	0.0232181	0.0115803	0.0212575	0.0192718	0.0142083	0.02452	0.0160039	0.00770489	0.0148216	0.0204687
K01358	clpP, CLPP; ATP-dependent Clp protease, protease subunit [EC:3.4.21.92]	0.364069	0.43067	0.441014	0.442912	0.395765	0.453103	0.359206	0.386414	0.394117	0.389905	0.245682	0.424635	0.430436	0.425561	0.459147	0.331922	0.433305	0.406542	0.387183	0.345046	0.445407	0.399313	0.403359	0.425234	0.358315	0.186874	0.388284	0.346948	0.32385	0.399855	0.378925	0.370691	0.440679	0.59105	0.421687	0.37381	0.364374	0.376493	0.347143	0.365289	0.281549	0.383734
K01424	E3.5.1.1, ansA, ansB; L-asparaginase [EC:3.5.1.1]	0.00219373	0.0025893	0.00694979	0.00300172	0.00453066	0.00452185	0.00649044	0.00518483	0.00227954	0.00105228	0.00504534	0.00481729	0.00247046	0.00259467	0.00319869	0.00146497	0.00139152	0.00258579	0.00376234	0.00363168	0.00124703	0.00361422	0.00221586	0.00392926	0.0135456	0.0343064	0.00184161	0.00483523	0.0128811	0.00470384	0.0212045	0.00283345	0.00595243	0.00756991	0.00440998	0.00359727	0.00159099	0.00462683	0.00405682	0.0062487	0.000881995	0.00107459
K01425	glsA, GLS; glutaminase [EC:3.5.1.2]	0.00155041	0.00720501	0.013751	0.017015	0.0294208	0.00410983	0.00784723	0.00665836	0.0134615	0.0100454	0.00114647	0.0139694	0.00959544	0.0115351	0.0100192	0.00864019	0.00462997	0.0216451	0.0179544	0.00731223	0.0105005	0.014974	0.0151395	0.0115925	0.019934	0.0433948	0.020022	0.00776502	0.0181636	0.0229572	0.0230711	0.00745568	0.0178703	0.00901033	0.014861	0.0119093	0.00614496	0.0195692	0.00779744	0.00614795	0.00498166	0.00897404
K01426	E3.5.1.4, amiE; amidase [EC:3.5.1.4]	0.0136902	0.0220455	0.0216377	0.025608	0.0222077	0.0348105	0.024216	0.0224877	0.0264428	0.0339905	0.015148	0.0226286	0.028513	0.0247348	0.0228785	0.0246177	0.0430435	0.0255242	0.0298357	0.0409531	0.0278008	0.0335864	0.0280681	0.0325217	0.0428647	0.0622073	0.0341132	0.0321032	0.0521597	0.039607	0.061886	0.0387472	0.0464096	0.0448397	0.0505834	0.0502565	0.0304309	0.0360197	0.0578562	0.0415901	0.0180541	0.0473867
K01427	URE; urease [EC:3.5.1.5]	0.001203	0.000260217	0	0	0	0	0	0	0	0	0	0	0	0	0	0	0	0	0	0	0	0	0	0	0	0	0	0	0	0	0	0	0	0	0	0	0	0	0	0	0	0
K01428	ureC; urease subunit alpha [EC:3.5.1.5]	0.0797519	0.056334	0.0273086	0.0312564	0.0227921	0.0459062	0.0371054	0.0345868	0.0506813	0.0497124	0.0251431	0.0232189	0.0304047	0.0274626	0.0325951	0.0151599	0.0665049	0.0303326	0.0558461	0.0786543	0.0310404	0.026993	0.0393628	0.0357692	0.065065	0.0885195	0.0265859	0.0745277	0.0337052	0.0331675	0.0608125	0.0471961	0.0451003	0.0550387	0.0364336	0.0460543	0.0385213	0.0402261	0.0616021	0.0799563	0.0335666	0.0506712
K01429	ureB; urease subunit beta [EC:3.5.1.5]	0.00674103	0.00929219	0.00281646	0.00250924	0.0013413	0.00396748	0.00197943	0.00373384	0.00314501	0.00123217	0.00287926	0.00263907	0.00496711	0.00203046	0.00279334	0.00142417	0.00278118	0.00124751	0.00342494	0.00516589	0.00599687	0.00181072	0.00194736	0.00342738	0.0229058	0.0220911	0.00116607	0.0108961	0.00194226	0.00183857	0.00229988	0.00196494	0.00270053	0.00607788	0.00279102	0.000786325	0.00115789	0.00489867	0.00640361	0.0107484	0.00115607	0.00688869
K01430	ureA; urease subunit gamma [EC:3.5.1.5]	0.0173426	0.0158489	0.00964116	0.00444418	0.00499092	0.0113024	0.0117931	0.00767585	0.0120447	0.010552	0.0044381	0.00664658	0.00547262	0.00562721	0.00569494	0.00456036	0.0181156	0.00678906	0.0184286	0.0264418	0.0048648	0.00577019	0.0076847	0.00665714	0.0329098	0.0383762	0.00499649	0.0305309	0.0126879	0.00503698	0.0128032	0.00823701	0.00587841	0.00999218	0.00617769	0.014199	0.00450479	0.00666247	0.0130147	0.0148287	0.00699836	0.0138581
K01431	UPB1, pydC; beta-ureidopropionase [EC:3.5.1.6]	0.0882532	0.130436	0.162944	0.140331	0.106899	0.188224	0.127418	0.108702	0.144786	0.174261	0.0461015	0.133357	0.135831	0.117017	0.151919	0.0547106	0.20687	0.120597	0.150634	0.15648	0.128179	0.0883316	0.116371	0.131015	0.140674	0.0455454	0.109462	0.116508	0.0546195	0.108043	0.0854479	0.120311	0.11322	0.117496	0.0956815	0.137366	0.0895711	0.125913	0.0935748	0.125649	0.0590821	0.0939561
K01432	AFMID; arylformamidase [EC:3.5.1.9]	0.00212991	0	0	0	0	0	0	0	0	0	0	0	0	0	0	0	0	0	0	0	0	0	0	0	0	0	0	0	0	0	0	0	0	0	0	0	0	0	0	0	0	0
K01433	purU; formyltetrahydrofolate deformylase [EC:3.5.1.10]	0.0681638	0.0515995	0.00854527	0.00891218	0.0113329	0.0422829	0.0505965	0.0105109	0.0337368	0.063403	0.0104413	0.0110953	0.0126506	0.00660122	0.0115212	0.00562929	0.0679688	0.00547106	0.0467967	0.119157	0.0195406	0.0130973	0.0112779	0.0132149	0.0909167	0.147388	0.00546244	0.0125361	0.0232654	0.00961745	0.0303179	0.0202477	0.00777237	0.0084397	0.0131456	0.0194048	0.0161517	0.0104455	0.0178838	0.0267951	0.00785077	0.0256913
K01434	pac; penicillin G amidase [EC:3.5.1.11]	0	0.00036862	0.00325903	0.00130626	0.00141928	0.000312647	0.00146071	0.00396983	0.00166891	0.0012721	0.000240444	0.0021721	0.0018766	0.000748298	0.00140078	0.000478779	0.000688167	0.00110185	0.0011181	0.00165285	0.00231163	0.000757194	0.00103626	0.00299054	0.0090002	0.00734355	0.00313663	0.00916863	0.00291538	0.00646111	0.00250309	0.00203992	0.00288483	0.000206591	0.00238849	0.00409436	0.000740091	0.00348431	0.00531429	0.000984547	0	0.00381148
K01437	ASPA, aspA; aspartoacylase [EC:3.5.1.15]	0	0	0	0	0.000378088	0	0	0	0.000112751	0.000187703	0.000526522	0	0	0.000248292	0.000328895	0.000294274	0	0.000160441	0	0	0.00053912	0.00124083	0.00097379	0.00174931	0.00400071	0.00137253	0.000954709	0.00183259	0.000324452	0.000525556	0.000170638	0.000714561	0.00168315	0.0117618	0.00105915	0.000413914	0.000121017	0.000538068	0.000494596	0.00209822	0.000278117	0.00125892
K01438	argE; acetylornithine deacetylase [EC:3.5.1.16]	0.00324506	0.0100765	0.0160595	0.0101734	0.00779017	0.00227839	0.00516163	0.0133375	0.00779572	0.0094688	0.000774334	0.00669643	0.0136479	0.00889935	0.0100043	0.00128586	0.00446283	0.0067087	0.00907199	0.00628307	0.00963458	0.00607728	0.0109374	0.0165514	0.0313823	0.0703032	0.00892906	0.0278077	0.0277432	0.00921672	0.024031	0.00978587	0.00584636	0.0184726	0.00472969	0.0104172	0.00694207	0.0202612	0.0101105	0.0101216	0.00233542	0.00905779
K01439	dapE; succinyl-diaminopimelate desuccinylase [EC:3.5.1.18]	0.00108094	0.00417388	0.00320922	0.00372633	0.00258248	0.000432908	0.00381302	0.00443906	0.00501688	0.00168629	0.000984053	0.00401715	0.00358156	0.00460292	0.00492234	0.00334547	0.000354041	0.00125798	0.00335222	0.000910762	0.00305524	0.00304518	0.00286657	0.00344811	0.0353187	0.068062	0.00219607	0.00793693	0.0159931	0.00356767	0.0211586	0.00279437	0.00115112	0.00348935	0.00173243	0.00635284	0.00887281	0.00600566	0.00513741	0.0100782	0.00173202	0.00388296
K01442	cbh; choloylglycine hydrolase [EC:3.5.1.24]	0.000268577	0.000225731	0.00053892	0.00121557	0.00108677	0.000480495	0.000578411	0.000507879	0.00115658	0.00104223	0.00268189	0.00068546	0.000833356	0.00162786	0.00135593	0.000281898	0.000452377	0.00176043	0.0012028	9.29229e-05	0.00160555	0.00157036	0.0011395	0.00178906	0.000252537	0.000138923	0.000742298	0.000600221	0.00059981	0.000335531	0	0	0.000659045	0.000634655	0.000799597	0.000606494	0	0.000993562	0	0	0	0
K01443	nagA, AMDHD2; N-acetylglucosamine-6-phosphate deacetylase [EC:3.5.1.25]	0	0	0	0.000126758	0	0	0	0.000476344	0.000241399	0.000189605	0	0	0	0.000519275	0.000266455	0.000255619	0	4.31474e-05	7.11875e-05	0.000403191	0.000693899	0.000416106	0.00075588	0.000766433	0.00165442	0.00152351	0.00066336	0.00332952	0.00157902	0.00102099	0.000332513	0.000726468	0.00236018	0.00541594	0.00113903	0.000459504	0.000153323	0.00196855	0.00149443	0.00494244	0.0005428	0.000742659
K01444	AGA, aspG; N4-(beta-N-acetylglucosaminyl)-L-asparaginase [EC:3.5.1.26]	0	0.00273986	0.00165794	0.00149107	0.000946359	0.000723958	0.00216232	0.00140355	0.00191426	0.00210322	0.00079912	0.000911006	0.0018939	0.00270717	0.00183415	0.000869244	0.00155099	0.000349518	0.00162725	0.000406478	0.00294557	0.00235543	0.00368685	0.00384362	0.00500495	0.00508046	0.00182243	0.00309334	0.000664105	0.00136008	0.00135573	0.00213156	0.00198616	0.00100889	0.000448556	0.00454102	0.00369664	0.00678187	0.00384896	0.00512876	0.00124115	0.00235137
K01448	amiABC; N-acetylmuramoyl-L-alanine amidase [EC:3.5.1.28]	0.012712	0.00482157	0.00533235	0.00328053	0.00337488	0.000831406	0.000667745	0.00381882	0.0058217	0.00479657	0.000305649	0.00271713	0.00442918	0.00771661	0.00399061	0.00101659	0.00126962	0.0050537	0.00291525	0.00229837	0.00697582	0.00411162	0.00572472	0.00564554	0.0188503	0.0335926	0.00137097	0.0068987	0.00152174	0.00404418	0.00103779	0.00160429	0.00714498	0.00896132	0.00138256	0.00190242	0.00420594	0.00358286	0.00402535	0.00547389	0.000480676	0.00210792
K01451	hipO; hippurate hydrolase [EC:3.5.1.32]	0.000830715	0.00065059	0	0	0	0	0	0	0	0	0	0	0	0	0	0	0	0	0	0	0	0	0	0	0.00624506	0.00817811	0	0	0	0	0	0	0	0	0	0	0	0	0	0	0	0
K01455	E3.5.1.49; formamidase [EC:3.5.1.49]	0.0132922	0.0223704	0.00110318	0.00227245	0.00116784	0.00545004	0.00303985	0.000828199	0.00217337	0.000908719	0.00277464	0.00158222	0.00161183	0.000105732	0.00132614	0.00045157	0.00528516	0.000346595	0.00340986	0.00484604	0.000207433	0.000598901	0.00021477	0.000232193	0.0106563	0.0111313	0.00115787	0.00178574	0.000836638	0	0.000953883	0.00180394	0.000317685	0.00155571	0.000812082	0.00221618	0.000227573	0.000395212	0.000864782	0.000730569	0.00134296	0.000391789
K01457	atzF; allophanate hydrolase [EC:3.5.1.54]	0	0.000947888	0	0	0	0	0	0	0	0	0	0	0	0	0	0	0	0	0	0	0	0	0	0	0.0159322	0.031921	0	0	0	0	0	0	0	0	0	0	0	0	0	0	0	0
K01458	hutG; N-formylglutamate deformylase [EC:3.5.1.68]	0.000243646	0.000474321	0.000385289	0	0	0.00152621	0	0	0.000304131	0.000369231	0	0.000239056	0	0	0	0	0.000639875	0	0	0.000739285	0.00050233	0	0	0.000317688	0.00233262	7.64079e-05	0	0.00221709	0	0	0	0	0.000273214	0	0	0.000119855	0	0.000111457	0.00112449	0	0	0
K01460	gsp; glutathionylspermidine amidase/synthetase [EC:3.5.1.78 6.3.1.8]	0	0	0	0	0	0	0	0	0	0	0	0	0	0	0	0	0	0	0	0	0	0	0	0	0.00053355	0.000406937	0	0	0	0	0	0	0	0	0	0	0	0	0	0	0	0
K01464	DPYS, dht, hydA; dihydropyrimidinase [EC:3.5.2.2]	0.0447829	0.0516123	0.0438433	0.0471621	0.0261826	0.0668552	0.0657327	0.0743528	0.0632134	0.0767227	0.107987	0.0473359	0.0556123	0.0492833	0.0519327	0.0471213	0.0902635	0.0448768	0.0732448	0.0972602	0.064136	0.0431379	0.0572003	0.0665573	0.0667529	0.0499628	0.0316573	0.0911409	0.0225021	0.038071	0.0481213	0.0785672	0.0657486	0.0571573	0.0439602	0.0753792	0.0557663	0.0588579	0.0820347	0.0974231	0.0445225	0.0687756
K01465	URA4, pyrC; dihydroorotase [EC:3.5.2.3]	0.0463539	0.0777182	0.0482004	0.050728	0.063167	0.0115187	0.0203395	0.0388458	0.0328132	0.024614	0.0155327	0.0452491	0.0400029	0.0475029	0.0356868	0.0207698	0.0125178	0.0484298	0.0371852	0.0214425	0.0355644	0.0286857	0.0417102	0.0447993	0.0830945	0.155838	0.0436662	0.0742011	0.0656444	0.0346579	0.0550744	0.0305212	0.0401042	0.0363625	0.0324266	0.0340648	0.0196093	0.0421187	0.0383248	0.0331886	0.0156897	0.0330936
K01466	allB; allantoinase [EC:3.5.2.5]	0.0104097	0.0248003	0.000134086	8.95652e-05	0	0	0.00274925	9.10377e-05	0.000276814	0	0.0021564	0.00108493	0.000111374	0	8.31384e-05	0.000484098	0	0	0	0.00134882	0	0	0	0.000219554	0.0122676	0.00188093	0.0008452	0	0	0	0.00041575	0.000184957	0.000147874	0	0.000117604	0.000263555	0.000216671	0	0.000741812	0.00061584	0	0.00054153
K01467	ampC; beta-lactamase class C [EC:3.5.2.6]	0	0	0	0	0	0	0	0	0	0	0	0	0	0	0	0	0	0	0	0	0	0	0	0	0.00352467	0.0189214	0	7.76673e-05	0.00563795	0.000119623	0.00707652	0.000598312	0	0	0	0.000548488	0	0	0.000165135	0.000603211	0.000201349	0
K01468	hutI, AMDHD1; imidazolonepropionase [EC:3.5.2.7]	0.00187074	0.000472066	0.00135438	0.00135811	0.00115026	0.00120618	0.00389663	0.00690239	0.00210422	0.00260121	0.00174569	0.00280736	0.00243755	0.00253204	0.00246466	0.00262087	0	0.000729646	0.001906	0.00228108	0.00425684	0.00365349	0.00677158	0.00501752	0.0246773	0.0737326	0.0027368	0.00553262	0.0229399	0.00190381	0.0213337	0.0059258	0.0042592	0.00261392	0.00300832	0.00523562	0.00567502	0.00410826	0.00455674	0.00861625	0.00599082	0.00638146
K01469	OPLAH, OXP1, oplAH; 5-oxoprolinase (ATP-hydrolysing) [EC:3.5.2.9]	0.027928	0.0333308	0.00634584	0.00455592	0.00232517	0.00293312	0.0056587	0.00586792	0.00697419	0.00747728	0.0159104	0.0045775	0.00411555	0.00570642	0.00603807	0.00458699	0.00277367	0.0036705	0.00542614	0.00541902	0.00638911	0.00791572	0.00867271	0.00953364	0.020045	0.00776829	0.00609572	0.0201412	0.0071678	0.00604447	0.00474734	0.00849341	0.0148005	0.0320581	0.004505	0.00893472	0.00941995	0.00729047	0.0121017	0.0142098	0.00528551	0.0127284
K01470	E3.5.2.10; creatinine amidohydrolase [EC:3.5.2.10]	0.0344849	0.0183407	0.00745512	0.0105904	0.00789603	0.0177421	0.0177129	0.00856926	0.0146671	0.0202709	0.00682514	0.00962695	0.00868022	0.00847436	0.00793074	0.00446929	0.0246312	0.0104123	0.0194702	0.0237238	0.0110076	0.0065246	0.011648	0.00584076	0.0272845	0.0159932	0.0033275	0.0158606	0.00467215	0.00811444	0.00598621	0.00882066	0.00855006	0.0148086	0.00799983	0.00650929	0.00746194	0.00607201	0.011885	0.0094624	0.00918734	0.0156474
K01473	hyuA; N-methylhydantoinase A [EC:3.5.2.14]	0.00822651	0.0315118	0.0342337	0.0490394	0.0249362	0.0222973	0.0249457	0.0384447	0.0383735	0.0436947	0.0162957	0.0289674	0.0483857	0.0422049	0.0488408	0.0310178	0.0237497	0.0429351	0.0474357	0.0435364	0.0554003	0.0398335	0.0591531	0.0519259	0.037934	0.0334956	0.0373826	0.0753319	0.031838	0.0413967	0.0286759	0.0404397	0.0514446	0.0565975	0.0342147	0.0549038	0.0429485	0.0532474	0.0558917	0.0588916	0.0254868	0.0519412
K01474	hyuB; N-methylhydantoinase B [EC:3.5.2.14]	0.0428745	0.0817116	0.12893	0.152366	0.106085	0.20198	0.0988935	0.127885	0.199728	0.223615	0.075916	0.123651	0.131846	0.171588	0.176403	0.129487	0.199474	0.169903	0.198356	0.204916	0.223781	0.16334	0.189292	0.207093	0.0983069	0.0642673	0.154788	0.166612	0.132948	0.190583	0.158736	0.198193	0.19478	0.265986	0.169861	0.234003	0.195158	0.199265	0.217807	0.28727	0.166246	0.219889
K01476	E3.5.3.1, rocF, arg; arginase [EC:3.5.3.1]	0.0110439	0.0263256	0.00255733	0.00337368	0.00105736	0.00237505	0.00242653	0.00258171	0.000723004	0.00207011	0.00517708	0.00186471	0.00186196	0.00293839	0.00238411	0.00345902	0.00108266	0.00572854	0.000458232	0.00129875	0.0034873	0.00577407	0.00185569	0.00285609	0.0121238	0.0225862	0.00371128	0.0138161	0.00949855	0.00146195	0.0126486	0.00235005	0.00521543	0.0014539	0.0029523	0.00225291	0.00483646	0.00316326	0.00546413	0.00240656	0.0017761	0.00319285
K01477	alc, ALLC; allantoicase [EC:3.5.3.4]	8.6964e-05	0.000395029	0	0	0	0	0	0	0.000436112	0	0	0	0	0	0.000385103	0	0	0.000935402	0	0.000448835	0.000208933	0	0.00041941	0	0.0146357	0.0409171	0	0.000304075	0.00475681	0.00249289	0.0156237	0	0.000270637	0.000565202	0	0.00159624	0.00034136	0.00132486	0.000251217	0.000337934	0.000247491	0.000307834
K01478	arcA; arginine deiminase [EC:3.5.3.6]	0.00184117	0.00883068	0.000293204	0.000453254	0	0	0	0	0.00014312	0	0.000320117	0.000158379	0.000592308	0.00013683	0.000523602	0.00122947	0	0.000250385	0.000413103	0.000449858	0.00067293	0.000482935	0	0.00031159	0.00847403	0.0168249	0.000427722	0.000424447	0	0.00106044	0	0.00188139	0	0.00269566	0	7.79242e-05	0	0.00240267	0.000146219	0.00503779	0	0
K01479	hutG; formiminoglutamase [EC:3.5.3.8]	0	0	0	0	0	0	0.000281336	0	0	0	0	0	0	0	0	0	0	0	0	0.00171027	0	0	0	0	0.0061459	0.0298806	0	9.00334e-05	0.00952927	0.000415956	0.01222	0.000175002	0	0	0	0.00363609	0	0	0.000455806	0.000935696	0.000249721	0.000223154
K01480	speB; agmatinase [EC:3.5.3.11]	0.111607	0.0636564	0.0344777	0.036853	0.039184	0.0640655	0.0696461	0.05426	0.0648967	0.0706608	0.0807475	0.0323958	0.0429412	0.0433105	0.0288961	0.0505819	0.0827683	0.0437568	0.0715087	0.117503	0.0487599	0.0606273	0.057433	0.0472172	0.0614904	0.0782209	0.0560937	0.0913629	0.047584	0.0526225	0.076146	0.106728	0.0766253	0.0683772	0.0877278	0.0962207	0.085262	0.0710489	0.10913	0.120083	0.132624	0.112484
K01483	allA; ureidoglycolate lyase [EC:4.3.2.3]	0	0.00118143	0.000838043	0.000939028	0	0	0.000256934	0.00124816	0.000643183	0.000246154	0.00149611	0.000657986	0.00233512	0.00109794	0.00131864	0	0	0.00112464	0.00112012	0.00315448	0.00127006	0	0.00190637	0.0019808	0.0146183	0.0359955	0.000683032	0.00231635	0.00640151	0.00137738	0.00917555	0.00213442	0.000407269	0.000256032	0.000198781	0.00191433	0.0010391	0.00166395	0.00146007	0.00364468	0.000183976	0.00201652
K01484	astB; succinylarginine dihydrolase [EC:3.5.3.23]	0.00122501	0.000696163	0.000126321	0	0	0	0	0.00153957	0.000219089	0.000132993	0.000684808	0	0.000176298	0.000698642	0.000258361	0.000135564	0	0.000209183	0	0	0.000104962	0.000220579	4.99522e-05	9.93717e-05	0.0148456	0.0276026	0.00074806	0.00160396	0.00613193	0	0.000806525	0.00101326	0	0.00028394	0.000212913	0.000928214	0.000342978	0.000956116	0.00049917	0.0035197	0.000298054	0.000981951
K01485	codA; cytosine/creatinine deaminase [EC:3.5.4.1 3.5.4.21]	0.00290774	0.00797397	0.00607509	0.00650967	0.00395842	0.00706562	0.00583342	0.00746983	0.0105537	0.00791741	0.0069821	0.00460826	0.0104012	0.00751438	0.00772892	0.00852063	0.00885619	0.00840597	0.0115833	0.0117423	0.00804623	0.0077344	0.0086001	0.0132574	0.0185494	0.0290191	0.00817351	0.0294725	0.0100312	0.00842929	0.00977334	0.0134832	0.00897105	0.00986075	0.0121177	0.013228	0.010352	0.00951552	0.0249911	0.019539	0.00972281	0.0124418
K01486	ade; adenine deaminase [EC:3.5.4.2]	0.0331362	0.0143152	0.0200532	0.0155572	0.0120819	0.019609	0.0380916	0.0242226	0.0280544	0.0376173	0.00564444	0.018325	0.0254046	0.0127656	0.0175106	0.01493	0.0345206	0.00757858	0.0372579	0.0681104	0.0263531	0.00928465	0.0219055	0.028601	0.0255183	0.0209162	0.00607956	0.0518943	0.00653359	0.00832845	0.018646	0.0275387	0.0127985	0.0164541	0.0118149	0.0276509	0.0285333	0.0230857	0.0336351	0.0310557	0.00643422	0.0251294
K01487	E3.5.4.3, guaD; guanine deaminase [EC:3.5.4.3]	0.000632457	0.00389876	0.00228608	0.000591562	0.000308039	0.000301544	0.000465563	0.00340509	0.00210996	0.00150259	0	0.000672353	0.00409901	0.00319006	0.00141969	0.000416042	0.000163487	0.00136676	0.00117067	0.00408772	0.00261982	0.000925051	0.00275789	0.00333908	0.0226854	0.0499562	0.000997712	0.0202682	0.0159871	0.00166699	0.0164062	0.00475421	0.00185153	0.00328229	0.00178427	0.00392341	0.000166364	0.00350716	0.00622995	0.00767292	0	0.00324668
K01488	add, ADA; adenosine deaminase [EC:3.5.4.4]	0.00547811	0.00475965	0.00412762	0.00508631	0.00436387	0.00801169	0.00674065	0.00423783	0.00465245	0.00228742	0.00148313	0.00631401	0.00718122	0.00741295	0.00854065	0.00209656	0.00566406	0.00848281	0.00962378	0.00664517	0.0128117	0.00777261	0.0100276	0.00993186	0.0109177	0.00417865	0.00791282	0.00727554	0.00277368	0.00812369	0.00382698	0.00632546	0.00632076	0.0115654	0.00557254	0.00858344	0.00407416	0.00642757	0.00719304	0.0135568	0.00145958	0.00625848
K01489	cdd, CDA; cytidine deaminase [EC:3.5.4.5]	0	0.00275931	0.00155731	0.00178988	0	0.000126491	0.00118995	0.000963346	0.00117253	0.00212323	0.000825952	0.000941855	0.000882722	0.00147033	0.00184131	0	0	0.000802349	0.00145012	0.00120447	0.00186487	0.000729933	0.00107926	0.00151667	0.00959506	0.00863148	0.000861975	0.00551982	0	0.000188566	0	0.000695673	0.000875954	0.000686009	0.000685872	0.00115576	0.000276215	0.00252708	0.00286213	0.000191801	0.000280936	0.000986948
K01490	AMPD; AMP deaminase [EC:3.5.4.6]	0.00218728	0	0	0	0	0	0	0	0	0	0	0	0	0	0	0	0	0	0	0	0	0	0	0	0	0	0	0	0	0	0	0	0	0	0	0	0	0	0	0	0	0
K01491	folD; methylenetetrahydrofolate dehydrogenase (NADP+) / methenyltetrahydrofolate cyclohydrolase [EC:1.5.1.5 3.5.4.9]	0.0805281	0.107419	0.206246	0.231924	0.294465	0.151583	0.215633	0.213253	0.167302	0.121552	0.17517	0.231186	0.219376	0.277569	0.230638	0.33724	0.121116	0.283694	0.16786	0.115278	0.230914	0.318449	0.237917	0.218962	0.141015	0.135088	0.379864	0.190659	0.286021	0.350674	0.365377	0.361824	0.325182	0.271749	0.39899	0.242837	0.402432	0.23708	0.266969	0.167299	0.455206	0.33046
K01492	purNH; phosphoribosylglycinamide/phosphoribosylaminoimidazolecarboxamide formyltransferase [EC:2.1.2.2 2.1.2.3]	0	0	0	0	0	0.000280853	0	0	0	0.00047562	0	0	0	0	0	0	0	0	0	0	0	0	0	0	0	0	0	0	0	0	0	0	0	0	0	0	0	0	0	0	0	0
K01493	comEB; dCMP deaminase [EC:3.5.4.12]	0.0351439	0.0246081	0.0487392	0.0401454	0.0344223	0.0630389	0.048651	0.0481155	0.0601241	0.0580139	0.0211622	0.033569	0.0450921	0.043818	0.036111	0.0306814	0.0745216	0.0369113	0.0561716	0.0674205	0.0439499	0.03955	0.0475506	0.0484143	0.0225833	0.0246235	0.0388868	0.0366233	0.0313564	0.029306	0.0237062	0.0334455	0.020565	0.0382416	0.0289174	0.0337519	0.0311501	0.0372151	0.0329784	0.0292112	0.0273676	0.0440008
K01494	dcd; dCTP deaminase [EC:3.5.4.13]	0.35671	0.340256	0.23608	0.25815	0.277196	0.341491	0.303034	0.257216	0.274403	0.286208	0.371809	0.311037	0.271061	0.254308	0.287363	0.285823	0.308466	0.249678	0.25315	0.266451	0.255887	0.270372	0.255286	0.274102	0.309507	0.154601	0.245106	0.196907	0.245029	0.287855	0.25001	0.289261	0.254116	0.283432	0.31053	0.306869	0.274294	0.280313	0.273931	0.271578	0.254783	0.291496
K01495	GCH1, folE; GTP cyclohydrolase IA [EC:3.5.4.16]	0.137996	0.167359	0.231986	0.197121	0.168375	0.130303	0.144479	0.154716	0.146183	0.138849	0.0427695	0.169589	0.198082	0.179979	0.184207	0.0814171	0.136327	0.160531	0.157262	0.162913	0.161525	0.107381	0.173583	0.171464	0.163848	0.141928	0.150176	0.169336	0.0855175	0.129732	0.106796	0.110714	0.0943609	0.149119	0.111729	0.133415	0.0846431	0.159408	0.102292	0.095933	0.0356852	0.06624
K01496	hisI; phosphoribosyl-AMP cyclohydrolase [EC:3.5.4.19]	0.0306381	0.0228247	0.0694168	0.0609419	0.0184763	0.0177241	0.0297465	0.0531424	0.034553	0.0296954	0.00973692	0.0331814	0.0487137	0.040146	0.0454087	0.0167872	0.0247487	0.0359536	0.0303271	0.0396148	0.0356126	0.0319452	0.0444894	0.036885	0.0280324	0.0291494	0.0271193	0.0277155	0.00725731	0.02625	0.0183513	0.0264725	0.0214979	0.0138775	0.0283403	0.0165798	0.0230168	0.0239587	0.022408	0.0207141	0.00431656	0.0171917
K01497	ribA, RIB1; GTP cyclohydrolase II [EC:3.5.4.25]	0.000503582	0.00599668	0.01608	0.0140572	0.028359	0.00248171	0.00519048	0.0118634	0.0115121	0.00891231	0.00150978	0.0205002	0.0126874	0.0143337	0.0126199	0.00348905	0.00436988	0.0149084	0.00786737	0.00778079	0.010836	0.00654162	0.0104503	0.0156846	0.0275385	0.0537152	0.0131311	0.0171604	0.0240586	0.0108844	0.0179751	0.00658904	0.00491601	0.00182283	0.00489751	0.0105262	0.0019029	0.00706744	0.0119127	0.00860516	0.00123561	0.00438746
K01499	mch; methenyltetrahydromethanopterin cyclohydrolase [EC:3.5.4.27]	0.000445556	0.00138783	0.000287926	9.23296e-05	0.00121883	0	0.00322266	0.000690266	0	0	0.00523507	0.00141953	0.000505584	0.000865284	0.000122955	0.000903213	0	0.000298652	0.000164246	0	0	0.000384021	0.000594755	0.00012631	0.000727666	0.000857308	0.000765262	0	0.000494991	0.000297616	0.000845224	0.000837322	0.000518449	0	0.00193833	0.00029438	0.00174381	0.0002115	0.000418447	0	0.000611535	0.00115918
K01500	fchA; methenyltetrahydrofolate cyclohydrolase [EC:3.5.4.9]	0.000957841	0.00337419	0.00745293	0.0109877	0.0224075	0.00212037	0.00572804	0.00158518	0.0101877	0.00891055	0.00128199	0.0113052	0.00370225	0.00984462	0.00599739	0.00786241	0.00322667	0.0229476	0.0142139	0.00642622	0.00902671	0.0117827	0.0158024	0.00844659	0.00457606	0.000457723	0.0188644	0.00450636	0.00882633	0.0216582	0.00979309	0.0048308	0.0216176	0.00482699	0.0144781	0.0109744	0.0061736	0.0148644	0.00693882	0.00349786	0.00512342	0.00796575
K01501	E3.5.5.1; nitrilase [EC:3.5.5.1]	0.00134289	0.00209347	0.00401636	0.00172664	0.000573029	0.000601201	0.000630892	0.00299405	0.00122708	0.000724157	0	0.00192179	0.00428772	0.004962	0.00166349	0.000442714	0.000271444	0.00154822	0.0013421	0.000780848	0.00618445	0.0018444	0.00540797	0.00954361	0.0161158	0.0239012	0.000118116	0.00472208	0.00101501	0.000431612	0.00113051	0.00245109	0.00109031	0.000145416	0.000992026	0.00246137	0.000799019	0.0070972	0.00265809	0.00234348	0	0.0016901
K01502	E3.5.5.7; aliphatic nitrilase [EC:3.5.5.7]	0	0	0	0	0	0	0	0	0	0	0	0	0	0	0	0	0	0	0	0	0	0	0	0	0.00155299	0.00134656	0	0.000125416	0	0	0	0	0	0	0	0	0	0	0	0	0	0
K01505	E3.5.99.7; 1-aminocyclopropane-1-carboxylate deaminase [EC:3.5.99.7]	0.0137747	0.028307	0.0145321	0.0217078	0.0274493	0.0797461	0.0235031	0.0208028	0.0411533	0.0473422	0.00813117	0.0241444	0.0237587	0.0312649	0.0301921	0.0190333	0.0694284	0.0244053	0.0386462	0.0566095	0.0371326	0.0309222	0.0253615	0.0266261	0.0346363	0.0136753	0.0247593	0.0278885	0.0232333	0.0375626	0.0439686	0.0551122	0.0352612	0.0175399	0.0462184	0.0614102	0.0334129	0.0367828	0.0532661	0.0600481	0.0197645	0.0296737
K01507	ppa; inorganic pyrophosphatase [EC:3.6.1.1]	0.0757714	0.102112	0.150854	0.122492	0.111055	0.0904073	0.118013	0.105741	0.124075	0.122793	0.0303798	0.116767	0.121669	0.111296	0.120151	0.0579081	0.103218	0.110057	0.134734	0.11876	0.102531	0.0899403	0.111306	0.106682	0.092295	0.0788327	0.0885629	0.0941574	0.0639172	0.0992522	0.0756929	0.0749767	0.0652993	0.108292	0.0851884	0.0815399	0.0442387	0.106464	0.0637917	0.0499029	0.0264819	0.0574342
K01512	acyP; acylphosphatase [EC:3.6.1.7]	0.0204898	0.00535934	0.0072024	0.00767485	0.0219376	0.013919	0.0294159	0.0263056	0.0161115	0.0114791	0.0891213	0.0174619	0.0126899	0.0102732	0.00891239	0.0156154	0.0185831	0.01402	0.020195	0.0233803	0.00716874	0.0143771	0.0145039	0.00855959	0.00772175	0.0123275	0.00786016	0.00366358	0.00952864	0.0148092	0.00925449	0.0185808	0.0119238	0.00396647	0.0157857	0.00962613	0.0207564	0.00787094	0.0071092	0.010892	0.01942	0.00831103
K01515	nudF; ADP-ribose pyrophosphatase [EC:3.6.1.13]	0.0417146	0.0135488	0.00136668	0.00314232	0.00336321	0.00690051	0.0196549	0.00677426	0.0152625	0.0111986	0.000629068	0.00574178	0.00211276	0.00227205	0.000747134	0.00210609	0.0113531	0.000706512	0.0203133	0.0319519	0.00547721	0.00397143	0.00792148	0.0055333	0.00993145	0.00426597	0.00101066	0.00284104	0.00143742	0.00310254	0.00286257	0.00742866	0.00218197	0.00554195	0.00492816	0.0104582	0.00639914	0.00377426	0.00506587	0.0063524	0.000725206	0.00930851
K01520	dut, DUT; dUTP pyrophosphatase [EC:3.6.1.23]	0.052191	0.107617	0.14944	0.117565	0.0942607	0.0770623	0.0986949	0.0887727	0.088049	0.0732503	0.027915	0.111155	0.117102	0.0935344	0.124412	0.0398068	0.0693175	0.0910091	0.0742091	0.0667744	0.0923077	0.0592011	0.0722759	0.0907259	0.137091	0.0938382	0.0827742	0.0863542	0.0481193	0.0795128	0.0626905	0.0544455	0.047693	0.0673947	0.054482	0.0649362	0.0355272	0.0819757	0.049884	0.0629893	0.0128756	0.0304033
K01523	hisE; phosphoribosyl-ATP pyrophosphohydrolase [EC:3.6.1.31]	0.00387906	0.00888569	0.00201001	0.00368127	0.00290947	0.00503292	0.00571431	0.0026385	0.00498317	0.00605644	0.00466562	0.00402616	0.00329728	0.00350433	0.00338561	0.000807939	0.00323029	0.00211523	0.0033931	0.00100141	0.00152111	0.000917985	0.0020858	0.00405768	0.0157243	0.0231969	0.000504101	0.00611003	0.00405029	0.00231106	0.000227771	0	0.00103148	0.00418451	0.00121516	0.00119279	0	0.00133448	0.000625086	0.000946216	0.000461983	0
K01524	ppx-gppA; exopolyphosphatase / guanosine-5'-triphosphate,3'-diphosphate pyrophosphatase [EC:3.6.1.11 3.6.1.40]	0.0070115	0.017706	0.0117443	0.0083845	0.0027389	0.00268676	0.00562225	0.0105322	0.00945732	0.00409358	0.00457338	0.00613611	0.0100072	0.00608798	0.00867075	0.00210724	0.00101173	0.00606954	0.00588506	0.00721998	0.0079244	0.00323793	0.0110859	0.0135596	0.0421156	0.075582	0.00189609	0.0268774	0.0346492	0.0104288	0.0365894	0.00702622	0.00889389	0.00838093	0.00268419	0.0117088	0.00222456	0.0149859	0.0124088	0.0244969	0.00191255	0.0151579
K01525	apaH; bis(5'-nucleosyl)-tetraphosphatase (symmetrical) [EC:3.6.1.41]	0.00198331	0.000540171	0.000969366	0.00246266	0.00211432	0.0016198	0.00137294	0.000915971	0.00275983	0.00080176	0	0.0100773	0.0020422	0.00238472	0.00153883	0.000882909	0.0029392	0.00107704	0	0	0.000969903	0.00052252	0.00108428	0.00268776	0.0172262	0.0402445	0.00107542	0.000162788	0.0120657	0.00104811	0.00952894	0.00280062	0.00141086	0.000475487	0.000583437	0.00383717	0	0.00200674	0.000982512	0.00218146	0.00101411	0.000857806
K01528	DNM1_3; dynamin 1/3 [EC:3.6.5.5]	0.00188296	0	0	0	0	0	0	0	0	0	0	0	0	0	0	0	0	0	0	0	0	0	0	0	0	0	0	0	0	0	0	0	0	0	0	0	0	0	0	0	0	0
K01529	yjjX; inosine/xanthosine triphosphatase [EC:3.6.1.73]	0	0	0	0	0	0	0	0	0	0	0	0	0	0.000249695	0	0	0	0	0	0	0	0	0	0	0.00223569	0.000647956	0	0	0	0	0	0.000349016	0	0	0	0	0	0.000290757	0	0.00246839	0	0
K01535	PMA1, PMA2; H+-transporting ATPase [EC:7.1.2.1]	0.000995939	0.00160105	0.00152402	0.00292368	0.00673544	0.000855746	0.00180511	0.000978392	0.00288643	0.00230011	0.00314103	0.00277592	0.00130368	0.00295995	0.00308177	0.00387509	0.0015825	0.00623645	0.00572187	0.00202643	0.0034825	0.00736982	0.00685543	0.00448305	0.00117437	5.04219e-05	0.00439308	0.00184603	0.00452784	0.00686524	0.00543728	0.003113	0.00697839	0.0044499	0.00644557	0.00331962	0.00378443	0.00703029	0.00456478	0.00187736	0.0024704	0.00541969
K01539	ATP1A; sodium/potassium-transporting ATPase subunit alpha [EC:7.2.2.13]	0.00083242	0.00112291	0.000345065	0.00126062	0.00128017	0.00256326	0.00160423	0.0010622	0.00305892	0.00400364	0.000604467	0.00115654	0.000961456	0.00044465	0.00051756	0.000749961	0.00286571	0.00152763	0.00475928	0.00432308	0.00102047	0.00106914	0.000325144	0.000115206	0.000173941	0.000132664	0.00131993	0.00255914	0.00228188	0.00189021	0.00223974	0.00231783	0.00109977	0.000106226	0.00144503	0.00317825	0.00408492	0.00148522	0.00271158	0.00771404	0.00272887	0.00141723
K01546	kdpA; potassium-transporting ATPase potassium-binding subunit	0	0	0	0	0	0	0	0	0	0	0	5.51602e-05	0	0	0	0	0	0	0	0.00263683	0	0	0	0	0.00079069	0.00405534	0	0.000291178	0.0090971	0.000403849	0.000657832	0	0	0	0	0.000274327	0	0	0	0	0.00068442	0.000429209
K01547	kdpB; potassium-transporting ATPase ATP-binding subunit [EC:7.2.2.6]	0.00326711	0.0053251	0.000126922	0.000363283	0.000249175	0	0.000478793	0.00146261	8.80531e-05	0.000467693	0.00415358	0.000309471	0.00030999	0	0.000301342	0.000251391	9.26295e-05	0.000763425	0	0.00339182	0.000522933	0.000409874	0.00040233	7.98759e-05	0.000799193	0.00820103	0.00118057	0.000460371	0.0136079	0.00135945	0.0031413	0.00122087	0.000628516	0.00138386	0.000492128	0.00306749	0.000930605	0.000109374	0.000590435	0.000473169	0.00215382	0.00390996
K01548	kdpC; potassium-transporting ATPase KdpC subunit	0	0	0	0	0	0	0	0	0	0	0	0	0	0	0	0	0	0	0	0	0	0	0	0	0.000346337	0.00368195	0	0	0.00329915	0.000526433	0	0	0	0	0	0.000111865	0	0	0	0	0	0
K01555	FAH, fahA; fumarylacetoacetase [EC:3.7.1.2]	0.00251415	0.0119097	0.0203125	0.0143989	0.00968381	0.00155278	0.00601617	0.0174661	0.00888272	0.00802116	0.00258049	0.0135918	0.0274338	0.0215282	0.0210274	0.00364863	0.000818471	0.0156104	0.00859513	0.00752986	0.0233948	0.00781827	0.0267785	0.0337368	0.0142161	0.0555655	0.0132001	0.033612	0.023725	0.0170833	0.0232359	0.0109189	0.00869639	0.00684703	0.0108102	0.0125357	0.00475891	0.024315	0.0145471	0.0101842	0.0009703	0.00731932
K01556	KYNU, kynU; kynureninase [EC:3.7.1.3]	0.0069741	0.0255967	0.11446	0.0784106	0.0277474	0.0309011	0.0324713	0.0690282	0.0611691	0.0512463	0.00813465	0.0630726	0.0837737	0.0724619	0.0843642	0.0242181	0.0290224	0.0643253	0.0519658	0.0322898	0.0834281	0.0404869	0.0687445	0.0834881	0.0469589	0.038889	0.0429145	0.070685	0.0189199	0.0487885	0.0298574	0.0395321	0.0315127	0.0328051	0.035639	0.0514872	0.0333025	0.0726282	0.0416458	0.0372778	0.00650368	0.021576
K01560	E3.8.1.2; 2-haloacid dehalogenase [EC:3.8.1.2]	0.00483674	0.00242658	0.0037973	0.00279804	0.0024747	0.000222919	0.000845187	0.00308722	0.00238359	0.000251673	0.00112633	0.00114668	0.0029403	0.00209486	0.00269529	0.000552418	0.000488243	0.0037049	0.00268291	0.00122188	0.00557661	0.00369841	0.00716105	0.00833721	0.00592235	0.0219955	0.00207366	0.00643799	0.0156721	0.00537313	0.0158795	0.00440811	0.00276098	0.00143139	0.00251828	0.00548543	0.00243152	0.00424	0.00585836	0.00155305	0.000464564	0.00206
K01563	dhaA; haloalkane dehalogenase [EC:3.8.1.5]	0.000555278	0.00158047	0.00428344	0.00516896	0.00208258	0.00673512	0.00239447	0.00545802	0.00512878	0.00847062	0.000262621	0.00325459	0.0066605	0.00611758	0.00648493	0.00347676	0.00658566	0.00542478	0.00530829	0.00438707	0.00910245	0.00786815	0.00983227	0.0119702	0.00543514	0.0239475	0.00474661	0.0109595	0.0134496	0.00720488	0.0191391	0.0114749	0.00645976	0.0060568	0.0091933	0.0130521	0.0057034	0.00554806	0.00883916	0.0113994	0.00351345	0.00550669
K01565	SGSH; N-sulfoglucosamine sulfohydrolase [EC:3.10.1.1]	0.00128955	0.000307104	0.000921676	0.00447882	0.00185785	0.000437412	0.000378685	0.00336051	0.000691767	0.00162402	0.000142368	0.00118426	0.00146715	0.00265164	0.00278575	0.000158753	0.000143031	0.00298206	0.00145408	0.000571766	0.00331163	0.000448926	0.00405681	0.00360034	0.000202776	0.000237966	0.000663254	0.00357784	0.00163801	0.0015222	0.000283886	0.000661687	0.00330025	0.00173736	0.000576173	0.00017725	0.00125858	0.001195	0.000467224	0	0	0.000439415
K01571	oadA; oxaloacetate decarboxylase (Na+ extruding) subunit alpha [EC:7.2.4.2]	0.0055229	0.016585	0.0244228	0.016703	0.011244	0.0362923	0.0194382	0.0242109	0.0397192	0.052645	0.00864041	0.0225163	0.030161	0.0333858	0.0310048	0.0272013	0.0360853	0.0202711	0.0361511	0.0483152	0.0399403	0.0416392	0.0330459	0.0342077	0.0355183	0.0325	0.023396	0.0197489	0.0183346	0.0250279	0.01754	0.0368368	0.0238314	0.0116724	0.017456	0.0323582	0.0310624	0.0465042	0.0355405	0.0492155	0.0216357	0.0253396
K01573	oadG; oxaloacetate decarboxylase (Na+ extruding) subunit gamma	0	0	0	0	0	0	0	0	0	0	0	0	0	0	0	0	0	0	0	0	0	0	0	0	0	0.000274374	0	0	0	0	0	0	0	0	0	0	0	0	0	0	0	0
K01574	adc; acetoacetate decarboxylase [EC:4.1.1.4]	0.000343715	0.00222738	0.00994252	0.0136347	0.00596558	0.0111997	0.00295154	0.00680165	0.0129524	0.0129344	0.000207279	0.00540344	0.0131503	0.0105602	0.010957	0.00571939	0.0103855	0.0170485	0.0106733	0.00761439	0.00896703	0.0104279	0.0169793	0.0103434	0.0004486	0.000852938	0.00514431	0.0138567	0.00565941	0.0132772	0.0037872	0.00500877	0.00960579	0.00127786	0.00872144	0.0075087	0.00373799	0.0110584	0.00933183	0.0101451	0.00131212	0.0024134
K01575	alsD, budA, aldC; acetolactate decarboxylase [EC:4.1.1.5]	0	0.000183683	0.000783932	0.000366603	0.00013694	0	0.000246858	0.000167069	0.000634998	0	0	0.000326905	0.000182347	0.000485671	0.000400206	0	0	0.000298386	0.000192684	0.00029882	0	0.000350261	0	0.000230411	0	0.000118357	0.000310216	0.0018223	0.000822595	0.000717476	0.00088112	0.000109144	0.000416616	0.00333895	0.000440908	0	0.000397628	0.000330826	0.000518997	0	0.000456906	0.000284154
K01576	mdlC; benzoylformate decarboxylase [EC:4.1.1.7]	0.00065315	0.00295634	0.00144366	0.000745423	0.00065681	0.00358631	8.86603e-05	0.00081429	0.00419144	0.00186658	0.000367105	0.00109926	0.00108962	0.00107239	0.00056447	0.00138471	0.00411174	0.00281496	0.00252646	0.0025554	0.00220878	0.000531229	0.00109365	0.00383431	0.000361521	0.000422428	0.000791304	0.00153986	0.00191921	0.00255908	0.00320155	0.0070135	0.00523007	0.00316774	0.00108973	0.00357222	0.00202099	0.00354232	0.00276935	0.00620385	0.000761139	0.0016504
K01577	oxc; oxalyl-CoA decarboxylase [EC:4.1.1.8]	0.215943	0.0924991	0.0121423	0.0157747	0.0120477	0.0218788	0.0225793	0.0106095	0.0220419	0.0291139	0.0449948	0.0163764	0.0137162	0.00937686	0.012301	0.00848449	0.0315267	0.0160638	0.0213654	0.0270373	0.0119013	0.00966282	0.0129449	0.0101788	0.0408082	0.0160013	0.00748497	0.0228965	0.00488096	0.0152455	0.0147869	0.0214603	0.0201934	0.0206987	0.0105884	0.0183405	0.0131681	0.0130851	0.01632	0.0232568	0.00874691	0.0197092
K01578	MLYCD; malonyl-CoA decarboxylase [EC:4.1.1.9]	0	0	0.000720011	0.00121528	0.00052479	0.000262112	0.000173055	0.000485079	0.00156629	0.000717816	0	0.000605098	0.00196058	0.00174721	0.00127741	0	0.000384622	0.000718371	0.000592609	0.000418984	0.00205248	0.000219063	0.00232861	0.00222847	0	0	0	0.00117425	0.000168814	0	0	0	0.00039433	0	0	0	0	0.000456553	0.00127391	0	0	0
K01579	panD; aspartate 1-decarboxylase [EC:4.1.1.11]	0.0182794	0.0337217	0.0606204	0.0624118	0.0730544	0.0194611	0.0358643	0.0494377	0.0393584	0.0197722	0.0119796	0.0596883	0.0555325	0.0490198	0.052476	0.0311721	0.0105216	0.0477244	0.0305332	0.00846755	0.0470929	0.0262918	0.0498681	0.0460715	0.0181093	0.0282962	0.046771	0.0408362	0.025027	0.0440754	0.0227121	0.0126974	0.0226837	0.0389696	0.0276386	0.0200348	0.0129482	0.04286	0.0185654	0.00809839	0.0100181	0.0102295
K01580	E4.1.1.15, gadB, gadA, GAD; glutamate decarboxylase [EC:4.1.1.15]	0.00210547	0.00395036	0.0339097	0.033617	0.0345516	0.233117	0.0177638	0.0451602	0.0809232	0.137764	0.00725569	0.0233518	0.0299251	0.0388798	0.0340895	0.0278999	0.237043	0.0286192	0.109561	0.154582	0.0376101	0.0425077	0.032635	0.0288366	0.012839	0.00525215	0.024162	0.0391539	0.0256901	0.0377149	0.029038	0.0217569	0.0451552	0.0399943	0.038626	0.0367574	0.0295278	0.0320918	0.0260944	0.0204424	0.0148016	0.0237357
K01581	E4.1.1.17, ODC1, speC, speF; ornithine decarboxylase [EC:4.1.1.17]	0.0094335	0.00936594	0.00170759	0.00385036	0.00207649	0.00215744	0.00325796	0.00342221	0.00297891	0.00522963	0.00247779	0.00299731	0.00422468	0.00403897	0.00245316	0.0024719	0.00522376	0.00341814	0.0081832	0.0100151	0.00375404	0.00348965	0.00302955	0.00477897	0.0294413	0.0674504	0.00736968	0.0169738	0.0291127	0.0106221	0.0338149	0.0111485	0.00295739	0.0167778	0.00568	0.00931666	0.0051877	0.00771919	0.00963054	0.0127885	0.00295261	0.00786229
K01582	E4.1.1.18, ldcC, cadA; lysine decarboxylase [EC:4.1.1.18]	0	7.77413e-05	5.6113e-05	0	0	6.97697e-05	0	0.000157711	0.000143863	0.000527403	0.000240444	0.000193039	0.000242504	0.000275079	0.000211727	0.000500632	0.000108068	6.95808e-05	0	0.00308054	0.000374119	0.00033064	0.000554772	0.000870017	0.000140699	4.07853e-05	0.000296291	0.00368024	0.000629103	0.000725041	0.000105852	0.000324191	0.00327203	0.00459901	0.000699034	0	0.000527708	0.000593889	0.000785323	0.000176679	0.000923966	0.000913587
K01583	E4.1.1.19; arginine decarboxylase [EC:4.1.1.19]	0.0025871	6.71529e-05	0	0	0	0	0	0	0	0	0	0	0	0	0	0	0	0	0	0	0	0	0	0	0	0	0	0	0	0	0	0	0	0	0	0	0	0	0	0	0	0
K01584	adiA; arginine decarboxylase [EC:4.1.1.19]	0.0652597	0.0919551	0.00536976	0.00505345	0.00459877	0.0031489	0.00975378	0.00544962	0.00302597	0.00291617	0.0145549	0.0086407	0.00484677	0.00261255	0.00608421	0.00380305	0.00444768	0.00216729	0.00560674	0.00776817	0.00846214	0.00290488	0.00644032	0.00931128	0.0670131	0.0524055	0.00261003	0.00776698	0.0046543	0.00571757	0.00742571	0.0127896	0.0073121	0.00285614	0.00895686	0.0115718	0.00551874	0.00430667	0.0132077	0.0193778	0.0060242	0.0107537
K01585	speA; arginine decarboxylase [EC:4.1.1.19]	0.0380095	0.0381778	0.0916288	0.0821196	0.0606326	0.0107441	0.0228246	0.0832041	0.0377105	0.012831	0.00965197	0.0560815	0.0659161	0.0540359	0.057376	0.0214365	0.00742846	0.0619728	0.0235866	0.00972275	0.0436198	0.0465205	0.043733	0.0421566	0.0449855	0.0615292	0.0468929	0.0361159	0.0179637	0.0399826	0.0160938	0.0157225	0.0242803	0.0255748	0.0312478	0.015742	0.0174419	0.0369309	0.0295622	0.0213088	0.00843928	0.0117908
K01586	lysA; diaminopimelate decarboxylase [EC:4.1.1.20]	0.0476972	0.0704256	0.0623621	0.0593732	0.0705592	0.00963525	0.0283277	0.0466487	0.040075	0.0285775	0.00810568	0.0582301	0.0486019	0.0369614	0.0393755	0.0219497	0.00970549	0.054022	0.0324192	0.0164736	0.0449184	0.0297777	0.051963	0.0465337	0.05443	0.101848	0.0440987	0.0795288	0.046223	0.0388518	0.0450872	0.0226301	0.0293242	0.0274507	0.0346052	0.0320983	0.0147236	0.0538182	0.0362358	0.0336929	0.0111672	0.0215707
K01587	PAICS; phosphoribosylaminoimidazole carboxylase / phosphoribosylaminoimidazole-succinocarboxamide synthase [EC:4.1.1.21 6.3.2.6]	0	0.000916418	0	0	0	0	0	0	0	0	0	0	0	0	0	0	0	0	0	0	0	0	0	0	0	0	0	0	0	0	0	0	0	0	0	0	0	0	0	0	0	0
K01588	purE; 5-(carboxyamino)imidazole ribonucleotide mutase [EC:5.4.99.18]	0.0843007	0.093409	0.0857386	0.0840515	0.0542913	0.0331441	0.0663346	0.076992	0.0667493	0.049847	0.0291567	0.0622447	0.0689593	0.06469	0.0709817	0.0338441	0.0433503	0.0796851	0.0578409	0.0526844	0.0778784	0.0492259	0.070278	0.0700573	0.0630261	0.0824342	0.0669141	0.112799	0.049177	0.066567	0.066572	0.0779291	0.0605833	0.0524484	0.0614646	0.0770319	0.0602857	0.0870412	0.0903215	0.0536766	0.0328706	0.0449833
K01589	purK; 5-(carboxyamino)imidazole ribonucleotide synthase [EC:6.3.4.18]	0.0146944	0.00947156	0.0118166	0.0106475	0.0107905	0.00430432	0.0180558	0.0104695	0.0109355	0.0070099	0.00231789	0.00709515	0.011036	0.0108637	0.00991641	0.00221211	0.00729615	0.00724167	0.00427798	0.00568598	0.0192058	0.00582303	0.0159451	0.0131641	0.0335221	0.0735022	0.0037976	0.0233616	0.018887	0.00697459	0.0266865	0.0114753	0.00415584	0.0146539	0.00693848	0.0138413	0.00455899	0.0174118	0.01062	0.011027	0.00162937	0.00423786
K01591	pyrF; orotidine-5'-phosphate decarboxylase [EC:4.1.1.23]	0.0719812	0.113155	0.104435	0.0952486	0.113921	0.100482	0.1119	0.0739774	0.0839524	0.0882572	0.0402178	0.11421	0.0900798	0.0734188	0.0871964	0.0485483	0.0827803	0.0824431	0.0911556	0.104876	0.0593156	0.0547855	0.0676373	0.0651934	0.13564	0.0980393	0.0710366	0.0653464	0.0468231	0.0713527	0.0681909	0.0705725	0.0467059	0.0685533	0.0538701	0.0751964	0.0515499	0.0742002	0.0645926	0.0686165	0.0181065	0.0415846
K01593	DDC, TDC; aromatic-L-amino-acid/L-tryptophan decarboxylase [EC:4.1.1.28 4.1.1.105]	0.00350343	0.000584595	0.00275211	0.00216651	0.000418518	0.000154142	0.00151819	0.00211566	0.00100862	0.000946261	0.000501075	0.000862943	0.0040888	0.00270404	0.00291573	0.000334817	0.000452377	0.0013713	0.00113452	0	0.00253226	0.000586424	0.00291145	0.00449878	0.00207615	0.000262069	0.000203824	0.00562626	0.000163021	0.000737913	0.00015944	0.000568756	0.00116367	0	0.00060262	0.00151171	0.000886866	0.00321878	0.00343415	0.00197376	0	0.00237704
K01594	CSAD; sulfinoalanine decarboxylase [EC:4.1.1.29]	0	0	0	0	0	0	0	4.30688e-05	0.000130957	0	0.000153257	0	0	0	0	0	0	0	0	0.000134778	0	0.000180588	0	5.93978e-05	0	0	0	0.00223706	9.42106e-05	0.000419866	0	0	0.00113775	0	0	0	0	6.63058e-05	0	0	0	0
K01595	ppc; phosphoenolpyruvate carboxylase [EC:4.1.1.31]	0.00505742	0.0168036	0.0127751	0.0102645	0.00415379	0.00708582	0.00517209	0.0108827	0.0127393	0.0153285	0.00295659	0.00840562	0.021052	0.0162573	0.0141542	0.0146566	0.00894143	0.00646315	0.0155756	0.0122235	0.0219944	0.0117519	0.0231989	0.0229154	0.0373741	0.0977533	0.0099028	0.0285549	0.0322122	0.0154412	0.0427848	0.0295606	0.0116621	0.0269053	0.0111949	0.0214506	0.0192281	0.0338846	0.0251932	0.0375363	0.0124834	0.0259201
K01596	E4.1.1.32, pckA, PCK; phosphoenolpyruvate carboxykinase (GTP) [EC:4.1.1.32]	0.0441938	0.0517239	0.0485274	0.062906	0.0691832	0.161008	0.05787	0.0495999	0.113824	0.122124	0.0380468	0.0628929	0.0514447	0.0768206	0.0670267	0.0847435	0.144956	0.0818502	0.104839	0.11582	0.105897	0.0883141	0.0858389	0.0886453	0.0330281	0.0165821	0.0789438	0.0543635	0.0680142	0.0971984	0.119249	0.138621	0.108546	0.0712887	0.115003	0.138483	0.157906	0.101197	0.1429	0.146788	0.178095	0.177335
K01597	MVD, mvaD; diphosphomevalonate decarboxylase [EC:4.1.1.33]	0	0	0	0	0	0	0	0	0	0	0	0	0	0.000414338	0	0.000188519	0	0	0	0	0.000138418	0	0	0	0.00235696	0.00714149	0	0	0	0	0	0.000386098	0	0	0	0	0	0.000953389	0.00103313	0	0	0
K01598	PPCDC, coaC; phosphopantothenoylcysteine decarboxylase [EC:4.1.1.36]	0	0	0	0	0	0	0	0	0	0	0	0	0	0	0	0	0	0	0	0	0	0	0	0	0	0	0	0	0	0	0	0	0	0	0	0	0	0	0	0.000436715	0	0
K01599	hemE, UROD; uroporphyrinogen decarboxylase [EC:4.1.1.37]	0.0549318	0.0702106	0.129996	0.109199	0.0831785	0.0360402	0.0511479	0.101368	0.068722	0.0494406	0.0329806	0.0914439	0.10884	0.105985	0.0914161	0.0477684	0.032167	0.102762	0.0595545	0.0356578	0.0926818	0.0864413	0.0898783	0.093704	0.0617684	0.102479	0.0795524	0.103724	0.066548	0.0683293	0.051477	0.0519198	0.0521041	0.0874803	0.0635383	0.0570559	0.0540838	0.0813329	0.0686033	0.0609625	0.0234082	0.047645
K01601	rbcL, cbbL; ribulose-bisphosphate carboxylase large chain [EC:4.1.1.39]	0.213825	0.178745	0.158084	0.154707	0.169718	0.24142	0.240506	0.140546	0.203472	0.19717	0.113269	0.203327	0.177893	0.170241	0.212445	0.153769	0.188018	0.101483	0.130448	0.124088	0.147645	0.115089	0.153313	0.169805	0.129752	0.0443136	0.104815	0.0733961	0.0732046	0.115601	0.08133	0.0919068	0.131584	0.156382	0.104647	0.112578	0.0873384	0.118232	0.110574	0.117276	0.0543377	0.0963638
K01602	rbcS, cbbS; ribulose-bisphosphate carboxylase small chain [EC:4.1.1.39]	0.0195008	0.0521106	0.0253654	0.023765	0.0215477	0.0241287	0.0413942	0.0121516	0.0191323	0.0211649	0.0243551	0.032136	0.0202113	0.0129732	0.0274064	0.0106545	0.0229222	0.00806643	0.0158795	0.0141525	0.0125663	0.0112228	0.011656	0.0134773	0.0409771	0.00798075	0.00836172	0.010463	0.00776579	0.0117499	0.0121765	0.00942099	0.0114829	0.0223869	0.0140963	0.0119435	0.0107523	0.0122585	0.00458212	0.00444189	0.0015046	0.00599556
K01607	pcaC; 4-carboxymuconolactone decarboxylase [EC:4.1.1.44]	0.00832822	0.0182644	0.0227887	0.0134639	0.00607832	0.0154355	0.00518266	0.0139516	0.0148708	0.019825	0.00906303	0.0100549	0.0193046	0.0146311	0.0154556	0.0105999	0.0203006	0.00884594	0.0202816	0.0308955	0.0216551	0.0110011	0.0168042	0.0196527	0.029103	0.0456801	0.0115194	0.0402998	0.0147188	0.00923592	0.0168183	0.0158732	0.0140252	0.0139686	0.00936731	0.0144171	0.0105508	0.0211536	0.019232	0.0219533	0.00373008	0.0174791
K01608	gcl; tartronate-semialdehyde synthase [EC:4.1.1.47]	0.025463	0.0354049	0.00130518	0.00422189	0.00254611	0.0195922	0.0049657	0.00291221	0.00471583	0.00715912	0.00774137	0.00537102	0.00227446	0.0019209	0.00278941	0.00357277	0.019628	0.00638857	0.00716172	0.00790216	0.00267144	0.00489779	0.00388558	0.00171254	0.0281624	0.0332414	0.00368339	0.00436382	0.00280868	0.00507146	0.0076484	0.0104656	0.00636417	0.00951098	0.00398883	0.00586391	0.00452491	0.00432523	0.0039028	0.00604481	0.000879027	0.00355167
K01609	trpC; indole-3-glycerol phosphate synthase [EC:4.1.1.48]	0.0392512	0.020733	0.0218975	0.0158694	0.0323208	0.0192297	0.0583971	0.0458194	0.0302436	0.0355223	0.118628	0.0379888	0.0227667	0.0144471	0.0139864	0.0397039	0.0308514	0.0120302	0.0217287	0.0329527	0.0146801	0.00672924	0.0173607	0.0183723	0.0343747	0.0677151	0.0181307	0.0442151	0.0405109	0.00649006	0.017495	0.0142002	0.00703747	0.0136302	0.00758003	0.0138549	0.0135927	0.0147917	0.0147481	0.00934469	0.0296129	0.0134125
K01610	E4.1.1.49, pckA; phosphoenolpyruvate carboxykinase (ATP) [EC:4.1.1.49]	0.0754015	0.0683718	0.144328	0.141006	0.128077	0.0749383	0.168081	0.197001	0.135551	0.107048	0.311922	0.145447	0.169179	0.139785	0.119748	0.134104	0.092297	0.137506	0.105592	0.107373	0.151297	0.145889	0.150197	0.154903	0.0990968	0.119506	0.125883	0.138481	0.12171	0.0988429	0.0785461	0.0873524	0.0791299	0.0926686	0.0924542	0.101809	0.117114	0.126286	0.110824	0.0975117	0.161656	0.103843
K01611	speD, AMD1; S-adenosylmethionine decarboxylase [EC:4.1.1.50]	0.0082315	0.00658097	0.00117765	0.00124932	0.000896675	0.00456682	0.00130534	0.00184321	0.0035063	0.00413333	0.00151554	0.00323271	0.00114293	0.00103002	0.000993868	0.00160125	0.000645374	0.00187915	0.00199506	0.00238148	0.000442398	0.00121361	0.000781792	0.000497803	0.00661495	0.00930153	0.00204775	0.00503722	0.0026248	0.000805607	0.000301898	0.000160041	0.00230384	0.0048324	0.000385068	0	0	0.000475349	0.000180262	0.00129891	0.000386777	0.00142488
K01613	psd, PISD; phosphatidylserine decarboxylase [EC:4.1.1.65]	0.0140258	0.0196386	0.0110111	0.00916177	0.0229306	0.000523359	0.00524378	0.00809905	0.00414646	0.00119346	0.00138772	0.0223799	0.00936939	0.00439407	0.00609245	0.00234948	0.00058429	0.00432109	0.00158151	0	0.00444237	0.00208083	0.00738357	0.00880877	0.0247699	0.0629771	0.00799091	0.0198014	0.0220266	0.00688879	0.0158934	0.00455921	0.000646895	0.000797829	0.00202371	0.00371067	0.000209157	0.00839034	0.00662146	0.00594401	0.000961352	0.00339987
K01615	gcdA; glutaconyl-CoA decarboxylase subunit alpha [EC:7.2.4.5]	0.0152554	0.0171378	0.0849043	0.0567642	0.0829147	0.0643983	0.0745471	0.0537435	0.047233	0.0376067	0.0590152	0.0542826	0.0564354	0.0595326	0.0582978	0.0782469	0.0515856	0.0564164	0.0559111	0.0265053	0.0498121	0.082623	0.0524505	0.0414818	0.0195205	0.00863043	0.0767641	0.0393165	0.065963	0.0713525	0.081041	0.103568	0.0691922	0.031104	0.0999389	0.0620819	0.120027	0.0580281	0.0795634	0.0496256	0.12029	0.112612
K01617	dmpH, xylI, nahK; 2-oxo-3-hexenedioate decarboxylase [EC:4.1.1.77]	0.000214662	0.00175069	0.000173076	0.000388504	0.000559221	0.000540336	0	0.000197445	0.000502477	0.000364436	0	0.000347915	0	0.000527183	0.000265071	0.000327859	0.000528592	0.000214616	0	0	0.00052835	0	0.000288685	0.000544608	0.0219712	0.0538162	0	0.000448941	0.000863801	0.000641613	0.000331304	0	0	0	0.00116687	0.000653754	0	0.00097947	0.000256678	0.000887078	0.00045194	0
K01619	deoC, DERA; deoxyribose-phosphate aldolase [EC:4.1.2.4]	0.0523157	0.130076	0.0985813	0.0950607	0.0679437	0.0225142	0.073883	0.0651701	0.046396	0.0376529	0.0370411	0.0801711	0.0845634	0.0672359	0.0873503	0.0319515	0.0270835	0.0688792	0.0408701	0.0387829	0.0618737	0.0348837	0.0592651	0.0641348	0.0989477	0.0379108	0.0610249	0.0716488	0.0311465	0.0600793	0.0385942	0.0450589	0.0374363	0.0995508	0.0473585	0.0539044	0.0355318	0.0554677	0.0444306	0.0557204	0.0141907	0.0297983
K01620	ltaE; threonine aldolase [EC:4.1.2.48]	0.0356126	0.0265346	0.00420284	0.00420297	0.00413571	0.00636214	0.00465989	0.00356206	0.00486836	0.00950223	0.00605554	0.00388339	0.00364189	0.00503948	0.00343662	0.00599883	0.00972508	0.00545007	0.00436766	0.0065717	0.00259959	0.0030074	0.00369539	0.0064587	0.0364852	0.0623149	0.00320838	0.00580594	0.00589499	0.00549255	0.0085077	0.00332478	0.00181999	0.00637508	0.00688745	0.0043029	0.00798917	0.00587689	0.00724505	0.00553293	0.00416012	0.00421905
K01621	xfp, xpk; xylulose-5-phosphate/fructose-6-phosphate phosphoketolase [EC:4.1.2.9 4.1.2.22]	0.196096	0.158604	0.0211867	0.0410002	0.0544568	0.219645	0.0869984	0.0346687	0.0899915	0.10187	0.155135	0.0851595	0.0402291	0.0551775	0.0498912	0.102672	0.173176	0.0486898	0.0970757	0.128066	0.0719915	0.0917084	0.0505767	0.0507235	0.130265	0.0378248	0.0869226	0.034057	0.0689471	0.0978528	0.131946	0.154852	0.0742245	0.0569441	0.111945	0.112699	0.146969	0.0697273	0.0957697	0.0812321	0.107163	0.172337
K01622	K01622; fructose 1,6-bisphosphate aldolase/phosphatase [EC:4.1.2.13 3.1.3.11]	0.075153	0.0455414	0.00730652	0.0094243	0.0149708	0.0421159	0.122548	0.0649665	0.0544899	0.0520183	0.249528	0.0439379	0.0274803	0.0169123	0.0115912	0.120989	0.0575221	0.00957864	0.0458257	0.0782091	0.0241187	0.0506968	0.020964	0.0143396	0.0277658	0.0340415	0.02841	0.00629098	0.0778272	0.0101362	0.0251199	0.0269524	0.00473776	0.00314475	0.0147017	0.024538	0.0737353	0.0149206	0.0231463	0.0283393	0.221038	0.0535331
K01623	ALDO; fructose-bisphosphate aldolase, class I [EC:4.1.2.13]	0.00173303	0.0122847	0.0105478	0.0139833	0.0192815	0.00591081	0.00787597	0.00683095	0.0121863	0.00853427	0.00543835	0.00961451	0.00675849	0.00963076	0.00894141	0.00941101	0.0078564	0.01539	0.0180721	0.00736817	0.010463	0.0139258	0.0131587	0.011617	0.0226425	0.0357621	0.0121361	0.0174796	0.0278605	0.0193158	0.0333891	0.0124909	0.0196151	0.0121622	0.0125297	0.0169921	0.0118629	0.0195709	0.0142943	0.0111702	0.0118638	0.0143065
K01624	FBA, fbaA; fructose-bisphosphate aldolase, class II [EC:4.1.2.13]	0.0824503	0.137968	0.208911	0.22241	0.204051	0.15164	0.158439	0.205977	0.184044	0.138782	0.111333	0.202699	0.205769	0.218313	0.203044	0.218452	0.125273	0.223173	0.139167	0.0918094	0.170667	0.198266	0.192717	0.17361	0.114478	0.114161	0.196564	0.183405	0.185585	0.187395	0.158792	0.154182	0.233719	0.22927	0.173413	0.136425	0.165412	0.165508	0.142278	0.122276	0.170335	0.176112
K01625	eda; 2-dehydro-3-deoxyphosphogluconate aldolase / (4S)-4-hydroxy-2-oxoglutarate aldolase [EC:4.1.2.14 4.1.3.42]	0.000963046	0.00201105	0.0153016	0.0128265	0.00849705	0.00196702	0.00468801	0.0135768	0.00848477	0.0035562	0.00400129	0.00666788	0.0141729	0.0114528	0.0115453	0.00381641	0.000683363	0.0119878	0.00419033	0.00189571	0.00865102	0.0116323	0.0134995	0.0144174	0.0241124	0.0259069	0.00857222	0.0281436	0.00656924	0.0104081	0.00552717	0.00287025	0.0108788	0.0167409	0.00980944	0.00575123	0.00404477	0.0143115	0.00807871	0.00195856	0.000383212	0.00331633
K01626	E2.5.1.54, aroF, aroG, aroH; 3-deoxy-7-phosphoheptulonate synthase [EC:2.5.1.54]	0.0858232	0.133029	0.162856	0.143131	0.122293	0.110206	0.115118	0.113701	0.124284	0.129744	0.0443521	0.147279	0.140683	0.121661	0.14958	0.0641149	0.105981	0.123638	0.124248	0.11634	0.118481	0.0884716	0.114271	0.116585	0.16013	0.125499	0.107179	0.12062	0.0673325	0.100408	0.0907659	0.0960994	0.092574	0.0876457	0.0802258	0.114269	0.0769168	0.125619	0.0948268	0.116181	0.0277829	0.069161
K01627	kdsA; 2-dehydro-3-deoxyphosphooctonate aldolase (KDO 8-P synthase) [EC:2.5.1.55]	0.161765	0.180304	0.226209	0.189241	0.187393	0.134033	0.131953	0.161341	0.162619	0.144094	0.0674041	0.193924	0.178122	0.150902	0.183931	0.0881298	0.11264	0.16501	0.135843	0.100523	0.152848	0.113967	0.150283	0.148017	0.170708	0.109458	0.123506	0.131437	0.0857372	0.127128	0.0990498	0.0993425	0.103553	0.101599	0.0970482	0.128676	0.078648	0.146804	0.109043	0.111289	0.0403038	0.0733715
K01628	fucA; L-fuculose-phosphate aldolase [EC:4.1.2.17]	0.00751402	0.00817109	0.00759577	0.0079368	0.0201538	0.0203512	0.00579308	0.00797746	0.00784445	0.0136812	0.00285622	0.0154361	0.00547234	0.0050015	0.00644268	0.00379138	0.0223879	0.0089721	0.00968042	0.0131623	0.00482434	0.00509195	0.00371826	0.00382116	0.0065036	0.0036436	0.00914791	0.0120132	0.00456327	0.00434617	0.00303267	0.00256163	0.0115593	0.0132572	0.00385768	0.00221921	0.00427749	0.00143791	0.00168188	0.00124968	0.00227795	0.00439028
K01629	rhaD; rhamnulose-1-phosphate aldolase [EC:4.1.2.19]	0	0	0.00109714	0.000341607	0	7.14237e-05	0	0.000524166	0	0	0	6.63349e-05	0.000593105	0.00010473	0.000193464	0	0	0	0	0.00119941	0.000190922	0	0.000296977	0.000180754	0	0	0	0	0.000279465	0.00010379	0	0	0	0	0	0	0	0.000110929	0.00220889	0.000465352	0.000698798	0
K01630	garL; 2-dehydro-3-deoxyglucarate aldolase [EC:4.1.2.20]	0	9.22939e-05	0.000989102	0.000965346	0.000605531	0.000258911	9.83575e-05	0.000653267	0	0.000138234	0.000316991	0.000726624	0.000363269	8.63204e-05	0.0008181	0.000532822	0	0.00264665	0.000852025	0.000557538	8.65115e-05	0	0.000607817	0.000370384	0.00129327	9.4316e-05	0.00284317	0.00125906	0.00116917	0.000868433	0.00149475	0.00084459	0.000336182	0.000234029	0.00052646	0.000589911	0	0.00192002	0	0	0	0
K01631	dgoA; 2-dehydro-3-deoxyphosphogalactonate aldolase [EC:4.1.2.21]	0	0	0	0.000130064	0	0	0.000437905	0	0	0	0	0	9.02883e-05	0	0.000177482	0	0	0	0	0.00268622	0	0	0	0	0.00116635	0.000629087	0	0.000280278	0	0	0	0	0	0	0	0	0	0	0	0	0	0
K01633	folB; 7,8-dihydroneopterin aldolase/epimerase/oxygenase [EC:4.1.2.25 5.1.99.8 1.13.11.81]	0.00591753	0.0153974	0.0150338	0.0154004	0.0236605	0.00888229	0.00836185	0.00866333	0.0114364	0.0132908	0.00527655	0.0160323	0.0115951	0.012073	0.012998	0.0109401	0.00633764	0.024118	0.021525	0.0156716	0.0123697	0.0136818	0.0176268	0.0180552	0.0372187	0.0482627	0.0115681	0.0237817	0.0184619	0.0208378	0.0198573	0.0116916	0.0176476	0.00812625	0.0125648	0.0135999	0.00800844	0.0259211	0.0142804	0.0141444	0.00405438	0.00863571
K01634	SGPL1, DPL1; sphinganine-1-phosphate aldolase [EC:4.1.2.27]	0.00184279	0.00447754	0.00429701	0.00677075	0.00273128	0.00497367	0.00167486	0.00529488	0.00543269	0.00359192	0.000318234	0.00251532	0.00660435	0.00691532	0.00590188	0.00429794	0.00373047	0.00545665	0.00344241	0.00165765	0.00621198	0.00531965	0.00586659	0.00682724	0.000276897	0.000543522	0.00177333	0.00354991	0.000575714	0.00234858	0.000547067	0.00120551	0.00270132	0.00207732	0.00233735	0.00391356	0.00345465	0.00456793	0.00207774	0.00241945	0.000244579	0.000522841
K01637	E4.1.3.1, aceA; isocitrate lyase [EC:4.1.3.1]	0.153272	0.20552	0.327952	0.254084	0.16319	0.243335	0.184349	0.218449	0.23887	0.273321	0.0594614	0.204689	0.248345	0.230124	0.267205	0.125261	0.231067	0.217121	0.22875	0.21774	0.236028	0.172558	0.221784	0.235751	0.191112	0.124651	0.170172	0.182779	0.129666	0.184363	0.148446	0.174873	0.154003	0.191804	0.177447	0.200372	0.13512	0.211651	0.166062	0.212009	0.0700541	0.133749
K01638	aceB, glcB; malate synthase [EC:2.3.3.9]	0.0564557	0.040319	0.091501	0.0800247	0.032671	0.0637025	0.0296951	0.0786491	0.0686105	0.0759701	0.014895	0.0407366	0.074335	0.0601162	0.0678494	0.0338336	0.0671451	0.0704346	0.0662651	0.062611	0.0755754	0.0655593	0.064625	0.06727	0.0647198	0.116651	0.0586308	0.0644188	0.065681	0.0710453	0.0674135	0.0491331	0.0635395	0.0590795	0.0611443	0.0564145	0.0514691	0.0611216	0.0616002	0.0556999	0.0476335	0.0579158
K01639	E4.1.3.3, nanA, NPL; N-acetylneuraminate lyase [EC:4.1.3.3]	0	0	0	0	0	0	0	0	0	0	0	0	0	0	0	0	0	0	0	0	0	0	0	0	0.00181204	0.000345508	0	0	0	0	0	0.000160041	0	0	0	0	0	0	0	0.00279452	0	0
K01640	E4.1.3.4, HMGCL, hmgL; hydroxymethylglutaryl-CoA lyase [EC:4.1.3.4]	0.012687	0.0446195	0.0249641	0.0198727	0.0361427	0.00929654	0.0324318	0.0191986	0.0170905	0.0174834	0.0301556	0.0255523	0.0305216	0.0350116	0.027593	0.0439762	0.00638241	0.0337227	0.0168651	0.00778904	0.0292224	0.0432478	0.0412717	0.0376743	0.0457744	0.0778779	0.0481737	0.0440444	0.0577675	0.037752	0.058773	0.0351041	0.0438401	0.030732	0.0537889	0.0359625	0.0472713	0.0409689	0.0465114	0.038337	0.0481192	0.0472539
K01641	E2.3.3.10; hydroxymethylglutaryl-CoA synthase [EC:2.3.3.10]	0.0679029	0.0385596	0.0482241	0.046963	0.0531353	0.0901122	0.122338	0.0974865	0.0864426	0.0833725	0.238961	0.0773646	0.0739242	0.0531953	0.0537456	0.112617	0.0853736	0.0492764	0.0782982	0.0956977	0.0518862	0.0585634	0.0499893	0.0507056	0.056149	0.0413514	0.0570447	0.0365269	0.0700097	0.0459157	0.0535818	0.0773123	0.0288397	0.0408253	0.0490792	0.0697749	0.0914125	0.0526698	0.0512412	0.0786139	0.127776	0.0571783
K01643	citF; citrate lyase subunit alpha / citrate CoA-transferase [EC:2.8.3.10]	0.00381552	0.00691483	0.0104201	0.013791	0.0181356	0.0130042	0.0109437	0.0113141	0.0109023	0.0108917	0.0115299	0.0138936	0.0101976	0.0175707	0.013682	0.0211951	0.0104286	0.0129233	0.0113135	0.0122542	0.0108385	0.0216626	0.0121382	0.0163932	0.0143402	0.003151	0.0190714	0.00475535	0.0156643	0.0244982	0.0149709	0.0156116	0.0177919	0.0207076	0.0194968	0.0160815	0.0170886	0.0168237	0.0204065	0.0224435	0.0268728	0.0322546
K01644	citE; citrate lyase subunit beta / citryl-CoA lyase [EC:4.1.3.34]	0.034077	0.0229783	0.0244389	0.0307269	0.0617022	0.0169691	0.0286182	0.0182225	0.02154	0.0283207	0.011086	0.0354168	0.01592	0.0202001	0.0175634	0.0241805	0.019192	0.0401829	0.0395143	0.0343272	0.0234082	0.0244325	0.0251215	0.018069	0.020154	0.0101514	0.0416466	0.0139787	0.0169327	0.0320006	0.0264369	0.0218775	0.0315764	0.00848788	0.0352277	0.0322058	0.0211405	0.0306578	0.0165175	0.0248325	0.0139277	0.0220715
K01646	citD; citrate lyase subunit gamma (acyl carrier protein)	0	0	0	0	0	0	0	0	0	0	0	0	0	0	0	0	0	0	0	0.000903352	0	0	0	0	0	0	0	0	0	0	0	0	0	0	0	0	0	0	0	0	0.00052631	0
K01647	CS, gltA; citrate synthase [EC:2.3.3.1]	0.231115	0.270247	0.243612	0.235637	0.198249	0.219094	0.191759	0.222048	0.254353	0.239437	0.140196	0.186529	0.243585	0.253328	0.22931	0.179128	0.23346	0.245496	0.258376	0.255774	0.279163	0.24377	0.255921	0.26059	0.210949	0.142381	0.234209	0.265954	0.199006	0.223533	0.215038	0.210499	0.231377	0.238799	0.229285	0.226561	0.249512	0.254494	0.235296	0.239045	0.206143	0.239147
K01649	leuA, IMS; 2-isopropylmalate synthase [EC:2.3.3.13]	0.343224	0.271041	0.315655	0.299148	0.304614	0.262456	0.349067	0.335602	0.341378	0.307312	0.350367	0.309572	0.294351	0.278462	0.280881	0.332069	0.273363	0.272527	0.291575	0.324976	0.256624	0.306362	0.278786	0.247313	0.227439	0.207603	0.25076	0.259668	0.252998	0.238158	0.238684	0.237064	0.236978	0.176188	0.228599	0.227994	0.283199	0.242847	0.249609	0.226358	0.341447	0.288422
K01652	E2.2.1.6L, ilvB, ilvG, ilvI; acetolactate synthase I/II/III large subunit [EC:2.2.1.6]	0.419477	0.346355	0.35726	0.398488	0.386824	0.542435	0.383985	0.421984	0.502334	0.467464	0.345049	0.383119	0.424445	0.378463	0.425934	0.379296	0.546384	0.418091	0.470581	0.530535	0.412507	0.400915	0.39211	0.402332	0.273861	0.266807	0.391157	0.438574	0.356947	0.40463	0.392696	0.448218	0.425801	0.42281	0.418284	0.453972	0.429917	0.417054	0.495839	0.543531	0.329344	0.419597
K01653	E2.2.1.6S, ilvH, ilvN; acetolactate synthase I/III small subunit [EC:2.2.1.6]	0.21017	0.141973	0.154459	0.162506	0.133638	0.119669	0.158379	0.178236	0.159132	0.143136	0.152167	0.163632	0.167547	0.148298	0.162086	0.152613	0.138382	0.14568	0.13196	0.142164	0.13304	0.127701	0.131739	0.126107	0.117294	0.0966842	0.129164	0.109347	0.113472	0.123023	0.0827298	0.0743842	0.097622	0.140704	0.0944573	0.0895102	0.0780897	0.115825	0.0938859	0.0931068	0.119206	0.083889
K01654	neuB, nnaB; N-acetylneuraminate synthase [EC:2.5.1.56]	0.00309191	0.00227767	0.00150465	0.00194996	0.000544965	0.0017682	0.000975993	0.00125046	0.00148482	0.00171146	0.00163677	0.000790546	0.00207678	0.00157693	0.00319173	0.00298792	0.000140551	0.00145709	0.000963325	8.61894e-05	0.0023499	0.00337413	0.00258938	0.00163546	0.00272727	0.00401161	0.000274074	0.000775072	0.00218991	0.00223668	0.00157911	0.00131705	0.00432883	0.00258605	0.00183333	0.000941098	0.00271406	0.00177604	0.00327592	0.0014352	0.00604984	0.00404746
K01657	trpE; anthranilate synthase component I [EC:4.1.3.27]	0.134053	0.136806	0.0977525	0.0998778	0.124116	0.084697	0.144574	0.123536	0.112462	0.113182	0.160242	0.116677	0.10203	0.106894	0.0922514	0.157091	0.101492	0.108762	0.11247	0.114668	0.105185	0.126368	0.0995943	0.10513	0.0930253	0.152423	0.10104	0.116237	0.166994	0.108526	0.118696	0.0927821	0.0895486	0.0692937	0.0877885	0.107049	0.117322	0.110207	0.105893	0.115514	0.159161	0.11447
K01658	trpG; anthranilate synthase component II [EC:4.1.3.27]	0.0631579	0.0922962	0.0483255	0.0386886	0.0770901	0.0376154	0.101944	0.0682466	0.067677	0.0559761	0.164961	0.070576	0.0503541	0.0449041	0.0388597	0.080288	0.04392	0.0475104	0.060443	0.0727488	0.0425866	0.0569301	0.0444485	0.0468371	0.0674794	0.0897245	0.0514082	0.0662221	0.0781225	0.0420815	0.0468141	0.0324502	0.0294604	0.0147961	0.0390634	0.0339702	0.041409	0.0466316	0.0388035	0.0288432	0.0819349	0.0430956
K01659	prpC; 2-methylcitrate synthase [EC:2.3.3.5]	0.0836107	0.0583128	0.0139017	0.0138878	0.00878908	0.0513805	0.0238158	0.0165855	0.0308971	0.0335314	0.0173378	0.0231615	0.0186347	0.0139957	0.0224419	0.0174409	0.04808	0.00945199	0.0339102	0.0548315	0.0231513	0.0159479	0.0196494	0.0187539	0.0799899	0.0785593	0.0129582	0.0200742	0.0245458	0.022582	0.0336056	0.0365348	0.0133058	0.00571532	0.0150258	0.040027	0.025937	0.0284229	0.032565	0.059333	0.0147903	0.0209885
K01661	menB; naphthoate synthase [EC:4.1.3.36]	0.0624586	0.107443	0.123544	0.153213	0.105767	0.205313	0.0755677	0.132048	0.156674	0.185095	0.0444962	0.103422	0.138909	0.149962	0.160959	0.0857236	0.206865	0.166388	0.157229	0.149089	0.197008	0.152521	0.183516	0.174976	0.0989548	0.0632374	0.138199	0.169836	0.0959784	0.186513	0.141107	0.184846	0.17302	0.291568	0.210327	0.202431	0.148139	0.173091	0.181056	0.137034	0.106028	0.154318
K01662	dxs; 1-deoxy-D-xylulose-5-phosphate synthase [EC:2.2.1.7]	0.109119	0.124427	0.0588749	0.0728666	0.0961025	0.0391844	0.0455523	0.0613855	0.0515799	0.0613073	0.0514703	0.0804942	0.0610842	0.0618385	0.0632526	0.0451705	0.0450067	0.0770767	0.0760093	0.0601335	0.0713493	0.0634511	0.0738116	0.0808435	0.102153	0.141296	0.077709	0.126677	0.0771162	0.0658599	0.102192	0.0690814	0.0723561	0.0704776	0.0603981	0.081668	0.0648224	0.0682343	0.0751418	0.0707676	0.0430198	0.0689166
K01663	HIS7; imidazole glycerol-phosphate synthase [EC:4.3.2.10]	0	0.00136074	0.0106569	0.0107965	0.0121029	0.00276316	0.0118399	0.0138344	0.00957442	0.00573474	0.00203301	0.0103876	0.0102484	0.0162513	0.0139474	0.016513	0.00116231	0.0125913	0.00779514	0.00137857	0.0141327	0.0157704	0.0118905	0.00980732	0.000618582	0.000718901	0.0148559	0.00616108	0.0172731	0.0185473	0.0104032	0.00565418	0.0190213	0.0299687	0.0180108	0.00520223	0.0148546	0.0142185	0.00498796	0.00457199	0.018839	0.0130373
K01664	pabA; para-aminobenzoate synthetase component II [EC:2.6.1.85]	0.000909513	0.0078215	0.00370186	0.00209954	0.000183668	0.000819066	0.000592237	0.00465947	0.00297671	0.00163624	0.000310919	0.000850717	0.000941834	0.00220204	0.00228052	0.000879869	0.000487909	0.00188424	0.00231784	0.000240286	0.0020595	0.00195653	0.00405406	0.0031136	0.00490925	0.0060856	0.000962375	0.00418062	0.00133863	0.00196754	0.000986541	0.00148908	0.00495436	0.00697525	0.00200564	0.00124519	0.00154677	0.00217185	0.00286832	0.00449953	0.00179514	0.00111682
K01665	pabB; para-aminobenzoate synthetase component I [EC:2.6.1.85]	0.00492951	0.00134566	0.0049807	0.00456393	0.0114804	0.000764669	0.00347198	0.00338999	0.00396651	0.00186628	0.00174035	0.00776122	0.00486826	0.00520802	0.00388734	0.00268883	0.00140312	0.00729688	0.00111911	0.00145364	0.00463057	0.00329618	0.00567623	0.00652935	0.0115693	0.0283643	0.00494256	0.00892717	0.0227716	0.00535488	0.0150337	0.00247031	0.00364997	0.0104106	0.00203811	0.00232952	0.00139147	0.00216823	0.0064258	0.002409	0.000704127	0.0038259
K01666	mhpE; 4-hydroxy 2-oxovalerate aldolase [EC:4.1.3.39]	0.000729915	0.0047752	0.00307783	0.00480155	0.00294119	0.00812259	0.00238457	0.00453759	0.00944903	0.00651612	0.000701203	0.0016542	0.00335404	0.00524596	0.00307587	0.00281998	0.00668947	0.00518225	0.00649662	0.0108162	0.00511578	0.0100697	0.00854277	0.00496264	0.0110007	0.0390549	0.00260896	0.00384108	0.00386071	0.00385565	0.00240214	0.00433423	0.00442687	0.0030256	0.00297596	0.00535178	0.00519869	0.00448607	0.00334662	0.00229838	0.00333944	0.00161334
K01667	tnaA; tryptophanase [EC:4.1.99.1]	0.0399293	0.0466852	0.021409	0.0139997	0.0121428	0.0108456	0.0133778	0.012441	0.0149402	0.00951962	0.0111132	0.0135925	0.0215745	0.0201219	0.0159714	0.0115576	0.005215	0.00775873	0.00659823	0.00757847	0.0179708	0.0156649	0.0177097	0.0171981	0.0226726	0.00643107	0.00701517	0.00817553	0.00260024	0.00869928	0.00992762	0.00861658	0.0140014	0.0161692	0.0114744	0.0175592	0.0103873	0.0152724	0.0160746	0.00972485	0.00861404	0.0132741
K01668	E4.1.99.2; tyrosine phenol-lyase [EC:4.1.99.2]	0.0211757	0.050459	0.00897247	0.0130742	0.02777	0.0111214	0.0297109	0.014152	0.0140153	0.0104104	0.064555	0.0201598	0.0111899	0.0140171	0.0104299	0.0303477	0.00842054	0.0125692	0.00694644	0.00604961	0.0129392	0.0424224	0.0117744	0.0115107	0.0307105	0.0186081	0.0290714	0.00861775	0.0337946	0.0150179	0.0126416	0.020169	0.0240878	0.018634	0.0169487	0.010329	0.0262708	0.0112819	0.0142295	0.00960114	0.0502565	0.0216501
K01673	cynT, can; carbonic anhydrase [EC:4.2.1.1]	0.0293275	0.0304637	0.02739	0.0307302	0.0268653	0.0261093	0.0202693	0.0304058	0.0166068	0.0119805	0.0105901	0.022081	0.0340144	0.0338257	0.0303174	0.0233283	0.0141174	0.0213053	0.0226911	0.0148857	0.0272605	0.0207512	0.0270262	0.0294795	0.0557583	0.101439	0.0124873	0.0289977	0.0263577	0.0192013	0.0300448	0.0116516	0.0211085	0.0378429	0.0164856	0.0128466	0.00727826	0.0208605	0.0120852	0.0174005	0.00811617	0.0161255
K01674	cah; carbonic anhydrase [EC:4.2.1.1]	0	0	0	0	0	0	0	0	0	0	0	0	0	0	0	0	0	0	0	0	0	0	0	0	8.28726e-05	0.00139054	0	0	0	0	0.000400687	0	0	0	0	0	0	0	0	0	0	0
K01676	E4.2.1.2A, fumA, fumB; fumarate hydratase, class I [EC:4.2.1.2]	0.152172	0.177034	0.200505	0.180319	0.104288	0.137019	0.109696	0.164374	0.149199	0.147727	0.0911251	0.117	0.157056	0.156149	0.179918	0.0920213	0.133419	0.177792	0.128514	0.109098	0.168282	0.156766	0.169418	0.173613	0.146245	0.0767385	0.116964	0.128012	0.0764626	0.134775	0.0856867	0.109645	0.142864	0.168918	0.132741	0.127208	0.1096	0.144238	0.13012	0.128254	0.0941629	0.126885
K01677	E4.2.1.2AA, fumA; fumarate hydratase subunit alpha [EC:4.2.1.2]	0.0219654	0.00641546	0.010046	0.00538978	0.0311987	0.000382093	0.0311769	0.0423734	0.002953	0.00238311	0.169822	0.0401017	0.0161023	0.00631766	0.00385601	0.0457079	0.000921032	0.0105037	0.00225154	0.00192393	0.00146466	0.013355	0.00182925	0.00162424	0.00630688	0.022273	0.0205187	0.00132403	0.036211	0.00302379	0.00361167	0.00300556	0.000750618	0.00154851	0.00364675	0.000280295	0.0242275	0.00246721	0.00182387	0.00194301	0.0711708	0.0128235
K01678	E4.2.1.2AB, fumB; fumarate hydratase subunit beta [EC:4.2.1.2]	0.00868735	0.00599626	0.00647502	0.00587113	0.0242228	0.000183278	0.0351469	0.056511	0.00241899	0.000452606	0.201251	0.03876	0.0204957	0.00607629	0.0058702	0.0401175	0	0.00572556	0.000722664	0	0.00112694	0.00671732	0.00154222	0.00136555	0.00829752	0.0218539	0.0217896	0.00113871	0.0267514	0.00307569	0.000645901	0.000463318	0	0.000449336	0.000716137	0.00050339	0.0129394	0.00190749	0.00105921	0.00184512	0.0534555	0.0030127
K01679	E4.2.1.2B, fumC, FH; fumarate hydratase, class II [EC:4.2.1.2]	0.097875	0.160763	0.122095	0.119089	0.113339	0.0802434	0.080109	0.097482	0.0855315	0.0860836	0.0566738	0.111334	0.109815	0.102247	0.113257	0.0553103	0.0744605	0.123784	0.0984923	0.106502	0.120471	0.0788311	0.113935	0.115403	0.147869	0.12917	0.106472	0.13646	0.0766185	0.104644	0.0985513	0.0920167	0.108128	0.123005	0.0875336	0.0991832	0.0681783	0.117874	0.0897247	0.0949228	0.0377081	0.0732047
K01681	ACO, acnA; aconitate hydratase [EC:4.2.1.3]	0.282013	0.295656	0.254241	0.272081	0.249489	0.325463	0.300743	0.240231	0.301093	0.312705	0.135563	0.248925	0.274873	0.269967	0.276282	0.222119	0.353543	0.272567	0.32239	0.369813	0.293185	0.243726	0.257182	0.267888	0.265968	0.220145	0.245433	0.302508	0.256464	0.262451	0.287322	0.291492	0.230662	0.251819	0.251969	0.299089	0.267477	0.267885	0.271029	0.281104	0.235698	0.294006
K01682	acnB; aconitate hydratase 2 / 2-methylisocitrate dehydratase [EC:4.2.1.3 4.2.1.99]	0.0239096	0.0206972	0.109628	0.101522	0.0636129	0.0262062	0.0373343	0.0956269	0.0646125	0.0473275	0.0216175	0.0668427	0.0867258	0.0842508	0.0799636	0.0479997	0.0230627	0.0932349	0.0457349	0.0252337	0.0697255	0.0770991	0.0726241	0.07404	0.0356945	0.0860225	0.0700701	0.0655225	0.0619682	0.0599909	0.0526021	0.0364952	0.0461664	0.0476346	0.0444929	0.0455224	0.0306077	0.0693454	0.062428	0.0568876	0.0287753	0.0374128
K01684	dgoD; galactonate dehydratase [EC:4.2.1.6]	0.0069856	0.018061	0.0128267	0.0220059	0.0101681	0.0365099	0.011984	0.0195506	0.0297519	0.0422503	0.00634441	0.0103904	0.0171587	0.0158735	0.0213318	0.00824149	0.0411185	0.0268723	0.0341579	0.0349501	0.0212594	0.0100057	0.0171953	0.0190738	0.0108128	0.00479769	0.0124268	0.0289672	0.00791446	0.0128304	0.014161	0.0200687	0.0336389	0.0211918	0.0117537	0.0199067	0.00899509	0.0148161	0.0171526	0.0181175	0.00365856	0.0168273
K01685	uxaA; altronate hydrolase [EC:4.2.1.7]	0.0190508	0.0333725	0.00806021	0.0127958	0.00392366	0.0075872	0.00940168	0.00803627	0.00798942	0.00802998	0.00405283	0.00723598	0.0116338	0.0100175	0.00996755	0.00334845	0.00933793	0.00921748	0.0109322	0.0101881	0.0112476	0.00458573	0.0103674	0.0112884	0.0152289	0.00646725	0.00688067	0.0188683	0.0048787	0.00576873	0.00733198	0.00878022	0.0141712	0.0234295	0.00787722	0.0108956	0.00860349	0.00897865	0.0107784	0.0105049	0.00764264	0.0155569
K01686	uxuA; mannonate dehydratase [EC:4.2.1.8]	0	0.000880199	0.000900712	0.00258403	0.00118248	0.000271644	0.000274672	0.00118128	0.000717005	0.00098142	0	0.000420706	0.00160621	0.000871004	0.00101324	0.000292845	0.000648393	0.000688744	0.000118029	0.0023552	0.000959492	0.00143236	0.000318503	0.00131659	0.00736476	0.00155128	0.00031193	0.00186632	0	0.00178548	0.000110435	0.00137607	0.00179474	0.000307238	0.000256033	0.00127724	0	0.00164382	0.0031573	0.00256007	0.000303493	0.0012709
K01687	ilvD; dihydroxy-acid dehydratase [EC:4.2.1.9]	0.286005	0.305559	0.455608	0.460408	0.35878	0.396032	0.393063	0.473331	0.457674	0.440265	0.330326	0.377081	0.447388	0.395029	0.42183	0.314874	0.394316	0.427776	0.425263	0.423328	0.409081	0.352495	0.361858	0.387331	0.240535	0.205567	0.363786	0.383919	0.283964	0.350187	0.296408	0.291366	0.373702	0.424193	0.331	0.346039	0.3089	0.364554	0.3602	0.380432	0.245436	0.306554
K01689	ENO, eno; enolase [EC:4.2.1.11]	0.172738	0.219198	0.314121	0.304399	0.205101	0.142536	0.213355	0.299264	0.223037	0.188744	0.255648	0.235263	0.275497	0.257926	0.259008	0.186189	0.149559	0.2562	0.204658	0.212213	0.25051	0.226652	0.254622	0.23881	0.186904	0.167205	0.229422	0.252841	0.180095	0.219584	0.170674	0.171057	0.206974	0.301948	0.199819	0.172742	0.171937	0.212362	0.188136	0.163873	0.152565	0.181902
K01690	edd; phosphogluconate dehydratase [EC:4.2.1.12]	0.00576797	0.00995234	0.0086597	0.00618356	0.00224733	0.00311504	0.00460178	0.00871851	0.00577077	0.00890586	0.00125799	0.005967	0.0108328	0.00671279	0.0117087	0.00313895	0.00493836	0.00656002	0.0116529	0.00811675	0.0090305	0.00784493	0.00798882	0.0121917	0.0226829	0.0340513	0.00447993	0.0235472	0.0035871	0.00433021	0.00604811	0.0118801	0.00726949	0.0102886	0.00503196	0.00714543	0.0061931	0.0130202	0.0132432	0.00949567	0.00232591	0.00538873
K01692	paaF, echA; enoyl-CoA hydratase [EC:4.2.1.17]	0.0300764	0.0364232	0.0282062	0.0428077	0.0315668	0.0396936	0.0244677	0.0375289	0.0503278	0.0471502	0.0177168	0.0315812	0.0488166	0.0588207	0.0525167	0.0349088	0.0449157	0.0616247	0.0523328	0.0290955	0.0792167	0.0663325	0.0800062	0.0850853	0.07827	0.131812	0.0377937	0.0606677	0.0385115	0.0739283	0.0663901	0.0682593	0.0675514	0.0860969	0.075023	0.0868258	0.0523088	0.075746	0.0746182	0.0481257	0.022027	0.0556546
K01693	hisB; imidazoleglycerol-phosphate dehydratase [EC:4.2.1.19]	0.107884	0.0935903	0.068931	0.0739329	0.0724375	0.0336338	0.0699776	0.0701857	0.065357	0.0486017	0.0311985	0.0666386	0.0673161	0.0600727	0.0615357	0.0688493	0.0326337	0.0861341	0.0628844	0.0643958	0.0502197	0.0827658	0.068948	0.0576497	0.075357	0.0763522	0.0685902	0.0727283	0.079319	0.0710231	0.052536	0.0473247	0.0542366	0.0436876	0.0639562	0.0526822	0.035065	0.0620838	0.0606842	0.0435026	0.0455338	0.0597601
K01694	TRP; tryptophan synthase [EC:4.2.1.20]	0	9.80925e-05	0	0	0	0	0	0	0	0	0	0	0	0	0.000427445	0	0	0	0	0	0.000115953	0	0	0	0.000497235	0.000284429	0	0	0	0	0	0	0	0	0	0	0	0	0.000247271	0	0	0
K01695	trpA; tryptophan synthase alpha chain [EC:4.2.1.20]	0.0246969	0.0270025	0.030198	0.0227855	0.0384348	0.0129345	0.0563515	0.0561319	0.0268845	0.022325	0.132842	0.0473533	0.0340715	0.0217647	0.0216887	0.0483371	0.0209585	0.0257917	0.0252091	0.0403695	0.024091	0.0227218	0.025524	0.0223554	0.0469378	0.0799749	0.0316381	0.0542522	0.0408407	0.0157323	0.021694	0.0192645	0.01055	0.0161566	0.0166945	0.0203333	0.0257255	0.0225027	0.0246109	0.0215014	0.0388313	0.0233406
K01696	trpB; tryptophan synthase beta chain [EC:4.2.1.20]	0.302563	0.289532	0.379176	0.338446	0.319401	0.370736	0.341459	0.352498	0.345782	0.341504	0.385167	0.361783	0.350921	0.319171	0.344417	0.37674	0.365335	0.321418	0.348516	0.360129	0.305737	0.318602	0.293452	0.293499	0.286774	0.204743	0.316139	0.277969	0.341073	0.304943	0.279581	0.309385	0.267916	0.285052	0.28476	0.313305	0.32024	0.316744	0.303894	0.328751	0.411594	0.28565
K01697	CBS; cystathionine beta-synthase [EC:4.2.1.22]	0.0461126	0.0550537	0.096465	0.0834433	0.0463902	0.0533587	0.055775	0.0613963	0.0675712	0.0521214	0.0248473	0.0717875	0.0901311	0.0752309	0.0819057	0.0239669	0.0557817	0.0640759	0.0525068	0.0607724	0.0792353	0.036836	0.0772649	0.0877994	0.0534858	0.0532509	0.0520199	0.0776491	0.031536	0.0450025	0.0343946	0.0480346	0.0288903	0.0506252	0.0449696	0.0523656	0.0318576	0.0733193	0.0437306	0.0552282	0.0125236	0.0267303
K01698	hemB, ALAD; porphobilinogen synthase [EC:4.2.1.24]	0.0957906	0.10971	0.177794	0.166975	0.179788	0.0986185	0.173238	0.170249	0.167707	0.112916	0.069524	0.186702	0.192862	0.185593	0.182701	0.151515	0.0783365	0.142528	0.10664	0.0824781	0.151297	0.14922	0.160961	0.160009	0.0905076	0.103826	0.133269	0.121256	0.0973093	0.122261	0.0994627	0.1055	0.106051	0.185838	0.111187	0.111199	0.0907956	0.125744	0.108554	0.103188	0.0493652	0.08598
K01699	pduC; propanediol dehydratase large subunit [EC:4.2.1.28]	0.00606744	0.00629355	0.00157662	0.00218595	0.0066063	0.000322964	0.00585545	0.00173621	0.00108087	0.000785321	0.00716205	0.00349905	0.00312822	0.00527675	0.00331887	0.0144689	0.000121576	0.00478078	0.00305699	8.55693e-05	0.00229001	0.0086806	0.00391174	0.00337638	0.00135908	0.00163919	0.0119488	0.00121102	0.00920043	0.0115911	0.00868729	0.0077372	0.00881779	0.00932075	0.012915	0.00395748	0.00864534	0.00362632	0.00365258	0.00163375	0.0115559	0.00713522
K01702	LEU1; 3-isopropylmalate dehydratase [EC:4.2.1.33]	0.00150216	0.000382855	0.000427142	0.000611273	0.000248824	0.000974648	0.000834979	0.00260319	0.00145787	0.000669636	0.000425983	0.00145686	0.000698764	0.00033144	0.000545574	0.00116012	0.000778918	0.000951861	0.000871613	0.000152489	0.000212951	0	0.000213738	0.000330196	0.000974448	0.000405069	0.00159936	0.000292705	0.00709165	0.00086405	0.000706261	0.000280499	0	0.000157248	0.000117912	0	0.000679924	0.00106877	0.000448055	0.000298021	0.00123611	0.00143601
K01703	leuC, IPMI-L; 3-isopropylmalate/(R)-2-methylmalate dehydratase large subunit [EC:4.2.1.33 4.2.1.35]	0.27112	0.210149	0.27901	0.278407	0.239334	0.251024	0.224705	0.277749	0.299969	0.266086	0.112724	0.213085	0.261462	0.242326	0.246031	0.195198	0.277657	0.258914	0.284666	0.308685	0.250196	0.231655	0.235392	0.243567	0.174051	0.153592	0.231895	0.252643	0.201091	0.220395	0.20946	0.231778	0.233566	0.226029	0.222662	0.256672	0.222273	0.238787	0.256756	0.232327	0.184454	0.215464
K01704	leuD, IPMI-S; 3-isopropylmalate/(R)-2-methylmalate dehydratase small subunit [EC:4.2.1.33 4.2.1.35]	0.0957589	0.106599	0.0677589	0.0597779	0.0844079	0.0439669	0.085529	0.0524543	0.0751878	0.0679828	0.0535431	0.071008	0.053149	0.0553919	0.051738	0.0640447	0.0648273	0.0728466	0.0763675	0.10075	0.0613016	0.0469097	0.0612453	0.0617262	0.077841	0.0717158	0.0553143	0.0766235	0.0615757	0.054847	0.0505577	0.0452362	0.0447066	0.0449179	0.0583146	0.0520253	0.0499109	0.0585786	0.0512881	0.0451888	0.0528195	0.0592756
K01705	LYS4; homoaconitate hydratase [EC:4.2.1.36]	0.000271099	0.00211391	0.00122063	0.00120814	0.00296183	0.000970785	0.00197878	0.000984534	0.000314229	0.00204084	0.00349695	0.0022073	0.00129819	0.00147756	0.00210022	0.00176257	0.000578698	0.000844294	0.000582746	0.000267284	0.000367772	0.000906363	0.00158372	0.00169457	0.00393511	0.000316243	0.000715724	0.000459811	0.00243418	0.000843561	0.000813664	0.000738796	0.000644663	0.00129603	0.00193726	0.00149388	0.00175987	0.000648635	0.000111126	0.000983072	0.0018687	0.00237946
K01706	gudD; glucarate dehydratase [EC:4.2.1.40]	0.0107309	0.0326226	0.00118686	0.000741677	0.00242986	0.00234091	0.00267747	0.000744294	0.000800792	0.000594832	0.00332786	0.00142014	0.00100261	0.000962699	0.00296121	0.000563653	0.00225843	0.00145069	0.000976317	0.00337901	0.00243593	0.00126364	0.0010463	0.00208141	0.0135309	0.00234926	0	0.00123877	0	0.00142458	0.00170332	0.000493004	0.00101152	0.00102475	0.0015492	0.000432824	0	0.00100794	0.00179047	0.00102596	0.000978864	0.00226324
K01707	kdgD; 5-dehydro-4-deoxyglucarate dehydratase [EC:4.2.1.41]	0	0.000265754	0	0.000979353	0	0	0	0.000922287	0	0	0.000322023	0.000353428	0.000664264	0.000576519	0.000242982	0	0	0.000196731	0	0	0.000552551	0	0.000869894	0.00236069	0.00150997	0.000656194	0	0.000342893	0	0.000175192	0.000361849	0.000876252	0.00122074	0.000637355	0.000401113	0	0.00051325	0.000166	0.000167478	0.000402645	0	0
K01708	garD; galactarate dehydratase [EC:4.2.1.42]	0.00345548	0.00536112	0.000943661	0.000754566	0.000121486	0.000414258	0.000509616	0.00097363	0.000385232	0.00076331	0	0.000423247	0.00264017	0.0014003	0.0011638	0	0.00121576	0.000280092	0.000316527	0.00126771	0.00130531	0.000812489	0.00109747	0.000750992	0.00224248	0.000507694	0.000296606	0.0001343	0	0	0	0.000523523	0.00121011	0.000126931	0.00014083	0.00072341	0.00022686	0.000262988	0.00185731	0	0.000467174	0.00116216
K01709	rfbG; CDP-glucose 4,6-dehydratase [EC:4.2.1.45]	0	0.00110721	0.000279096	0.000578522	0.00204848	0.000293884	0.00160101	0.000557189	0.000819879	0	0.000956761	0.000688567	0.000816767	0.00136233	0.000534306	0	0	0.000542325	0	0	0.000811668	0	0.00167443	0.000109777	0.00148214	0.000791954	0.00282297	0.000876464	0	0.000775982	0	0	0.000600785	0.00184675	0.000823226	0	0	0.000612721	0.000123635	0.00014862	0	0
K01710	rfbB, rmlB, rffG; dTDP-glucose 4,6-dehydratase [EC:4.2.1.46]	0.0970181	0.159646	0.0968171	0.0817738	0.0865972	0.0456761	0.0757707	0.0913317	0.0778665	0.0534435	0.0857639	0.0947617	0.0953159	0.0828108	0.0731837	0.0827573	0.0532198	0.0794111	0.0637371	0.0427784	0.077543	0.0895366	0.0982192	0.085668	0.10395	0.109974	0.0856094	0.0828306	0.0707079	0.0741627	0.0478194	0.0446874	0.0607938	0.0737172	0.066401	0.0553373	0.0431718	0.0687819	0.0547758	0.0383587	0.052697	0.0597882
K01711	gmd, GMDS; GDPmannose 4,6-dehydratase [EC:4.2.1.47]	0.173016	0.167928	0.223299	0.231323	0.247534	0.257165	0.212519	0.192436	0.229866	0.195085	0.169365	0.262047	0.230265	0.259876	0.240146	0.254771	0.20451	0.215537	0.187396	0.158397	0.218164	0.212312	0.202961	0.222057	0.167372	0.0702964	0.23466	0.180862	0.178353	0.233846	0.189345	0.21879	0.239335	0.245063	0.248543	0.209649	0.210734	0.200745	0.192433	0.160935	0.157411	0.21934
K01712	hutU, UROC1; urocanate hydratase [EC:4.2.1.49]	0.20405	0.308202	0.328194	0.304722	0.28353	0.424283	0.284263	0.29286	0.315598	0.337202	0.282127	0.311751	0.316399	0.324894	0.359781	0.28296	0.423716	0.314724	0.341225	0.366583	0.348266	0.350231	0.345071	0.361656	0.329891	0.240767	0.314727	0.307761	0.282417	0.368728	0.364914	0.455231	0.406172	0.394012	0.413892	0.410774	0.349457	0.353179	0.43338	0.391673	0.36897	0.452221
K01713	pheC; cyclohexadienyl dehydratase [EC:4.2.1.51 4.2.1.91]	0	0.000291606	0.00235497	0.00118628	0.00098016	6.32454e-05	0.000629835	0.00215412	0.0016519	0.00169894	0.000210505	0.0010434	0.00277532	0.00369228	0.00303876	0.00104957	0.00130993	0.00263088	0.00527487	0.00441268	0.0043108	0.00106464	0.00358539	0.0029513	0.000340011	0.000178134	0.00188284	0.0116562	0.000129402	0.00299023	0.00268417	0.00582386	0.00727469	0.00395561	0.00260416	0.00384793	0.000626199	0.00278079	0.00710617	0.00353202	0.000183165	0.00782314
K01714	dapA; 4-hydroxy-tetrahydrodipicolinate synthase [EC:4.3.3.7]	0.060603	0.10175	0.133291	0.111514	0.0867705	0.0524703	0.068189	0.100015	0.0719806	0.0868606	0.0440871	0.106357	0.106976	0.0926368	0.0983181	0.0668988	0.0588913	0.0976929	0.0896627	0.0618269	0.0849602	0.061504	0.0815929	0.0913028	0.095392	0.112952	0.0816989	0.112153	0.0718906	0.0660238	0.0689384	0.0493608	0.0664283	0.0539357	0.0520767	0.0555272	0.0431755	0.0822514	0.066526	0.0748236	0.033071	0.0530564
K01715	crt; enoyl-CoA hydratase [EC:4.2.1.17]	0.00101728	0.0102477	0.0147056	0.00875326	0.00435516	0.00163816	0.00446287	0.00883365	0.00536183	0.00527041	0.00419638	0.00521762	0.0109863	0.00702276	0.00636697	0.00929147	0.000780066	0.00351511	0.00732503	0.00489132	0.00648059	0.00320303	0.0070903	0.00893337	0.014993	0.0268048	0.00312249	0.0305576	0.00670212	0.00155294	0.00122548	0.00249248	0.00419463	0.00248042	0.0025222	0.00594072	0.00407627	0.0138931	0.0105426	0.00444748	0.0136856	0.00501443
K01716	fabA; 3-hydroxyacyl-[acyl-carrier protein] dehydratase / trans-2-decenoyl-[acyl-carrier protein] isomerase [EC:4.2.1.59 5.3.3.14]	0.00689638	0.022684	0.0267382	0.0339767	0.0402818	0.0187321	0.0188291	0.0222288	0.03121	0.0291572	0.0182532	0.0281759	0.0292718	0.0268611	0.0284676	0.0248286	0.0186163	0.0361098	0.0389632	0.0247432	0.0298736	0.039741	0.037304	0.0410785	0.0392239	0.0392614	0.0325734	0.0574558	0.0200527	0.0282014	0.0221141	0.0241239	0.0333506	0.027828	0.0298857	0.0344584	0.0198101	0.0358852	0.0297622	0.0260756	0.00835303	0.0321667
K01719	hemD, UROS; uroporphyrinogen-III synthase [EC:4.2.1.75]	0.0202257	0.0141768	0.0251092	0.0152273	0.0154034	0.00672255	0.0195685	0.0158465	0.00987353	0.0129428	0.000536228	0.015913	0.022349	0.0164822	0.0181204	0.00624304	0.0103052	0.0138015	0.00944928	0.0188087	0.0197757	0.0127569	0.0247015	0.0328148	0.0140651	0.0274077	0.0135024	0.0169376	0.0193398	0.0121508	0.011008	0.0181744	0.00715644	0.00329595	0.0103264	0.0178673	0.00876339	0.0169052	0.0115195	0.0130668	0.0019702	0.0130927
K01720	prpD; 2-methylcitrate dehydratase [EC:4.2.1.79]	0.114139	0.0887401	0.051236	0.0561712	0.0427948	0.111873	0.0755438	0.0482066	0.0624358	0.0682604	0.0459834	0.0695791	0.0573602	0.0567065	0.0686723	0.0453626	0.087934	0.0579175	0.067549	0.0990425	0.0609028	0.0478932	0.0538328	0.0638523	0.141029	0.0861984	0.0483511	0.0523456	0.0432414	0.0605109	0.0694784	0.0781266	0.0516955	0.0481053	0.0548319	0.0874887	0.0462398	0.065372	0.0611382	0.0922465	0.0222202	0.0482353
K01721	nthA; nitrile hydratase subunit alpha [EC:4.2.1.84]	0.00992662	0.0257901	0.00525522	0.00858169	0.00373932	0.00260399	0.00609013	0.0059698	0.00200601	0.00475688	0.00205362	0.00488334	0.00812485	0.00373802	0.0068721	0.00303069	0.00536091	0.00909116	0.00384461	0.0035546	0.00744363	0.00527845	0.0050199	0.00768608	0.012093	0.00409993	0.00415362	0.00793669	0.00418005	0.00593803	0.00720213	0.00368995	0.00828481	0.0130435	0.00798865	0.00550657	0.00363883	0.00494024	0.00845515	0.00604763	0.00443333	0.005119
K01724	PCBD, phhB; 4a-hydroxytetrahydrobiopterin dehydratase [EC:4.2.1.96]	0.0336844	0.0359779	0.0170024	0.019946	0.0303839	0.0193038	0.018222	0.00859573	0.0220563	0.0234958	0.00340265	0.0215134	0.0142838	0.0190111	0.0143527	0.0236714	0.0200535	0.0185618	0.0253237	0.0364743	0.0201655	0.0160253	0.0282106	0.0182043	0.0323551	0.0469985	0.0194352	0.0135286	0.0336347	0.0204508	0.0307323	0.011764	0.0211421	0.0126946	0.0168788	0.0154264	0.0168684	0.0208006	0.0123837	0.00937393	0.00850062	0.0213554
K01725	cynS; cyanate lyase [EC:4.2.1.104]	0.00657373	0.0165439	0.00158524	0.00145407	0.00549371	0.000240149	0.0114494	0.000944986	0.000957099	0.00024191	0.0158326	0.00399719	0.00198999	0.00285962	0.000973064	0.0043294	0	0.00149856	0.00116123	0.000535792	0	0.000934732	0.00117426	0.00117209	0.00893052	0.0055007	0.00220642	0.0045144	0.00258455	0.00458646	0.00608776	0.00476442	0.00447708	0.00735207	0.00575293	0.00187306	0.00549412	0.00123081	0.0012663	0.00105788	0.00483419	0.00336704
K01728	pel; pectate lyase [EC:4.2.2.2]	0	0	0	0	0	0.000753196	0	0	0	0	0	2.91471e-05	0.000105678	0	0	0	0.000414464	0	0	0	0	0	0	0	0	0	0	0.000183136	0	0	0	0	0.000162997	0.000170203	0	0.000143009	0	0	0	0.000322574	0	0
K01729	algL; poly(beta-D-mannuronate) lyase [EC:4.2.2.3]	0	0	0	0	0	0	0	0	0	0	0	0	0	0	0	0	0	0	0	0	0	0.000442691	0	0	0.000984166	0	0	0	0	0	0	0	0	0	0	0	0	0	0	0	0	0
K01730	ogl; oligogalacturonide lyase [EC:4.2.2.6]	0.000118815	0.00100232	0	0	0	0	0	6.2565e-05	0	0	0.00033395	0	0	0	0	0.000783456	0	0	0	0	0	0	0	0	0.00121759	0	0	0	0	0	0	0	0	0	0	0	0	0	0	0	0.00053998	0
K01733	thrC; threonine synthase [EC:4.2.3.1]	0.179017	0.128909	0.0742648	0.0950315	0.0904182	0.14022	0.210956	0.198052	0.16569	0.133756	0.449987	0.126636	0.113931	0.091231	0.0878227	0.159691	0.164497	0.0768448	0.131981	0.171774	0.087181	0.104338	0.0909645	0.0811456	0.101619	0.150037	0.0778993	0.0786351	0.109498	0.067089	0.102223	0.0944639	0.0800527	0.0729243	0.0677699	0.0900893	0.127024	0.0692188	0.099601	0.0941543	0.147015	0.108557
K01734	mgsA; methylglyoxal synthase [EC:4.2.3.3]	0.000916573	0.000511321	0.00474281	0.00250795	0.00314596	0.00042488	0.000444005	0.00296454	0.00161316	0.00113546	0.000412976	0.00105304	0.00262107	0.00093648	0.00302979	0.000460505	0.000710344	0.00288326	0.00181962	0	0.000802119	0.00187366	0.000716293	0.00141252	0.00999038	0.0275178	0.00176538	0.00136319	0.00384699	0.000761745	0.000982736	0.00224155	0.00156484	0.00106985	0.00175046	0.00270774	0.000420746	0.00277092	0.000744331	0.00291723	0.00083157	0
K01735	aroB; 3-dehydroquinate synthase [EC:4.2.3.4]	0.0116526	0.0112931	0.0227617	0.023379	0.0500629	0.00449929	0.0142809	0.0145727	0.0178013	0.0148024	0.00641685	0.0296795	0.0154158	0.0144997	0.0145802	0.0127337	0.00458677	0.0258415	0.019208	0.00941172	0.0167648	0.0180563	0.0213792	0.0209193	0.0455536	0.0744238	0.0248536	0.0279809	0.0409451	0.0234685	0.0403118	0.0118412	0.0252811	0.0132209	0.016949	0.0181778	0.00888428	0.0216759	0.0159808	0.0151885	0.00752152	0.0161169
K01736	aroC; chorismate synthase [EC:4.2.3.5]	0.166246	0.183717	0.194119	0.18359	0.205745	0.191092	0.21163	0.186372	0.194271	0.175532	0.223366	0.220281	0.182162	0.168604	0.175273	0.167614	0.167027	0.151627	0.151835	0.158637	0.130917	0.11757	0.14649	0.157007	0.179797	0.137394	0.135983	0.161923	0.11968	0.11519	0.115347	0.115774	0.0835291	0.108533	0.104546	0.137717	0.107046	0.135229	0.121546	0.123759	0.0955327	0.0967186
K01737	queD, ptpS, PTS; 6-pyruvoyltetrahydropterin/6-carboxytetrahydropterin synthase [EC:4.2.3.12 4.1.2.50]	0.0369072	0.027373	0.0636749	0.0531321	0.0649263	0.0218752	0.054469	0.0532778	0.0485367	0.0422704	0.00759085	0.0534635	0.0580031	0.0606876	0.0449628	0.0290497	0.0363037	0.0534542	0.0560805	0.0595967	0.0659471	0.037445	0.070547	0.0624891	0.0399446	0.0466515	0.0458009	0.068169	0.0535291	0.0500891	0.0395771	0.0395473	0.0265462	0.0405831	0.0432192	0.0457168	0.0328893	0.0624371	0.0409697	0.0267672	0.00969118	0.0444439
K01738	cysK; cysteine synthase [EC:2.5.1.47]	0.153662	0.239321	0.271087	0.253845	0.19873	0.260376	0.193242	0.227242	0.235771	0.22518	0.216108	0.223567	0.246502	0.232836	0.258839	0.189825	0.240117	0.236831	0.253407	0.225643	0.230495	0.213262	0.249196	0.234103	0.24987	0.167576	0.214544	0.215021	0.158196	0.243269	0.215046	0.235293	0.244422	0.230213	0.251578	0.256059	0.215222	0.247337	0.261968	0.241976	0.180391	0.226949
K01739	metB; cystathionine gamma-synthase [EC:2.5.1.48]	0.00858985	0.0169457	0.0103944	0.0110897	0.00318958	0.00527704	0.00886125	0.0104817	0.00993589	0.00734316	0.0113159	0.00549364	0.01085	0.0094473	0.0101667	0.00445628	0.00451216	0.0102095	0.00368264	0.0052039	0.0129118	0.00485028	0.0112606	0.0118325	0.0127463	0.00920904	0.00444044	0.0177498	0.00449811	0.00996098	0.00383418	0.00621135	0.0126621	0.00583741	0.00827172	0.0114487	0.00592818	0.0131296	0.00879184	0.0178446	0.00197195	0.00673193
K01740	metY; O-acetylhomoserine (thiol)-lyase [EC:2.5.1.49]	0.119046	0.231169	0.353931	0.323848	0.2697	0.169083	0.196404	0.247556	0.223788	0.194843	0.132329	0.266572	0.299671	0.284021	0.303983	0.143093	0.14811	0.26787	0.198567	0.14539	0.26508	0.180493	0.251364	0.256157	0.20148	0.168156	0.213485	0.226123	0.148091	0.197193	0.168743	0.152556	0.193792	0.271494	0.198757	0.199405	0.123743	0.20656	0.18489	0.163599	0.0792415	0.144358
K01744	aspA; aspartate ammonia-lyase [EC:4.3.1.1]	0.10717	0.0481233	0.0205686	0.0203458	0.0310164	0.0275131	0.0601562	0.0220095	0.0481573	0.0466127	0.00807671	0.0200783	0.0184961	0.02583	0.0175218	0.0259971	0.0510431	0.0243205	0.0479069	0.0781181	0.0269886	0.0283291	0.024824	0.020387	0.0318059	0.0314837	0.0259671	0.0153425	0.0395921	0.0297156	0.0396229	0.0493219	0.0249338	0.010618	0.0352191	0.038812	0.05222	0.0282924	0.0388111	0.0403789	0.0395026	0.0510748
K01745	hutH, HAL; histidine ammonia-lyase [EC:4.3.1.3]	0.0333985	0.0464808	0.0383471	0.0290988	0.0357605	0.0151512	0.0336685	0.0319925	0.0206375	0.015622	0.0711568	0.0387455	0.0388337	0.0408451	0.0279664	0.0810142	0.0118021	0.0303226	0.017709	0.014053	0.0277048	0.0609236	0.035354	0.0410404	0.101392	0.140101	0.0599261	0.0487684	0.0699809	0.0482052	0.0625582	0.0610743	0.0585786	0.0460659	0.045266	0.0361211	0.0365657	0.0499828	0.0403959	0.0453885	0.0991279	0.0639789
K01749	hemC, HMBS; hydroxymethylbilane synthase [EC:2.5.1.61]	0.0322086	0.0108861	0.0509315	0.0434559	0.0370962	0.0144221	0.0224583	0.0468383	0.0271852	0.0264497	0.00739355	0.0384235	0.0426115	0.0301838	0.0347387	0.0165297	0.0184876	0.0403964	0.0284216	0.0315226	0.031501	0.0342873	0.0328258	0.0341324	0.0378473	0.0791309	0.0351005	0.03103	0.0354292	0.0286762	0.0364906	0.0345388	0.0157658	0.0212911	0.0218745	0.0308203	0.0164486	0.0224088	0.0349049	0.0340612	0.00837891	0.0238088
K01750	E4.3.1.12, ocd; ornithine cyclodeaminase [EC:4.3.1.12]	0.000537989	0.00768466	0.00193482	0.001712	0.00132463	0.00133067	0.000632293	0.00169825	0.00120058	0.00238022	0.000568212	0.00152012	0.000666061	0.00131397	0.00197114	0.00030013	0.00165777	0.0018351	0.00154161	0.00314299	0.0025263	0.000305459	0.00110226	0.00179372	0.00260534	0.00266977	0.00193518	0.00315017	0.000802873	0.00128843	0.00218157	0.00311347	0.00217949	0.00140242	0.00247203	0.00127832	0.000360041	0.00152144	0.001704	0.0010368	0.000191606	0.000380286
K01752	E4.3.1.17, sdaA, sdaB, tdcG; L-serine dehydratase [EC:4.3.1.17]	0.0191507	0.0407988	0.0301526	0.0249411	0.0224397	0.0429044	0.0199086	0.0298051	0.0442227	0.0389399	0.0193414	0.0277855	0.0382946	0.0342513	0.0367622	0.0234669	0.0458366	0.0261241	0.034104	0.0490542	0.0382528	0.0355594	0.0312123	0.0405626	0.0791777	0.137695	0.0163273	0.0435354	0.0295878	0.0301477	0.0377185	0.0358936	0.0332239	0.0374021	0.0253684	0.0406734	0.0281713	0.039851	0.0417341	0.0632536	0.0184645	0.0349189
K01753	dsdA; D-serine dehydratase [EC:4.3.1.18]	0.000161748	0	0	8.37949e-05	0	0	0	0	0	0	0	2.87389e-05	0	0	0	0	0	0	0	0.00167619	6.20362e-05	0	0	0	0	0.00205018	0	0	9.3155e-05	0	7.14577e-05	0.000197367	0	0	0	0.000115989	0.000623864	0	0.00015089	0.00240521	0.000132839	0.000891657
K01754	E4.3.1.19, ilvA, tdcB; threonine dehydratase [EC:4.3.1.19]	0.0481692	0.0351141	0.034928	0.0331731	0.0502527	0.0128875	0.0350306	0.0442114	0.036892	0.0234088	0.0306838	0.0553447	0.0424412	0.0390747	0.0390887	0.0405925	0.0159432	0.0314391	0.0272707	0.0266286	0.0340688	0.0218631	0.043283	0.0425661	0.0639397	0.0850629	0.0306652	0.0841985	0.0405042	0.0176428	0.024551	0.0346146	0.0205728	0.0251277	0.0198699	0.0284838	0.0293852	0.0404238	0.0456017	0.0450796	0.0379695	0.0309465
K01755	argH, ASL; argininosuccinate lyase [EC:4.3.2.1]	0.0529429	0.0458637	0.0894298	0.0771043	0.100711	0.0329259	0.0721691	0.0708661	0.0659639	0.0705363	0.0297696	0.07027	0.0643643	0.064224	0.0583122	0.0433719	0.0478554	0.0889535	0.0762939	0.0970493	0.0715475	0.0561741	0.0732856	0.0698081	0.0791006	0.0923234	0.0620459	0.103356	0.0666137	0.0549807	0.0700499	0.0480355	0.0446892	0.0376681	0.0520864	0.0674063	0.0497153	0.0702382	0.0639401	0.0561108	0.0234585	0.0527626
K01756	purB, ADSL; adenylosuccinate lyase [EC:4.3.2.2]	0.103766	0.128777	0.14182	0.123517	0.128363	0.0741967	0.131753	0.164867	0.112106	0.0790697	0.201526	0.131851	0.129858	0.108606	0.100238	0.136511	0.0858211	0.126024	0.118751	0.109377	0.0978907	0.125435	0.125064	0.11553	0.102837	0.11849	0.118565	0.135845	0.132007	0.101919	0.110471	0.115628	0.103888	0.0855167	0.106753	0.124741	0.117768	0.111974	0.128344	0.109193	0.13746	0.107635
K01758	CTH; cystathionine gamma-lyase [EC:4.4.1.1]	0.0136688	0.0043693	0.00123298	0.00317373	0.00155192	0.00848042	0.00206116	0.00210917	0.00320577	0.00563438	0.0028582	0.00201171	0.00175071	0.00251738	0.00406398	0.00336471	0.00634114	0.00339911	0.00233326	0.00270588	0.00251622	0.00396982	0.00216034	0.000844841	0.00567907	0.000831197	0.00142723	0.00125192	0.00127615	0.00498797	0.00456236	0.00549093	0.0039081	0.000575966	0.00470395	0.00471515	0.00397427	0.00384821	0.0041703	0.00337665	0.000955827	0.00452387
K01759	GLO1, gloA; lactoylglutathione lyase [EC:4.4.1.5]	0.0847399	0.14954	0.108868	0.1003	0.0731981	0.120428	0.100389	0.0759126	0.0976552	0.104445	0.0499888	0.100028	0.106453	0.103589	0.120527	0.0736313	0.120778	0.0778637	0.0994147	0.108656	0.105907	0.0933855	0.104811	0.100986	0.133874	0.0658638	0.0778555	0.0795815	0.0635343	0.0954091	0.0752041	0.0983766	0.0871358	0.112318	0.079375	0.106911	0.0772336	0.10764	0.100187	0.0983994	0.0413599	0.0910151
K01760	metC; cysteine-S-conjugate beta-lyase [EC:4.4.1.13]	0.00113783	0.00262919	0.0223895	0.0177676	0.0143463	0.00357277	0.00991938	0.0253688	0.00925195	0.00681176	0.002016	0.0127122	0.025274	0.0231249	0.019356	0.00493073	0.00689299	0.0193466	0.011693	0.0100126	0.026818	0.0119149	0.0333007	0.0326464	0.0102228	0.036253	0.0190737	0.023563	0.0114533	0.0185358	0.0106327	0.0111069	0.00754477	0.0185339	0.0157888	0.0154837	0.00622442	0.0303443	0.0122634	0.0119492	0.002338	0.00892898
K01761	E4.4.1.11; methionine-gamma-lyase [EC:4.4.1.11]	0.0084676	0.0158875	0.0216015	0.0124615	0.0122984	0.00942101	0.00978434	0.0189399	0.0124857	0.00977259	0.00273541	0.0117355	0.0228214	0.0150058	0.0180952	0.00655579	0.00776912	0.0131568	0.0104104	0.00971627	0.0216731	0.00834458	0.0198409	0.0304822	0.0128003	0.0263351	0.0105057	0.0327579	0.00732153	0.00931925	0.006924	0.00806089	0.0056255	0.00391634	0.010275	0.0105602	0.00425416	0.0244477	0.0170293	0.00704998	0.00319454	0.0105403
K01768	E4.6.1.1; adenylate cyclase [EC:4.6.1.1]	0.0326344	0.0117335	0.021208	0.0283263	0.0337047	0.0124107	0.0317029	0.0149286	0.0214841	0.0186391	0.00870368	0.0233153	0.0187438	0.0271982	0.0193963	0.0276139	0.0177323	0.0374026	0.0293942	0.0203763	0.0254532	0.0313229	0.0370771	0.0274357	0.0323991	0.0348312	0.025687	0.0442352	0.0373468	0.0333702	0.0313294	0.0224325	0.0353953	0.0162964	0.0282238	0.0274195	0.0294516	0.0313332	0.0448909	0.023105	0.0162754	0.0230283
K01770	ispF; 2-C-methyl-D-erythritol 2,4-cyclodiphosphate synthase [EC:4.6.1.12]	0.0222414	0.037789	0.00126085	0.000396162	0.000611247	0	0.00439824	0.0016447	0.00176154	0.000626034	0.012869	0.0039087	0.00169214	0.0031975	0.00355863	0.00184762	0.000810508	0.000881357	0.00185431	0.000344758	0.00210402	0.00308314	0.000364406	0.00538947	0.0249836	0.0431097	0.00166201	0.00211106	0.0118535	0.00205853	0.0077392	0.00577294	0.00230213	0.0101536	0.00216325	0.00196074	0.00235406	0.0015899	0.00127981	0.0063114	0.00450305	0.00245992
K01772	hemH, FECH; protoporphyrin/coproporphyrin ferrochelatase [EC:4.99.1.1 4.99.1.9]	0.0152177	0.0200749	0.0266637	0.0236077	0.0344117	0.00475666	0.0121937	0.0150483	0.015909	0.0135744	0.00546577	0.0211937	0.0186239	0.0222068	0.0209066	0.0168912	0.00529308	0.0324849	0.0228576	0.0118753	0.0263568	0.0199379	0.0272407	0.0281651	0.0401581	0.081079	0.0340721	0.0463979	0.03436	0.0291183	0.0299014	0.0154317	0.0303453	0.0200051	0.0281431	0.0227705	0.0120259	0.0303909	0.0255389	0.0196363	0.00603754	0.0128983
K01775	alr; alanine racemase [EC:5.1.1.1]	0.00159472	0.00312585	0.000645525	0.00012014	0.000155639	6.65474e-05	0.00129126	0.000122115	0.00040082	0.000142445	0	0.000394161	0.000617797	0.000393976	0.00204665	0.000242273	0	0.00103608	0.0001384	0.000311823	0.000760916	0.00166363	0.00113713	0.00141107	0.0368119	0.070676	0.000226744	0.00397335	0.0119582	0.00185479	0.00873518	0.00291128	0.00302282	0.00673656	0.00135282	0.00255962	0.00258054	0.00286038	0.000263856	0.0104376	0.00324791	0.00109881
K01776	murI; glutamate racemase [EC:5.1.1.3]	0.00536209	0.00776422	0.00688453	0.0056214	0.00136556	0.00126449	0.00122419	0.00939116	0.00159703	0.00498627	0.00289581	0.00465406	0.00623591	0.00336591	0.00772961	0.00268804	0.00142757	0.00458017	0.00445677	0.00588891	0.00549845	0.00213984	0.00557581	0.00649289	0.0225294	0.0341224	0.00129122	0.0244805	0.0146953	0.00287521	0.00158224	0.00380627	0.00398823	0.00816529	0.00262702	0.00570064	0.003395	0.00683088	0.00764516	0.00423699	0.00161014	0.00495056
K01777	prdF; proline racemase [EC:5.1.1.4]	0.00538599	0.000513306	0.0025576	0.00262063	0.000847951	0.00339453	0.000937528	0.0018239	0.00466661	0.00696257	0.00272424	0.00228106	0.00410689	0.00456454	0.00579589	0.00155951	0.0051868	0.00233536	0.00372958	0.00232541	0.00585073	0.00256558	0.00756383	0.00816765	0.0012041	0.000895516	0.000767069	0.00223042	0.000500155	0.00151641	0.00165339	0.00331741	0.00172419	0.000809755	0.00221247	0.00390039	0.000169879	0.00533852	0.00219489	0.00281593	0.000456906	0.00164684
K01778	dapF; diaminopimelate epimerase [EC:5.1.1.7]	0.0242122	0.0385495	0.017295	0.0172582	0.0316093	0.00315548	0.0090519	0.00930488	0.0104023	0.00456717	0.00264465	0.0311646	0.00857095	0.0120273	0.011298	0.00898363	0.00318005	0.021872	0.0164699	0.00587937	0.0112094	0.01217	0.0123864	0.00932168	0.0286454	0.0493921	0.0199465	0.0149556	0.020462	0.021857	0.0207031	0.00590189	0.0170785	0.00695333	0.0132659	0.0137022	0.00400285	0.0154159	0.00905287	0.00795849	0.0039669	0.00621379
K01779	racD; aspartate racemase [EC:5.1.1.13]	0	0	0.00122545	0.000637632	0.00194841	0.00224993	0.00124263	0.000661013	0.00137618	0.00324654	0	0.00194076	0.000726727	0.00171633	0.000955729	0.00271984	0.00234224	0.00173403	0.00230378	0.000290101	0.00126089	0.00316578	0.00157306	0	0.00265529	0.00332978	0.00198935	0.00320918	0.00687768	0.00209079	0.00330123	0.00181846	0.00231686	0.000781453	0.00531822	0.00446507	0.00392938	0.00168159	0.00401712	0.00606631	0.00254359	0.00189149
K01781	mdlA; mandelate racemase [EC:5.1.2.2]	0	0.000657392	0	0	0	0	0	0	0	0	0	0	0	0	0	0	0	0	0	0	0	0.000379449	0.000264628	0	0	0	0.000336067	0	0	0	0	0.000367713	0.000341518	0	0	0.000599274	0	0	0.000562247	0.000337934	0	0
K01782	fadJ; 3-hydroxyacyl-CoA dehydrogenase / enoyl-CoA hydratase / 3-hydroxybutyryl-CoA epimerase [EC:1.1.1.35 4.2.1.17 5.1.2.3]	0.00278895	0.0162586	0.0273471	0.0328103	0.0342644	0.0068354	0.0150391	0.0216973	0.028449	0.0220323	0.00256379	0.0214625	0.0279384	0.0298159	0.0282353	0.0174018	0.0060417	0.0407844	0.0314137	0.0168036	0.0286045	0.0333653	0.0420756	0.0431124	0.0671167	0.116509	0.0229322	0.0499308	0.0377447	0.0320741	0.0364189	0.0195348	0.0292411	0.00921846	0.0229357	0.0297618	0.0126904	0.0423206	0.0262925	0.0302667	0.00742766	0.0218918
K01783	rpe, RPE; ribulose-phosphate 3-epimerase [EC:5.1.3.1]	0.118392	0.210835	0.183107	0.176008	0.212605	0.177156	0.163555	0.134585	0.179778	0.154337	0.069912	0.21203	0.16572	0.150183	0.182884	0.128452	0.150449	0.155919	0.154158	0.155811	0.132657	0.104852	0.135388	0.13885	0.188898	0.120725	0.131369	0.121365	0.0911465	0.13088	0.110034	0.0968962	0.0980701	0.0982925	0.105935	0.128783	0.0733317	0.139278	0.0994756	0.123845	0.0439165	0.0706667
K01784	galE, GALE; UDP-glucose 4-epimerase [EC:5.1.3.2]	0.0549224	0.0756909	0.0515147	0.041653	0.0366133	0.025705	0.0274161	0.0376799	0.0319025	0.0319592	0.0250157	0.0356931	0.0450541	0.0353964	0.0391958	0.0393345	0.0209882	0.0368418	0.0311652	0.0290217	0.037613	0.0296542	0.0309867	0.0432538	0.0532858	0.0650407	0.0375788	0.0473515	0.0497636	0.0403521	0.0426807	0.0408713	0.036091	0.0402947	0.0287808	0.0377082	0.0389221	0.0414113	0.033479	0.0419896	0.0433714	0.0388697
K01785	galM, GALM; aldose 1-epimerase [EC:5.1.3.3]	0	0	0	0.000155806	0	0.00182637	0	0.000651886	0	0	0	0	0	0	0	0	0.00284328	0.00034428	0.000952028	0.000276608	0.000340722	0	0.000463099	0	0.00360431	0	0	0	0	0	0	0.000950396	0	0.000312039	0	0.000387223	0	0	0.00196786	0.00087343	0	0
K01787	RENBP; N-acylglucosamine 2-epimerase [EC:5.1.3.8]	0	0.000307142	0	0	0	0	0.00515974	0.000498469	0	0	0.000886883	0.00050458	0	0	0	0.000247238	0	0	0	0	0	0	0	0	0	4.94773e-05	0	0	0	0	0	0.000506359	0	0	0	0	0	0	0	0	0	0
K01788	nanE; N-acylglucosamine-6-phosphate 2-epimerase [EC:5.1.3.9]	0	0	0.000113905	0	0	0	0	0.00025878	0	0	0	4.36587e-05	0.000316585	0.000376137	0.000173706	0	0	7.0321e-05	0	0.00153073	0	0.000271266	0.00037917	0.000356892	0	0	0	0.00192841	0	0.000210231	0.000108555	0.000131999	0.00208309	0.00382522	0.000934009	0	0.000309266	0.0001992	0.00023974	0.000362381	0.000709231	0.000220069
K01790	rfbC, rmlC; dTDP-4-dehydrorhamnose 3,5-epimerase [EC:5.1.3.13]	0.0138684	0.00333678	0.00491544	0.00448062	0.00415745	0.00224415	0.00568259	0.00460186	0.00602165	0.00270415	0.0034242	0.00447596	0.00719686	0.00273781	0.00375982	0.0134892	0.00225424	0.00295312	0.00149647	0.000807294	0.00192907	0.00600127	0.00365989	0.00344403	0.0156625	0.0240379	0.00189338	0.00383018	0.00382693	0.00264087	0.00130277	0.00201286	0.00140521	0.00380969	0.00300868	0.00132256	0.00424252	0.0019429	0.00279149	0.00138552	0.0159411	0.00229007
K01791	wecB; UDP-N-acetylglucosamine 2-epimerase (non-hydrolysing) [EC:5.1.3.14]	0.026885	0.0214033	0.0308769	0.0278191	0.0262667	0.00568654	0.0247517	0.0356186	0.0134895	0.00716363	0.0527036	0.0302143	0.0319731	0.0256417	0.0197601	0.0240118	0.0130836	0.0248504	0.016956	0.0139034	0.019464	0.0183653	0.0196086	0.0172129	0.0141133	0.0181739	0.0291105	0.0208614	0.02261	0.0161031	0.013995	0.0161561	0.0176019	0.0220223	0.0218507	0.0126594	0.0193343	0.018182	0.0117078	0.0139007	0.0208228	0.0161572
K01792	E5.1.3.15; glucose-6-phosphate 1-epimerase [EC:5.1.3.15]	0	0	0	0	0	0	0	0	0	0	0	0	0	0	0	0	0	0	0	0	0	0	0	0	0.000253936	0.000772241	0	0	0	0	0	0	0	0	0	0	0	0	0	0	0	0
K01795	algG; mannuronan 5-epimerase [EC:5.1.3.37]	0	0	0	0.000175969	0	0	0	0	0	0	0	0	0	0	0	0	0	0	0	0	0	0	0	0	0.000931098	0	0	0	0	0	0	0	0	0	0	0	0	0	0	0	0	0
K01796	E5.1.99.4, AMACR, mcr; alpha-methylacyl-CoA racemase [EC:5.1.99.4]	0.00142949	0.000160821	0.000565295	0.00160949	0.0002153	0.00071581	0	0.000377722	0.000444186	0.000120436	0.000269153	0.00111867	0.0016087	0.00237806	0.000903879	0.000408975	0.00124355	0.00221134	0.00220683	0.00115152	0.000738131	0.00169422	0.000477012	0.000904714	0.000361302	0.000612596	0.000140446	0.0019308	0.000511636	0	0.000596396	0.00113803	0.000369367	0.000880803	0.00120597	0.000432095	0.00111339	0.00115328	0.00114985	0.000852813	0	0.00509364
K01799	nicE, maiA; maleate isomerase [EC:5.2.1.1]	0.00844769	0.00339642	0.0072544	0.00788575	0.00716372	0.0116351	0.0100003	0.00638422	0.0148241	0.0169208	0.000557459	0.00987187	0.00755463	0.0159689	0.0112157	0.00651563	0.011218	0.017068	0.0081029	0.00689906	0.0193889	0.0198337	0.0164204	0.0154578	0.0105124	0.0209341	0.013407	0.017206	0.00401663	0.0175699	0.0119403	0.00882765	0.0158304	0.0219715	0.0139415	0.0192627	0.00638586	0.025852	0.0162686	0.0177187	0.00900612	0.00987731
K01800	maiA, GSTZ1; maleylacetoacetate isomerase [EC:5.2.1.2]	0	0.000174285	0.000433897	0	0	0	0.000702685	0.000282852	0.00064504	0.000261038	0	0.00038176	0.000432544	0.000513908	0.000189865	0	0.000226188	0.000153725	0.00253626	0.000331929	0.00143228	0.0002965	0.000620337	0.000292569	0.0107237	0.0227769	0	0.0058309	0	0.000114893	0.000237306	0.00117256	0	0	0.000208952	0.000702405	0.00100979	0.00204695	0.00265733	0	0	0
K01801	nagL; maleylpyruvate isomerase [EC:5.2.1.4]	0.00177046	0.0125494	0.000188587	0	0	0	0.00118771	0	0	0	0.000510376	0.000483953	0	0	0	0	0	0	0	0	0	0	0	0	0.00350398	0.00324075	0	0.000342893	0.00455355	0.000299436	0	0	0	0	0	0	0	0	0	0	0	0
K01803	TPI, tpiA; triosephosphate isomerase (TIM) [EC:5.3.1.1]	0.0184206	0.024145	0.0160813	0.0113679	0.0125317	0.0056043	0.0469535	0.0460375	0.0171369	0.013305	0.123471	0.0204315	0.0218064	0.0145487	0.00794076	0.0449455	0.0135045	0.0139049	0.0156452	0.0270127	0.0136163	0.0208782	0.0147856	0.0174439	0.024909	0.0517383	0.0191649	0.0269322	0.0545935	0.0127162	0.0243238	0.00946297	0.00525213	0.00991743	0.00860846	0.0107141	0.0289002	0.0184551	0.0112307	0.012307	0.0461965	0.0141118
K01804	araA; L-arabinose isomerase [EC:5.3.1.4]	0.000318864	0.000439429	0.00784448	0.0084033	0.0131143	0.00227846	0.00409756	0.00911217	0.00967484	0.00534057	0.00496469	0.00492095	0.0106002	0.0142111	0.0104243	0.007113	0.00291774	0.0103064	0.00691093	0.00487673	0.0167397	0.0158624	0.0199769	0.0173751	0.00528199	0.00142916	0.0188688	0.00639746	0.010784	0.0164706	0.0132599	0.0100367	0.0173034	0.0284057	0.017777	0.0129503	0.0136642	0.0184652	0.014698	0.0128226	0.0136332	0.0185829
K01805	xylA; xylose isomerase [EC:5.3.1.5]	0.0184493	0.0503458	0.0516473	0.0640605	0.0414931	0.0333205	0.0395521	0.0634662	0.0375676	0.0365774	0.0459561	0.0356423	0.0579986	0.0542795	0.0553715	0.0320916	0.0450491	0.0666152	0.0451123	0.0362776	0.0635363	0.0624596	0.0524483	0.0640871	0.0426737	0.0177834	0.0564528	0.0959395	0.0366253	0.0561633	0.035905	0.03803	0.0907666	0.102047	0.0531222	0.0461165	0.045699	0.0473299	0.052293	0.0367045	0.0403214	0.0517145
K01807	rpiA; ribose 5-phosphate isomerase A [EC:5.3.1.6]	0.0423728	0.0302398	0.0108355	0.013184	0.0110878	0.0159253	0.0520544	0.0325082	0.0265412	0.0325809	0.0908367	0.0214704	0.0213177	0.0126693	0.0113486	0.02102	0.025295	0.0192614	0.0292828	0.0559046	0.0173883	0.0186692	0.0182297	0.0231432	0.0312435	0.050232	0.0144219	0.0282416	0.0188598	0.0165608	0.0231023	0.0207502	0.0124867	0.00674291	0.0125558	0.0289247	0.0174038	0.0184583	0.0217469	0.0319278	0.0276703	0.0206056
K01808	rpiB; ribose 5-phosphate isomerase B [EC:5.3.1.6]	0.00112306	0.00912133	0.0174069	0.00988498	0.0323715	0.00112051	0.00650346	0.0130569	0.00535158	0.00284752	0.00444989	0.02474	0.0147802	0.0130684	0.00918127	0.00760869	0.00108365	0.0146504	0.00396527	0.00387041	0.00835349	0.00861653	0.00825076	0.0137565	0.00660617	0.0177657	0.0184169	0.0145537	0.0112966	0.00658872	0.00273369	0.00511269	0.00343323	0.00293989	0.00852863	0.00445167	0.00150473	0.0102654	0.00910068	0.0031429	0.00868874	0.00435067
K01809	manA, MPI; mannose-6-phosphate isomerase [EC:5.3.1.8]	0	0	0	0.000351939	0	0	0	0.000220338	0	0.000620146	0	5.60644e-05	0.000203272	0.000241509	0	0	0.000134338	0	0	0.00166216	0.001705	0.000352196	0.000611369	0.000807097	0.00132314	0.00446882	0.000155965	0.00251856	0.000183737	0.00104623	0.000324259	0.000392611	0.00104974	0.000434141	0.000573743	0.000275077	0.000861941	0.00243719	0.000781371	0.00249902	0	0.000516055
K01810	GPI, pgi; glucose-6-phosphate isomerase [EC:5.3.1.9]	0.0257258	0.0302173	0.0523768	0.0680076	0.137064	0.0661619	0.0607196	0.0499168	0.0510762	0.0550246	0.0676913	0.076566	0.0512093	0.115937	0.0720521	0.158326	0.0538964	0.111764	0.0742904	0.0485305	0.0983926	0.174055	0.108248	0.0873987	0.0730263	0.101877	0.184374	0.0785477	0.206105	0.172161	0.190205	0.181081	0.15347	0.0820572	0.190089	0.117325	0.228976	0.10958	0.144698	0.0875176	0.245808	0.19305
K01812	uxaC; glucuronate isomerase [EC:5.3.1.12]	0.00253203	0.0056931	0.00672222	0.00579545	0.00190341	0.0011477	0.00831137	0.00376828	0.00306307	0.00273821	0.0071738	0.00491507	0.00595701	0.00419194	0.00719912	0.0035045	0	0.00438302	0.00279926	0.00250615	0.00394212	0.00297682	0.00555362	0.0047926	0.0160774	0.00444874	0.00472043	0.0041446	0.00298501	0.00536298	0.00130021	0.00267033	0.00370709	0.00343289	0.00555952	0.00245856	0.00382015	0.00351608	0.00475014	0.00375225	0.0016684	0.00213792
K01813	rhaA; L-rhamnose isomerase [EC:5.3.1.14]	0.000492916	0.00477757	0.00329438	0.00340978	0.00136828	0.000363717	0.00143255	0.00374778	0.00151048	0.00117666	0.00142213	0.00145761	0.00199985	0.0029329	0.00364132	0.000589336	0.000354747	0.00337737	0.00215897	0.00271275	0.00388723	0.00240473	0.00268668	0.00386497	0.00245841	0.00104538	0.000592998	0.0122887	0.000162226	0.000792086	0.000586399	0.00445947	0.00130072	0.00639883	0.00224213	0.00246615	0.000320855	0.002161	0.00325392	0.00478961	0.000304063	0.00487211
K01814	hisA; phosphoribosylformimino-5-aminoimidazole carboxamide ribotide isomerase [EC:5.3.1.16]	0.0580279	0.0829991	0.102375	0.0955497	0.0945081	0.0374789	0.0822384	0.0932663	0.0856416	0.0530588	0.0546752	0.10992	0.0906144	0.0836869	0.0730471	0.0565843	0.0247325	0.0880344	0.0563693	0.0314168	0.0625289	0.0738878	0.0736828	0.0678341	0.0793523	0.0868648	0.0655744	0.082235	0.0597761	0.0658182	0.0475667	0.0380852	0.057821	0.0520886	0.0536723	0.0493919	0.0339923	0.0653891	0.0506598	0.0405285	0.021324	0.0360957
K01815	kduI; 4-deoxy-L-threo-5-hexosulose-uronate ketol-isomerase [EC:5.3.1.17]	0	0.000129211	0.00176159	0.00188976	0.000615143	0	0.000213386	0.00172129	0.000315524	0	0.000373102	0.000977529	0.00218242	0.00148706	0.00260655	0	0	0.00339343	0.000649162	0	0.00380006	0.000997362	0.00240885	0.00107412	0.00179015	0.00101073	0.00305487	0.00285322	0.000536393	0.00043337	0	0.000431952	0.00140202	0.0040593	0	0	0.000413533	0.000847514	0.000999309	0.00132802	0	0.00103848
K01816	hyi, gip; hydroxypyruvate isomerase [EC:5.3.1.22]	0.00843614	0.0329533	0.00578868	0.00367273	0.00366331	0.00331534	0.00657727	0.0044776	0.00344302	0.010293	0.00360815	0.00606728	0.00707704	0.00690054	0.00547896	0.00339542	0.00576238	0.00352932	0.00534338	0.00461635	0.00784552	0.00421626	0.00948052	0.0048507	0.0361301	0.0304785	0.00234292	0.00468382	0.00471853	0.00221406	0.00402416	0.0020756	0.00233774	0.00176602	0.00245489	0.00193837	0.00321349	0.00362609	0.004231	0.00293447	0	0.0014117
K01817	trpF; phosphoribosylanthranilate isomerase [EC:5.3.1.24]	0.0066274	0.00466234	0.0105622	0.00690822	0.0226637	0.000387061	0.0252346	0.0360656	0.00243554	0.00184257	0.119023	0.0305506	0.0119889	0.00154174	0.00395845	0.00841998	0.000181457	0.00759458	0.000774289	0.000119539	0.0021353	0.0032268	0.0016535	0.00172429	0.0121917	0.034934	0.0100571	0.00939708	0.0173336	0.00482485	0.0104258	0.00174524	0.00157534	0.00934497	0.00141151	0.00318343	0.0026764	0.00232506	0.00295845	0.00119487	0.00616715	0.00166143
K01818	fucI; L-fucose/D-arabinose isomerase [EC:5.3.1.25 5.3.1.3]	0.00182993	0.0074187	0.0108727	0.0129942	0.0125217	0.00400016	0.0214899	0.018879	0.00860492	0.00645477	0.0374121	0.0113614	0.0134011	0.0118786	0.0126006	0.015281	0.0034635	0.0145716	0.00622697	0.00546778	0.00953988	0.018393	0.00943736	0.0084042	0.00416662	0.00222465	0.0185614	0.0062485	0.0140111	0.0100598	0.00611498	0.0052203	0.0107603	0.0141732	0.0103448	0.00352539	0.00836767	0.00898986	0.0119805	0.00401477	0.0126814	0.00666692
K01820	rhaA; L-rhamnose isomerase / sugar isomerase [EC:5.3.1.14 5.3.1.-]	0.00138348	0.0016047	0.00487002	0.00202207	0.00405565	0.00277257	0.00190814	0.00552123	0.0035184	0.00542671	0.00305966	0.00136557	0.00315268	0.00290986	0.00494135	0.00407332	0.00388138	0.00455695	0.00372963	0.00197336	0.00695194	0.00561777	0.00548602	0.00727607	0.00147032	0.00029719	0.007338	0.0152597	0.00595734	0.00731118	0.00662419	0.0065709	0.0100023	0.0107077	0.00935403	0.00610839	0.00664606	0.00554309	0.0095208	0.00938643	0.00485907	0.00855185
K01821	praC, xylH; 4-oxalocrotonate tautomerase [EC:5.3.2.6]	0.0307498	0.0112009	0.0380472	0.0462041	0.0594321	0.0290758	0.0371217	0.0364998	0.023646	0.0129174	0.0462577	0.0410893	0.0323936	0.049893	0.0454422	0.057633	0.022066	0.0595083	0.0264183	0.0172453	0.0429843	0.0555328	0.0495446	0.0417254	0.0585743	0.0362517	0.0828532	0.0333272	0.060317	0.0732295	0.0819819	0.0809289	0.0822722	0.0316269	0.105746	0.056605	0.0873676	0.0474493	0.0629563	0.0376982	0.0555714	0.0772756
K01823	idi, IDI; isopentenyl-diphosphate Delta-isomerase [EC:5.3.3.2]	0.0175027	0.00884497	0.0126344	0.00837878	0.0119664	0.00796073	0.0403239	0.0331661	0.0242743	0.0181973	0.1117	0.0199211	0.0176897	0.0100817	0.00417776	0.0155508	0.0128376	0.0068753	0.0207763	0.0306213	0.0119719	0.0108259	0.0144165	0.0120915	0.0112914	0.0367336	0.00875432	0.0166214	0.00764562	0.0042267	0.0086551	0.0115655	0.00194518	0.00215151	0.00586301	0.0103567	0.0110882	0.011052	0.00992685	0.00384905	0.00806961	0.0106071
K01825	fadB; 3-hydroxyacyl-CoA dehydrogenase / enoyl-CoA hydratase / 3-hydroxybutyryl-CoA epimerase / enoyl-CoA isomerase [EC:1.1.1.35 4.2.1.17 5.1.2.3 5.3.3.8]	0.000208185	0.000367516	0.0113277	0.0120659	0.00743347	0.0049927	0.00328776	0.0075225	0.0144888	0.0112694	0	0.00701467	0.0135154	0.0122611	0.0112628	0.00688173	0.00356965	0.00774797	0.00706322	0.004298	0.0097775	0.0106394	0.0124312	0.0093688	0.0277231	0.0743931	0.00777749	0.00689703	0.0342947	0.0115632	0.0371249	0.0090648	0.00429901	0.00392029	0.00672661	0.0120015	0.00196475	0.0124037	0.01011	0.0136187	0.00194883	0.00189405
K01826	hpaF, hpcD; 5-carboxymethyl-2-hydroxymuconate isomerase [EC:5.3.3.10]	0.00427128	0.00093835	0.00782703	0.00335166	0.00147085	0.00040711	0.00131371	0.003896	0.00171615	0.000732041	0	0.00134129	0.00560338	0.00631965	0.00273983	0.00131144	0	0.0011496	0	0.00185812	0.00744468	0.00194014	0.00728336	0.00458969	0.00354374	0.0167937	0.00142999	0.00546764	0.0158482	0.00234251	0.0122769	0.00299854	0.000215695	0.00182339	0.00136727	0.00195372	0.000662569	0.00399225	0.00211175	0.000223516	0	0.00069834
K01834	PGAM, gpmA; 2,3-bisphosphoglycerate-dependent phosphoglycerate mutase [EC:5.4.2.11]	0.0472561	0.0851855	0.0618371	0.065015	0.103209	0.0255457	0.0577545	0.0322446	0.0422498	0.0365261	0.0265527	0.0640203	0.0463966	0.0573191	0.0535737	0.0469829	0.0261686	0.0760978	0.0515772	0.0340027	0.0501657	0.0511801	0.0470503	0.0496694	0.053924	0.0181046	0.0605666	0.0453596	0.0479007	0.0708182	0.0573387	0.0375804	0.0524091	0.0581156	0.0661235	0.0556449	0.0472961	0.0622321	0.0400317	0.0486075	0.0272634	0.0375291
K01835	pgm; phosphoglucomutase [EC:5.4.2.2]	0.0468761	0.0254367	0.0260993	0.0227862	0.0142576	0.0152445	0.0181908	0.0280017	0.0216729	0.0121331	0.0250479	0.0151561	0.02515	0.0188371	0.0254488	0.0176787	0.0104912	0.0164447	0.0157557	0.0136673	0.0212938	0.0135658	0.015627	0.0264466	0.0227773	0.0157869	0.0107094	0.0177453	0.0110458	0.0195238	0.0114177	0.0137479	0.0208701	0.0212088	0.0134507	0.00745324	0.0119591	0.0176782	0.0126572	0.0153876	0.0105992	0.0115128
K01838	pgmB; beta-phosphoglucomutase [EC:5.4.2.6]	0.00025664	0	0	0.000290435	8.612e-05	0	0.000671454	0.00013514	0	0	0.000884618	6.83986e-05	0.000180577	0.000527301	0	0.000268116	0	0	0.00218118	0.00112607	0.000860075	0.000991627	0.000529361	0.000610702	0.00113569	0.000570713	0.000376396	0	0.000886836	0.000109787	0.000793656	0	0	0.000310389	0.000670517	0	0.00413904	0.000104026	0.000734669	0.000252324	0.00055438	0.000574623
K01839	deoB; phosphopentomutase [EC:5.4.2.7]	0.000469464	0.00159003	0.00296974	0.00237364	0.00334254	0.00215543	0.000830231	0.00137833	0.00220976	0.00216163	0.00121694	0.00209414	0.000889073	0.00495593	0.00318047	0.00725477	0.00139911	0.00272072	0.00268846	0.00208421	0.00418304	0.00446085	0.00317682	0.00395801	0.00696136	0.00663476	0.00333038	0.00324676	0.00156172	0.00290339	0.00413877	0.00431801	0.00269263	7.60297e-05	0.00191725	0.00226842	0.00591629	0.0057134	0.00438305	0.00920054	0.0013485	0.00228071
K01840	manB; phosphomannomutase [EC:5.4.2.8]	0.011654	0.032001	0.0327808	0.0263374	0.0162376	0.00763619	0.0105899	0.029941	0.0183438	0.0137391	0.00793867	0.015207	0.0324893	0.0288326	0.0248089	0.00865094	0.00819142	0.0207918	0.0161296	0.00746954	0.0301113	0.0153568	0.0311662	0.0306675	0.0298012	0.0735061	0.0199875	0.0463108	0.0459791	0.0195471	0.0483707	0.0191479	0.00780704	0.0164264	0.0174204	0.0180553	0.00693421	0.0266409	0.0170349	0.0114829	0.00106191	0.00719247
K01841	pepM; phosphoenolpyruvate phosphomutase [EC:5.4.2.9]	0.0460055	0.0390864	0.00499254	0.00633531	0.00770121	0.0328778	0.0114132	0.00575667	0.0126039	0.0195034	0.00747981	0.01038	0.00917815	0.00716323	0.00947124	0.010515	0.0424965	0.00628982	0.0137504	0.0297271	0.0101546	0.012184	0.00808808	0.00870366	0.00861811	0.00286704	0.0065082	0.00759415	0.0060355	0.00989696	0.010061	0.00901136	0.00972971	0.0107605	0.00772759	0.00861753	0.00841538	0.00973341	0.0089054	0.0098941	0.00569953	0.0110396
K01843	kamA; lysine 2,3-aminomutase [EC:5.4.3.2]	0.053461	0.0741902	0.0350261	0.0470028	0.0502692	0.0368464	0.0319827	0.0333886	0.030419	0.0283689	0.0309055	0.0403449	0.0411339	0.0552673	0.0451719	0.0800017	0.0384458	0.0522118	0.0320048	0.0323778	0.042925	0.0547421	0.043956	0.0383672	0.0343511	0.00938788	0.073521	0.0192455	0.0570656	0.0750307	0.0797834	0.069802	0.0654719	0.0397925	0.072549	0.0499475	0.0697751	0.0381218	0.0542136	0.0374337	0.0534017	0.0655888
K01844	kamD; beta-lysine 5,6-aminomutase alpha subunit [EC:5.4.3.3]	0.00646386	0.00146559	0	0.000237419	0.00155223	8.76736e-05	0.00418051	0.00123512	0	0.000148474	0.00507884	0.0013903	0.000652441	0.00201443	0.00018555	0.00893704	0	0.00104015	0.00241015	0.00121986	0.000369456	0.00507037	0.00183447	0.00149104	0.00123591	0.000381957	0.00364088	0.000170539	0.00390594	0.00130559	0.00140974	0.00394959	0.000156335	0.000402042	0.00146319	0.00088307	0.00836317	0.00104676	0.00124882	0.000150193	0.00283775	0.00676061
K01845	hemL; glutamate-1-semialdehyde 2,1-aminomutase [EC:5.4.3.8]	0.13356	0.105089	0.0966565	0.0884031	0.0821562	0.0562784	0.101941	0.0885992	0.0906097	0.0884407	0.0363228	0.0881136	0.0893707	0.0904843	0.0753691	0.064041	0.0835064	0.0839562	0.0811375	0.145035	0.0854363	0.0756915	0.081193	0.0916095	0.0964841	0.128814	0.0758537	0.0744809	0.0660124	0.0654846	0.0785483	0.0772118	0.0508907	0.0373564	0.059133	0.0801051	0.0689731	0.0720934	0.0739171	0.0995269	0.041921	0.0788037
K01846	glmS, mutS, mamA; methylaspartate mutase sigma subunit [EC:5.4.99.1]	0	0	0.00012455	0.000559155	0	0.000637319	0	0	0.000355599	0.000863433	0.000208076	0.000583712	0.001321	0.00156198	0.00129045	0	0.000352395	0	0	0.000771281	0.000574446	0.000297885	0.000322156	0.000455813	0	0	0.000217151	0.000123969	0	0	0.000392467	0.000223825	0	0	0	0.000622452	0.000556679	0.000169608	0	0	0	0
K01847	MUT; methylmalonyl-CoA mutase [EC:5.4.99.2]	0.103391	0.187359	0.405268	0.394854	0.262506	0.349583	0.170727	0.337113	0.326711	0.341468	0.0889489	0.228087	0.351463	0.37709	0.390285	0.21475	0.33858	0.391189	0.345015	0.264322	0.436493	0.36398	0.407623	0.405019	0.150529	0.106068	0.309374	0.332646	0.213377	0.358834	0.255989	0.338092	0.390094	0.45019	0.359222	0.378951	0.289129	0.37835	0.385045	0.402062	0.265388	0.339033
K01848	E5.4.99.2A, mcmA1; methylmalonyl-CoA mutase, N-terminal domain [EC:5.4.99.2]	0.193926	0.104342	0.0882097	0.142988	0.281304	0.181097	0.268583	0.200137	0.147404	0.158238	0.449553	0.20053	0.139743	0.253253	0.166919	0.541627	0.155729	0.272484	0.172362	0.178332	0.207579	0.379856	0.215075	0.193251	0.101248	0.062985	0.399581	0.109974	0.412752	0.380619	0.442958	0.45268	0.367305	0.145916	0.479503	0.292066	0.534085	0.230781	0.305816	0.186038	0.659045	0.476716
K01849	E5.4.99.2B, mcmA2; methylmalonyl-CoA mutase, C-terminal domain [EC:5.4.99.2]	0.086388	0.0816236	0.0198436	0.0397012	0.0731559	0.053776	0.070232	0.0399672	0.0497497	0.0366813	0.0821192	0.0446558	0.0295055	0.0603434	0.0398145	0.110246	0.0457865	0.0769328	0.0488721	0.0526274	0.0461863	0.112915	0.0605269	0.0492032	0.0400121	0.0148441	0.122845	0.0301499	0.107479	0.10637	0.142699	0.136018	0.118692	0.0426152	0.144559	0.0854598	0.1527	0.0592111	0.0923502	0.0548199	0.151419	0.116962
K01854	glf; UDP-galactopyranose mutase [EC:5.4.99.9]	0	0.000139818	0.00045243	0.00105315	0.00187296	0.000383128	0.000666907	0.00234138	0.000423554	0.000585079	0	0.00114408	0.000707529	0.00105051	0.001913	0.000174353	0	0.000941535	0.000191332	0.000333871	0.00210248	0.000223675	0.00175869	0.00159466	0.00365205	0.000129765	0.000198103	0.00303767	0.000215251	0.000888732	0.00103444	0.00121966	0.00112001	0.000867531	0.000325259	0.000715202	0.000234201	0.00135149	0.000507656	0.00137064	0	0.000578912
K01856	catB; muconate cycloisomerase [EC:5.5.1.1]	0.00156179	0.00203424	0.000902579	0.00172613	0.00053825	0.000100123	0.000668141	0.00218849	0.000726107	0.000276924	0.000984712	0.000161328	0.000890902	0.000393203	0.00027955	0.000564455	7.34599e-05	0.000477199	0.000302942	7.18679e-05	0.00059587	0.000649562	0.000236476	0.00110529	0.0109686	0.0258138	0.000590448	0.00408976	0.0097396	0.000563335	0.00422134	0.000989769	0.000773362	0.00135128	0.000228882	0.00102741	0.00248719	0.00196892	0.00181039	0.000805702	0.00119751	0.00307582
K01857	pcaB; 3-carboxy-cis,cis-muconate cycloisomerase [EC:5.5.1.2]	0.00111282	0.00126996	0.00101473	0.000455555	0	0	0	7.71741e-05	0.00011733	0	0.000549237	7.81203e-05	0.000377653	0	0.000547388	0	0	0	0.0002768	0	0	0	0.000370479	0	0.00171133	0.00157416	0.000286596	0.000163614	0	0	0.000147034	0	0	0	0	0.000145069	0	0	0	0	0	0
K01858	INO1, ISYNA1; myo-inositol-1-phosphate synthase [EC:5.5.1.4]	0.198702	0.141435	0.051556	0.0892229	0.117317	0.146523	0.185917	0.140248	0.102718	0.127407	0.42055	0.13086	0.0978046	0.113927	0.106011	0.268344	0.163635	0.09902	0.127378	0.149896	0.118775	0.191038	0.102165	0.1025	0.135287	0.084455	0.184387	0.0808041	0.240076	0.162617	0.153009	0.189304	0.142192	0.135919	0.149763	0.17477	0.243426	0.117945	0.151783	0.142086	0.461713	0.258012
K01866	YARS, tyrS; tyrosyl-tRNA synthetase [EC:6.1.1.1]	0.103193	0.121748	0.12638	0.126814	0.114941	0.055472	0.136951	0.154807	0.101926	0.0798973	0.159696	0.127795	0.138115	0.112434	0.105301	0.13693	0.0500766	0.103866	0.0832795	0.059681	0.0996669	0.117649	0.107129	0.106669	0.0985677	0.123363	0.0971986	0.0974605	0.112186	0.074785	0.0619418	0.0692111	0.0553908	0.0582638	0.0770884	0.0714422	0.085151	0.0913835	0.0660629	0.0638587	0.106436	0.0815298
K01867	WARS, trpS; tryptophanyl-tRNA synthetase [EC:6.1.1.2]	0.152256	0.167002	0.253694	0.209072	0.202524	0.141944	0.218779	0.216146	0.181913	0.156094	0.228538	0.215641	0.212656	0.183044	0.198927	0.212924	0.120977	0.199685	0.166663	0.157059	0.187932	0.195806	0.188153	0.177272	0.171983	0.143057	0.189504	0.19257	0.178758	0.163429	0.152541	0.144084	0.143758	0.174794	0.154215	0.16104	0.147856	0.190018	0.139388	0.166927	0.208407	0.136606
K01868	TARS, thrS; threonyl-tRNA synthetase [EC:6.1.1.3]	0.182498	0.193636	0.18059	0.211655	0.19577	0.132726	0.204436	0.216873	0.209851	0.158849	0.194662	0.199682	0.19654	0.183436	0.194063	0.17857	0.115428	0.18833	0.155634	0.136574	0.176897	0.143995	0.185193	0.183088	0.149384	0.178192	0.166011	0.196707	0.168262	0.1488	0.14969	0.13736	0.12948	0.15477	0.12122	0.160373	0.132127	0.17551	0.148541	0.156482	0.114805	0.12738
K01869	LARS, leuS; leucyl-tRNA synthetase [EC:6.1.1.4]	0.2211	0.162589	0.137129	0.134614	0.16505	0.131516	0.216845	0.215716	0.1408	0.133248	0.444896	0.174476	0.149499	0.142918	0.125766	0.283543	0.124672	0.154353	0.148146	0.135049	0.14149	0.177091	0.139513	0.135961	0.140733	0.22439	0.180871	0.157853	0.256277	0.132544	0.164834	0.163004	0.135521	0.112981	0.140038	0.148552	0.194949	0.155852	0.169064	0.180941	0.323443	0.206514
K01870	IARS, ileS; isoleucyl-tRNA synthetase [EC:6.1.1.5]	0.137138	0.131328	0.160327	0.13423	0.151252	0.112675	0.202919	0.233227	0.159464	0.154023	0.364185	0.176515	0.168453	0.156252	0.151333	0.229808	0.125205	0.150153	0.15655	0.188966	0.149653	0.150165	0.160931	0.15917	0.129946	0.222033	0.148366	0.171311	0.204185	0.119273	0.15975	0.142315	0.129727	0.115505	0.0996016	0.147637	0.188747	0.162373	0.146518	0.178588	0.234822	0.160859
K01872	AARS, alaS; alanyl-tRNA synthetase [EC:6.1.1.7]	0.250923	0.232207	0.151821	0.137659	0.200424	0.186096	0.250478	0.20754	0.182534	0.18874	0.375596	0.208453	0.155142	0.14788	0.142502	0.21703	0.195316	0.170239	0.177393	0.212243	0.151641	0.187542	0.154398	0.153679	0.169012	0.195208	0.169297	0.153	0.222615	0.1505	0.165372	0.185095	0.17615	0.147809	0.15073	0.178198	0.215749	0.166473	0.18984	0.220011	0.255413	0.181929
K01873	VARS, valS; valyl-tRNA synthetase [EC:6.1.1.9]	0.14154	0.126388	0.135114	0.149485	0.165355	0.118996	0.182931	0.17656	0.157971	0.148212	0.260966	0.177545	0.154647	0.15444	0.141201	0.25084	0.124451	0.14411	0.143149	0.147921	0.145526	0.163934	0.144483	0.143093	0.127418	0.183963	0.150712	0.118964	0.218015	0.111228	0.138439	0.132376	0.123911	0.126725	0.106597	0.14362	0.160167	0.126735	0.148676	0.185112	0.251085	0.163718
K01874	MARS, metG; methionyl-tRNA synthetase [EC:6.1.1.10]	0.0945899	0.0700823	0.125788	0.126935	0.127627	0.0575918	0.10406	0.0992149	0.0971125	0.0908638	0.0401823	0.111462	0.108438	0.107865	0.0997473	0.0731164	0.0672245	0.132965	0.101755	0.0898231	0.104899	0.107884	0.110961	0.115702	0.0973564	0.135622	0.115457	0.135695	0.101551	0.0989747	0.111363	0.098538	0.0894755	0.0709003	0.0971274	0.0946616	0.0840072	0.116381	0.109415	0.0926051	0.0457341	0.0915999
[truncated: 2,390 more rows]

## Sheet: Dataset_3D-Pathway
Pathway_Level3	YRE1	YRE2	YRE3	YRE4	YRE5	YRE6	YRE7	YRE8	YRE9	YRE10	YRE11	YRE12	YRE13	YRE14	YRE15	YRE16	YRE17	YRE18	YRE19	YRE20	YRE21	YRE22	YRE23	YRE24	ECS1	ECS2	ECS3	ECS4	ECS5	ECS6	ECS7	ECS8	ECS9	ECS10	ECS11	ECS12	ECS13	ECS14	ECS15	ECS16	ECS17	ECS18
[truncated: 392 more rows]

## Sheet: Dataset_3E-Nitrogen cycling
NCycDB output showing relative abundance assigned to each gene per metagenome
[truncated: 59 more rows]

## Sheet: Dataset_3F-PHI annotation
GeneID	Kindom	Phylum	Class	Order	Family	Genus	Species	PHI	PHI_gene	Disease
[truncated: 3,102 more rows]

[truncated: 4 more sheets: Dataset_3G-PHI abundance, Dataset_3H-ARGS RPM, Dataset_3I-Resistance Mechanism, Dataset_3J-Transposases]
