# Supplementary material for: Eutrophication shifts microbial communities and life-history strategies in the Yangtze River Estuary
Source: Front Microbiol. 2025 Sep 15;16:1650511. doi: 10.3389/fmicb.2025.1650511 (PMC12493985; doi:10.3389/fmicb.2025.1650511)
Supplement: Supplementary file 4 [file Data_Sheet_4.xlsx]

## Sheet: A
Mantel and partial Mantel tests showing the relationship between microbial community dissimilarity and environmental and spatial factors using Pearson’s coefficient
			YRE		ECS
	Effects of	Controlling for	Mantel r	P	Mantel r	P
Mantel test	Environmental factors		0.68	0.001	0.12	0.18
	Spatial factors		0.29	0.014	0.15	0.12
Partial Mantel test	Environmental factors	Spatial factors	0.64	0.001	0.12	0.22
	Spatial factors	Environmental factors	0.14	0.1	0.13	0.2
Significances are tested based on 999 permutations
P values represent the Pearson’s correlation between selected environmental/spatial factors and microbial community compositions.

## Sheet: B
Partial Mantel tests were conducted to assess the correlations between microbial community dissimilarity and individual environmental factors while controlling for spatial distance.
	YRE		ECS
	Partial Mantel r	P	Partial Mantel r	P
ammonia	0.582	0.001	0.178	0.088
nitrite	0.423	0.003	0.122	0.182
nitrate	0.603	0.001	0.219	0.038
phosphate	0.498	0.001	0.103	0.226
silicate	0.302	0.02	0.279	0.016
chlorophyll a	0.519	0.001	0.203	0.054
DO	0.483	0.001	0.245	0.03
salinity	0.148	0.12	0.312	0.009
temperature	0.14	0.153	0.19	0.071
P values represent the Spearman’s correlation between selected environmental factors and microbial community compositions.
